# Supplementary material for: Antibody Profiling of Microbial Antigens in the Blood of COVID-19 mRNA Vaccine Recipients Using Microbial Protein Microarrays
Source: Vaccines (Basel). 2023 Nov 7;11(11):1694. doi: 10.3390/vaccines11111694 (PMC10674746; doi:10.3390/vaccines11111694)
Supplement: Supplementary file 1 [file vaccines-11-01694-s001.zip]

Archive with 5 entries (5 files):
- Supplementary Table S1_MIcrobial protein microarray1.xlsx
- Supplementary Table S2_Micobial profiling characteristics of participants_v2.xlsx
- Supplementary Table S5 Temporary changes of the microbial antibodies with highest sharp values.pdf
- Supplymentary Table S3_MIcrobial protein microarray2_v2.xlsx
- Supplymentary Table S4_Machine learning.xlsx
