# Supplementary material for: Antibody Profiling of Microbial Antigens in the Blood of COVID-19 mRNA Vaccine Recipients Using Microbial Protein Microarrays
Source: Vaccines (Basel). 2023 Nov 7;11(11):1694. doi: 10.3390/vaccines11111694 (PMC10674746; doi:10.3390/vaccines11111694)
Supplement: Supplementary file 1 [file vaccines-11-01694-s001.zip › Supplementary Table S2_Micobial profiling characteristics of participants_v2.xlsx]

## Sheet: Sheet1
ID	Group	Gender	Age	Date of blood sampling (d) from second vaccination	CoV-2IgG(N)a	CoV-2IgG(S)b
1	G1	Male	33.8	104	0.26	972.77
2	G1	Female	43.5781	100	0.72	1288.83
3	G1	Female	69.5781	116	0.66	1242.9
4	G1	Male	25.9151	76	0.19	932.85
5	G1	Male	61.5644	80	0.47	560.38
6	G1	Male	36.7945	70	0.5	1041.35
7	G1	Male	28.5452	78	0.62	1202.18
8	G2	Male	47.0356	101	0.34	664.88
9	G2	Female	64.3589	99	0.58	742.5
10	G2	Female	43.5671	103	0.33	791.82
11	G2	Male	40.4	87	0.39	960.57
12	G2	Male	73.9644	109	0.68	865.26
13	G3	Female	29.2384	79	0.49	563.51
14	G3	Female	62.2849	79	0.36	311.55
15	G3	Female	39.4822	80	0.43	703.12
16	G3	Male	51.5699	79	0.52	578.99
17	G3	Male	45.1534	79	0.28	641.18
18	G3	Male	68.8959	81	0.58	918.59
19	G3	Female	34.4575	88	0.38	532.35
20	G3	Female	53.3836	78	0.21	600.51
21	G4	Female	35.5068	78	0.4	1271.57
22	G4	Male	74.3781	78	0.54	1016.16
23	G4	Female	51.8301	77	0.23	1155.05
24	G4	Female	54.726	80	0.9	1206.9
25	G4	Female	42.3589	71	0.24	815.49
26	G4	Female	60.1589	88	0.21	803.33
27	G4	Female	30.9096	73	0.31	920.79
28	G5	Male	90.1671	91	0	134
29	G5	Male	28.526	84	0.33	202.68
30	G5	Male	63.8438	84	0.28	165.37
31	G5	Female	51.6301	96	0.4	138.97
32	G6	Male	68.2274	91	0.41	11.94
33	G6	Male	55.4219	92	0.4	85.41
34	G5	Female	92.5151	96	0.12	96.67
35	G6	Female	77.8904	96	0.39	57.97
36	G6	Female	57.1205	80	0.62	50.33
37	G6	Male	72.6493	98	0.31	91.66
38	G6	Female	57.6027	93	0.33	101.42
39	G6	Male	81.0849	97	0.96	51.72
aIgG antibody titres against SARS-CoV-2 nucleoprotein
bIgG antibody titres against SARS-CoV-2 spike protein
