# Supplementary material for: Antibody Profiling of Microbial Antigens in the Blood of COVID-19 mRNA Vaccine Recipients Using Microbial Protein Microarrays
Source: Vaccines (Basel). 2023 Nov 7;11(11):1694. doi: 10.3390/vaccines11111694 (PMC10674746; doi:10.3390/vaccines11111694)
Supplement: Supplementary file 1 [file vaccines-11-01694-s001.zip › Supplymentary Table S3_MIcrobial protein microarray2_v2.xlsx]

## Sheet: All data
		Classification								Protein			Protein domain						Fusion tag	Expression system	1	2	3	4	5	6	7	8	9	10	11	12	13	14	15	16	17	18	19	20	21	22	23	24	25	26	27	28	29
	ID	Class	Order	Family	Genus	Species	Subtype	Strain	Description	Symbol	Name	Description	Accession	Start	End	Mutation (genetic)	Note-1	Note-2	Type	Host	G1	G1	G1	G1	G1	G1	G1	G2	G2	G2	G2	G2	G3	G3	G3	G3	G3	G3	G3	G3	G4	G4	G4	G4	G4	G4	G4	G5	G5
1	BBB#000301	Viruses	Chitovirales	Poxviridae	Orthopoxvirus	Ectromelia virus	Ectromelia virus ERPV (Erythromelalgia-related poxvirus)	P-4	Ectromelia virus ERPV (Erythromelalgia-related poxvirus)	-	-	-	-	-	-	-	-	-	-	-	0	0	0	0	0	0	0	0	2.86539	0	1.89743	0	0	0	0	0	0	0	0	0	0.0730709	0.994524	0	1.90789	0	0.568505	0	2.51994	0
2	BBB#002057	Viruses	Chitovirales	Poxviridae	Orthopoxvirus	Ectromelia virus	Ectromelia virus ERPV (Erythromelalgia-related poxvirus)	P-4	Ectromelia virus ERPV (Erythromelalgia-related poxvirus)	-	-	-	-	-	-	-	-	-	-	-	0	0	0	0	0	0	0	0	2.72259	0	1.88945	0	0	0	0	0	0	0	0	0	-0.18914	0.739607	0	1.72383	0	2.18737	0	2.41161	0
3	BBB#002887	Viruses	Chitovirales	Poxviridae	Orthopoxvirus	Vaccinia virus		CL	Vaccinia virus	-	-	-	-	-	-	-	-	-	-	-	0	0	0	0	0	0	0	0	2.34634	0	2.02431	0	0	0	0	0	0	0	0	0	-0.0550175	2.1421	0	1.89874	0	2.6563	1.2058	2.47548	0
4	BBB#002885	Viruses	Chitovirales	Poxviridae	Orthopoxvirus	Vaccinia virus		IHD	Vaccinia virus	-	-	-	-	-	-	-	-	-	-	-	0	0	0	0	0	0	0	0	2.7916	0	2.12903	0	0	0	0	0	0	0	0	0	0.240899	3.15892	0	2.41397	0	1.80146	0	2.76525	0
5	BBB#002883	Viruses	Chitovirales	Poxviridae	Orthopoxvirus	Vaccinia virus		Modified vaccinia virus Ankara (MVA)	Vaccinia virus	-	-	-	-	-	-	-	-	-	-	-	0	0	0	0	0	0	0	0	2.3057	0	1.97777	0	0	0	0	0	0	0	0	0	0.719529	1.59455	0	1.5368	0	1.81983	0	2.11875	0
6	BBB#002886	Viruses	Chitovirales	Poxviridae	Orthopoxvirus	Vaccinia virus		Utrecht	Vaccinia virus	-	-	-	-	-	-	-	-	-	-	-	0	0	0.925296	0	0	0	0	0	3.25934	0	2.18142	0	0	1.02494	0	0	0	0	0	0	0.460944	3.213	0	2.96286	0	2.61529	1.43312	3.73584	0
7	BBB#002888	Viruses	Chitovirales	Poxviridae	Orthopoxvirus	Vaccinia virus		vTF7-3 [Wr]	Vaccinia virus	-	-	-	-	-	-	-	-	-	-	-	0	0	0.573276	0	0	0	2.18919	0	2.64093	0	1.3117	0	0	1.03778	0	0	0	0	0	0	-0.86829	3.34703	0	1.96572	0	2.68565	0.837481	2.31111	0
8	BBB#002882	Viruses	Chitovirales	Poxviridae	Orthopoxvirus	Vaccinia virus		WR (NIH TC-adapted)	Vaccinia virus	-	-	-	-	-	-	-	-	-	-	-	0	0	0	0	0	0	0	0	2.09282	0	1.7159	0	0	0	0	0	0	0	0	0	-0.292549	0.992592	0	2.0259	0	1.97258	0	2.21408	0
9	BBB#002884	Viruses	Chitovirales	Poxviridae	Orthopoxvirus	Vaccinia virus			Vaccinia virus	-	-	-	-	-	-	-	-	-	-	-	0	0	0	0	0	0	0	0	2.80881	0	2.30567	0	0	0	0	0	0	0	0	0	0.139257	0.973265	0	2.12956	0	1.52232	0	2.38205	0
10	BBB#000504	Viruses	Herpesvirales	Herpesviridae	Cytomegalovirus	Baboon cytomegalovirus		PGH-02	Baboon cytomegalovirus	-	-	-	-	-	-	-	-	-	-	-	0	0	0	0	0	0	0	0	1.64953	0	1.58138	0	0	0	0	0	0	0	0	0	0	0.592298	0	1.48982	0	1.87087	0	2.08498	0
11	BBB#002015	Viruses	Herpesvirales	Herpesviridae	Cytomegalovirus	Baboon cytomegalovirus		PGH-02	Baboon cytomegalovirus	-	-	-	-	-	-	-	-	-	-	-	0	0	0	0	0	0	0	0	2.35004	0	2.02565	0	0	0	0	0	0	0	0	0	0	0.965579	0	1.95894	0	2.11917	0	2.55993	0
12	BBB#000129	Viruses	Herpesvirales	Herpesviridae	Cytomegalovirus	Human betaherpesvirus 5		AD-169	Human betaherpesvirus 5 (Human cytomegalovirus)	-	-	-	-	-	-	-	-	-	-	-	0	0	0	0	0	0	0	0	0.847877	0	1.10951	0	0	0	0	0	0	0	0	0	0	-0.321993	0	1.45858	0	1.51849	0	1.97554	0
13	BBB#002307	Viruses	Herpesvirales	Herpesviridae	Cytomegalovirus	Human betaherpesvirus 5		AD-169	Human betaherpesvirus 5 (Human cytomegalovirus)	-	-	-	-	-	-	-	-	-	-	-	0	0	0	0	0	0	0	0	0	0	1.59893	0	0	0	0	0	0	0	0	0	-0.187946	0.824605	0	1.22395	0	0	0	1.95467	0
14	BBB#001819	Viruses	Herpesvirales	Herpesviridae	Cytomegalovirus	Human betaherpesvirus 5		AD-169	Human betaherpesvirus 5 (Human cytomegalovirus)	-	-	-	-	-	-	-	-	-	-	-	0	0	3.05231	1.47928	0	-0.131126	2.57249	0	2.96932	0	0	0.440934	0	0.92491	3.07174	1.85249	2.51637	2.60819	2.26192	3.43008	-0.637903	-0.698718	2.83449	0	4.37662	2.14273	1.23924	0.492216	0
15	BBB#000346	Viruses	Herpesvirales	Herpesviridae	Cytomegalovirus	Human betaherpesvirus 5		ATCC-2011-3	Human betaherpesvirus 5 (Human cytomegalovirus)	-	-	-	-	-	-	-	-	-	-	-	0	0	0	0	0	0	0	0	2.097	0	1.75055	0	0	0	0	0	0	0	0	0	0	0	0	0.852707	0	1.84973	0	2.16722	0
16	BBB#002378	Viruses	Herpesvirales	Herpesviridae	Cytomegalovirus	Human betaherpesvirus 5		ATCC-2011-3	Human betaherpesvirus 5 (Human cytomegalovirus)	-	-	-	-	-	-	-	-	-	-	-	0	0	0	0	0	0	0	0	1.65129	0	0.612151	0	0	0	0	0	0	0	0	0	0	-0.319946	0	0.710014	0	1.95084	0	1.18953	0
17	BBB#000352	Viruses	Herpesvirales	Herpesviridae	Cytomegalovirus	Human betaherpesvirus 5		ATCC-2011-8	Human betaherpesvirus 5 (Human cytomegalovirus)	-	-	-	-	-	-	-	-	-	-	-	0	0	0	0	0	0	0	0	0	0	0	0	0	0	0	0	0	0	0	0	0	0	0	0.800862	0	0	0	1.41017	0
18	BBB#002017	Viruses	Herpesvirales	Herpesviridae	Cytomegalovirus	Human betaherpesvirus 5		ATCC-2011-8	Human betaherpesvirus 5 (Human cytomegalovirus)	-	-	-	-	-	-	-	-	-	-	-	0	0	0	0	0	0	0	0	0	0	0	0	0	0	0	0	0	0	0	0	0	0	0	-0.141879	0	0	0	0	0
19	BBB#000159	Viruses	Herpesvirales	Herpesviridae	Cytomegalovirus	Human betaherpesvirus 5		Davis	Human betaherpesvirus 5 (Human cytomegalovirus)	-	-	-	-	-	-	-	-	-	-	-	0	0	-0.119356	0	0	0	0	0	2.58349	0	1.58657	0	0	0	0	0	1.47995	0	0	0	-0.0703134	0.742081	0	2.22203	1.89991	1.96565	0	2.50942	0
20	BBB#002350	Viruses	Herpesvirales	Herpesviridae	Cytomegalovirus	Human betaherpesvirus 5		Davis	Human betaherpesvirus 5 (Human cytomegalovirus)	-	-	-	-	-	-	-	-	-	-	-	0	0	0	0	0	0	0	0	3.4858	0	1.50413	0	0	0	0	0	0	0	0	0	-0.457864	0.507578	0	2.16048	2.05195	2.88542	0	2.70117	0
21	BBB#000324	Viruses	Herpesvirales	Herpesviridae	Cytomegalovirus	Human betaherpesvirus 5		Merlin	Human betaherpesvirus 5 (Human cytomegalovirus)	-	-	-	-	-	-	-	-	-	-	-	0	0	0	0	0	0	0	0	0.98656	0	0.477031	0	0	0	0	0	0	0	0	0	0	0	0	0.605946	0	0.29892	0	0.978194	0
22	BBB#001966	Viruses	Herpesvirales	Herpesviridae	Cytomegalovirus	Human betaherpesvirus 5		Merlin	Human betaherpesvirus 5 (Human cytomegalovirus)	-	-	-	-	-	-	-	-	-	-	-	0	0	0	0	0	0	0	0	3.13944	0	2.1422	0	0	0	0	0	0	0	0	0	0.250152	1.17093	0	2.18413	0	2.20151	0.656908	3.00459	0
23	BBB#000387	Viruses	Herpesvirales	Herpesviridae	Cytomegalovirus	Human betaherpesvirus 5		Towne (RC256)	Human betaherpesvirus 5 (Human cytomegalovirus)	-	-	-	-	-	-	-	-	-	-	-	0	0	0	0	0	0	0	0	2.85423	0	1.48971	0	0	0	0	0	0	0	0	0	-0.465958	0.983541	0	2.47713	0	2.41966	0	2.89425	0
24	BBB#002221	Viruses	Herpesvirales	Herpesviridae	Cytomegalovirus	Human betaherpesvirus 5		Towne (RC256)	Human betaherpesvirus 5 (Human cytomegalovirus)	-	-	-	-	-	-	-	-	-	-	-	0	0	0	0	0	0	0	0	2.88913	0	1.59635	0	0	0	0	0	0	0	0	0	-0.109877	1.129	0	1.67356	0	3.5119	0	2.23656	0
25	BBB#000137	Viruses	Herpesvirales	Herpesviridae	Lymphocryptovirus	Human gammaherpesvirus 4		HR1 (clone of P3)	Human gammaherpesvirus 4 (Epstein-Barr virus)	-	-	-	-	-	-	-	-	-	-	-	0	0	0	0	0	0	0	0	3.25399	0	2.51763	0	0	0	0	0	0	0	0	0	0.167267	1.1617	0	1.69633	0	1.46949	0	2.20959	0
26	BBB#002783	Viruses	Herpesvirales	Herpesviridae	Lymphocryptovirus	Human gammaherpesvirus 4		HR1 (clone of P3)	Human gammaherpesvirus 4 (Epstein-Barr virus)	-	-	-	-	-	-	-	-	-	-	-	0	0	0	0	0	0	0	0	2.43551	0	2.55433	0	0	0	0	0	0	0	0	0	0.623669	1.62986	0	2.90572	0	2.2156	0.797647	3.5026	0
27	BBB#000136	Viruses	Herpesvirales	Herpesviridae	Lymphocryptovirus	Human gammaherpesvirus 4		P-3	Human gammaherpesvirus 4 (Epstein-Barr virus)	-	-	-	-	-	-	-	-	-	-	-	0	0	0	0	0	0	0	0	2.63854	0	1.22776	0	0	0	0	0	0	0	0	0	0	-0.176075	0	0.51644	0	0.969089	0	1.24605	0
28	BBB#002181	Viruses	Herpesvirales	Herpesviridae	Lymphocryptovirus	Human gammaherpesvirus 4		P-3	Human gammaherpesvirus 4 (Epstein-Barr virus)	-	-	-	-	-	-	-	-	-	-	-	0	0	0	0	0	0	0	0	1.04411	0	1.22372	0	0	0	0	0	0	0	0	0	-0.848655	0.177103	0	1.19815	0	0.903601	0	1.62266	0
29	BBB#001824	Viruses	Herpesvirales	Herpesviridae	Lymphocryptovirus	Human gammaherpesvirus 4			Human gammaherpesvirus 4 (Epstein-Barr virus)	-	-	-	-	-	-	-	-	-	-	-	0	0.730792	0	0	0.372424	0	1.85159	0	0	0.0610684	0	0	-0.448169	0	0	0	2.87539	0	0	0	0	0	0.427722	0	0	0	0	1.89989	0
30	BBB#000359	Viruses	Herpesvirales	Herpesviridae	Rhadinovirus	Human gammaherpesvirus 8		L1T2 Cell Line	Human gammaherpesvirus 8	-	-	-	-	-	-	-	-	-	-	-	0	0	0	0	0	0	0	0	3.25793	0	1.03216	0	0	0	0	0	0	0	0	0	-0.85071	-0.0672439	0	1.85389	0	2.01726	0	2.69678	0
31	BBB#000307	Viruses	Herpesvirales	Herpesviridae	Roseolovirus	Human betaherpesvirus 6B		SF	Human betaherpesvirus 6B	-	-	-	-	-	-	-	-	-	-	-	0	0	0	0	0	0	0	0	-0.836022	0	-1.0705	0	0	0	0	0	0	0	0	0	-2.96819	-2.60564	0	-1.44249	0	-1.60193	0	-0.907516	0
32	BBB#001979	Viruses	Herpesvirales	Herpesviridae	Roseolovirus	Human betaherpesvirus 6B		SF	Human betaherpesvirus 6B	-	-	-	-	-	-	-	-	-	-	-	0	0	0	0	0	0	0	0	-1.06788	0	-1.4604	0	0	0	0	0	0	0	0	0	-3.44217	-2.34004	0	-1.42178	0	-1.94672	-3.12135	-1.2489	0
33	BBB#000305	Viruses	Herpesvirales	Herpesviridae	Roseolovirus	Human betaherpesvirus 6B		Z-29	Human betaherpesvirus 6B	-	-	-	-	-	-	-	-	-	-	-	0	0	0	0	0	0	0	0	2.45642	0	1.79439	0	0	0	0	0	0	0	0	0	-0.465184	0.422067	0	2.5142	0	1.69586	0	3.03763	0
34	BBB#002309	Viruses	Herpesvirales	Herpesviridae	Roseolovirus	Human betaherpesvirus 6B		Z-29	Human betaherpesvirus 6B	-	-	-	-	-	-	-	-	-	-	-	0	0	0	0	0	0	0	0	3.13339	0	1.46916	0	0	0	0	0	0	0	0	0	-0.191069	0.715479	0	1.99778	0	2.13772	0.585841	2.6127	0
35	BBB#000344	Viruses	Herpesvirales	Herpesviridae	Simplexvirus	Human alphaherpesvirus 1		ATCC-2011-1	Human alphaherpesvirus 1	-	-	-	-	-	-	-	-	-	-	-	0	0	0	0	0	0	0	0	3.01621	0	2.25503	0	0	0	0	0	0	0	0	0	0	1.15325	0	1.9998	0	1.43226	0	2.59569	0
36	BBB#002146	Viruses	Herpesvirales	Herpesviridae	Simplexvirus	Human alphaherpesvirus 1		ATCC-2011-1	Human alphaherpesvirus 1	-	-	-	-	-	-	-	-	-	-	-	0	0	0	0	0	0	0	0	2.17625	0	1.52946	0	0	0	0	0	0	0	0	0	-0.0949961	0.774633	0	1.554	0	1.6864	0	2.38956	0
37	BBB#000353	Viruses	Herpesvirales	Herpesviridae	Simplexvirus	Human alphaherpesvirus 1		ATCC-2011-9	Human alphaherpesvirus 1	-	-	-	-	-	-	-	-	-	-	-	0	0	1.04188	0	0	1.3305	0	0	3.36854	1.54927	2.32837	1.69321	0	0	3.67049	0	2.3218	1.75557	1.36589	0	0.613563	1.23005	0	2.2763	0	2.15531	1.61896	3.25318	0
38	BBB#001976	Viruses	Herpesvirales	Herpesviridae	Simplexvirus	Human alphaherpesvirus 1		ATCC-2011-9	Human alphaherpesvirus 1	-	-	-	-	-	-	-	-	-	-	-	0	0	0.603045	0	0	1.35837	0	0	2.91377	0.746054	2.00368	1.35477	0	0	3.41588	0	1.89272	2.07582	1.44341	0	0.0135309	0.933797	0	2.05756	0	2.59639	1.87379	2.8289	0
39	BBB#000150	Viruses	Herpesvirales	Herpesviridae	Simplexvirus	Human alphaherpesvirus 1		F	Human alphaherpesvirus 1	-	-	-	-	-	-	-	-	-	-	-	0	0	0.127519	0	0	0.319278	0	0	2.73696	0	1.39609	0	0	0	2.09429	0	0	1.29112	0.727428	0	-0.566127	0.122732	0	1.78765	0	2.00043	1.24172	2.35641	0
40	BBB#002148	Viruses	Herpesvirales	Herpesviridae	Simplexvirus	Human alphaherpesvirus 1		F	Human alphaherpesvirus 1	-	-	-	-	-	-	-	-	-	-	-	0	0	0	0	0	-0.0239524	0	0	2.62315	1.23849	1.9722	1.55195	-0.150034	0	1.77416	0	0.501419	2.47968	1.86157	0	0.217867	1.26659	0	2.19014	0	2.70311	2.09583	2.47138	0
41	BBB#000087	Viruses	Herpesvirales	Herpesviridae	Simplexvirus	Human alphaherpesvirus 1		HF	Human alphaherpesvirus 1	-	-	-	-	-	-	-	-	-	-	-	0	0	0	0	0	0	0	0	3.25531	0	2.09173	0	0	0	0	0	0	0	0	0	0.578141	1.64046	0	2.27575	0	1.65222	0.550911	2.7499	0
42	BBB#002176	Viruses	Herpesvirales	Herpesviridae	Simplexvirus	Human alphaherpesvirus 1		HF	Human alphaherpesvirus 1	-	-	-	-	-	-	-	-	-	-	-	0	0	0	0	0	0	0	0	3.74628	0	1.75773	0	0	0	0	0	0	0	0	0	-0.312057	0.465673	0	2.77374	0	2.06923	0	3.30133	0
43	BBB#000309	Viruses	Herpesvirales	Herpesviridae	Simplexvirus	Human alphaherpesvirus 1		KOS	Human alphaherpesvirus 1	-	-	-	-	-	-	-	-	-	-	-	0	0	0	0	0	0	0	0	1.50641	0	1.64312	0	0.0848203	0	1.69966	0	0.824369	1.75489	1.25741	0	0.050742	0.81337	0	2.46674	0	1.82185	1.58291	3.47369	0
44	BBB#002144	Viruses	Herpesvirales	Herpesviridae	Simplexvirus	Human alphaherpesvirus 1		KOS	Human alphaherpesvirus 1	-	-	-	-	-	-	-	-	-	-	-	0	0	2.75473	2.17387	0	1.98727	0	0	2.48869	2.72897	2.42047	2.68133	2.19899	0.158249	3.7027	0	3.03959	2.97973	2.83247	0	0.671192	2.05015	2.55529	2.89521	0	2.4736	2.58749	3.15782	0
45	BBB#000130	Viruses	Herpesvirales	Herpesviridae	Simplexvirus	Human alphaherpesvirus 1		Maclntyre	Human alphaherpesvirus 1	-	-	-	-	-	-	-	-	-	-	-	0	0	0	0	0	0.724525	0	0	2.95914	1.59428	2.41342	1.97819	0.783006	0	3.15619	0	1.64365	2.58122	1.96599	0	0.239356	0.783596	0	2.23588	0	2.48316	2.02109	2.51803	0
46	BBB#002280	Viruses	Herpesvirales	Herpesviridae	Simplexvirus	Human alphaherpesvirus 1		Maclntyre	Human alphaherpesvirus 1	-	-	-	-	-	-	-	-	-	-	-	0	0	1.41141	1.17251	0	1.83972	0	0	2.95822	1.86842	1.74211	2.16763	1.88318	0.714311	3.99786	0	2.73475	2.88577	2.22379	0	-0.534699	0.642852	2.27229	2.58757	0	2.15612	2.50848	3.09364	0
47	BBB#000345	Viruses	Herpesvirales	Herpesviridae	Simplexvirus	Human alphaherpesvirus 2		ATCC-2011-2	Human alphaherpesvirus 2	-	-	-	-	-	-	-	-	-	-	-	0	0	0	0	0	0	0	0	2.54698	0	1.56949	0	0	1.08038	0	0	0	0	0	0	0	0.589398	0	2.7852	0	2.4595	0	3.1289	0
48	BBB#002201	Viruses	Herpesvirales	Herpesviridae	Simplexvirus	Human alphaherpesvirus 2		ATCC-2011-2	Human alphaherpesvirus 2	-	-	-	-	-	-	-	-	-	-	-	0	0	0	0	0	0	0	0	2.74325	0	1.71975	0	0	2.22898	0	0	0	0	0	0	-0.159576	0.888894	0	2.56185	0	2.3901	0	3.01462	0
49	BBB#000347	Viruses	Herpesvirales	Herpesviridae	Simplexvirus	Human alphaherpesvirus 2		ATCC-2011-4	Human alphaherpesvirus 2	-	-	-	-	-	-	-	-	-	-	-	0	0	0	0	0	0	0	0	2.82469	0	2.00763	0	0	1.46805	0	0	0	0	0	0	0.190954	0.889935	0	2.15285	0	2.44707	0	2.6585	0
50	BBB#002202	Viruses	Herpesvirales	Herpesviridae	Simplexvirus	Human alphaherpesvirus 2		ATCC-2011-4	Human alphaherpesvirus 2	-	-	-	-	-	-	-	-	-	-	-	0	0	0	0	0	0	0	0	3.15865	0	2.04241	0	0	1.22985	0	0	0	0	0	0	0.137307	1.21546	0	2.47467	0	1.96893	0	2.75238	0
51	BBB#000151	Viruses	Herpesvirales	Herpesviridae	Simplexvirus	Human alphaherpesvirus 2		G	Human alphaherpesvirus 2	-	-	-	-	-	-	-	-	-	-	-	0	0	0	0	0	0	0	0	-1.56006	0	-2.36111	0	0	-3.55198	0	0	0	0	0	0	0	0	0	-3.3569	0	-3.28974	0	-2.99281	0
52	BBB#002294	Viruses	Herpesvirales	Herpesviridae	Simplexvirus	Human alphaherpesvirus 2		G	Human alphaherpesvirus 2	-	-	-	-	-	-	-	-	-	-	-	0	0	0	0	0	0	0	0	3.01777	0	1.52304	0	0	1.42266	0	0	0	0	0	0	0	0.657429	0	1.24585	0	1.54167	0	1.49446	0
53	BBB#000131	Viruses	Herpesvirales	Herpesviridae	Simplexvirus	Human alphaherpesvirus 2		MS	Human alphaherpesvirus 2	-	-	-	-	-	-	-	-	-	-	-	0	0	0	0	0	0	0	0	2.83429	0	2.12162	0	0	1.84599	0	0	0	0	0	0	0.111456	0.998677	0	2.20062	0	2.30149	0	2.91345	0
54	BBB#002347	Viruses	Herpesvirales	Herpesviridae	Simplexvirus	Human alphaherpesvirus 2		MS	Human alphaherpesvirus 2	-	-	-	-	-	-	-	-	-	-	-	0	0	0	0	0	0	0	0	2.29276	0	1.19897	0	0	1.3427	0	0	0	0	0	0	-0.477863	0.661385	0	2.00008	0	2.19324	0	2.43929	0
55	BBB#000377	Viruses	Herpesvirales	Herpesviridae	Simplexvirus	Human herpesvirus 1 x 2 (recombinant)		A5C	Human herpesvirus 1 x 2 (recombinant)	-	-	-	-	-	-	-	-	-	-	-	0	0	0	0	0	0	0	0	2.67378	0	1.18022	0	0	0.774344	0	0	0	0	0	0	0	0.0192316	0	1.88236	0	1.24663	0	2.40145	0
56	BBB#001964	Viruses	Herpesvirales	Herpesviridae	Simplexvirus	Human herpesvirus 1 x 2 (recombinant)		A5C	Human herpesvirus 1 x 2 (recombinant)	-	-	-	-	-	-	-	-	-	-	-	0	0	0	0	0	0	0	0	1.90813	0	2.15024	0	0	1.16934	1.73956	0	0	0	0	0	0.429355	1.28479	0	1.80785	0	1.85237	0	2.43808	0
57	BBB#000380	Viruses	Herpesvirales	Herpesviridae	Simplexvirus	Human herpesvirus 1 x 2 (recombinant)		C5D	Human herpesvirus 1 x 2 (recombinant)	-	-	-	-	-	-	-	-	-	-	-	0	0	0	1.07315	1.73708	0	0	0.0281986	0	0	1.16932	0	0	0.519301	0	0	0	0	0	0	0.729546	0.517869	0	0	0	0	0	0	0
58	BBB#002045	Viruses	Herpesvirales	Herpesviridae	Simplexvirus	Human herpesvirus 1 x 2 (recombinant)		C5D	Human herpesvirus 1 x 2 (recombinant)	-	-	-	-	-	-	-	-	-	-	-	0	0	0	0.975241	1.62724	0.784083	0	0	0	0	1.11841	0	0	1.14225	0	0	0	0	0.420147	0	0.631951	0	0	-0.252404	0	0	0	-0.737982	0.224763
59	BBB#000379	Viruses	Herpesvirales	Herpesviridae	Simplexvirus	Human herpesvirus 1 x 2 (recombinant)		C7D	Human herpesvirus 1 x 2 (recombinant)	-	-	-	-	-	-	-	-	-	-	-	1.80755	0	0	2.11871	2.87292	1.91545	0	1.61979	-0.0416706	0.942101	2.89815	0	0	2.42544	0	0	1.35358	0	2.01431	0	1.39181	2.10097	1.56316	1.43339	0	0	0	0.669491	1.81097
60	BBB#000378	Viruses	Herpesvirales	Herpesviridae	Simplexvirus	Human herpesvirus 1 x 2 (recombinant)		D4E3	Human herpesvirus 1 x 2 (recombinant)	-	-	-	-	-	-	-	-	-	-	-	0	0	0	1.17819	1.71427	1.05856	0	0.0452224	0	0	1.37623	0	0	1.39261	0	0	0	0	0.350258	0	0.698878	0.556358	0	0.268398	0	0	0	-0.0921476	0.532044
61	BBB#002043	Viruses	Herpesvirales	Herpesviridae	Simplexvirus	Human herpesvirus 1 x 2 (recombinant)		D4E3	Human herpesvirus 1 x 2 (recombinant)	-	-	-	-	-	-	-	-	-	-	-	0	0	0	1.01737	1.35026	0.926079	0	0.957439	0	0	0.991399	0	0	1.00635	0	0	0	0	0.295585	0	0.344938	0.205305	0	-0.0867512	0	0	0	0	0.197455
62	BBB#000303	Viruses	Herpesvirales	Herpesviridae	Varicellovirus	Human alphaherpesvirus 3		AV92-3:L (low passage)	Human alphaherpesvirus 3	-	-	-	-	-	-	-	-	-	-	-	0	0	0	0	0	0	0	0	0	0	1.35854	0	0	0	0	0	0	0	0	0	0	0	0	-0.155839	0	0	0	2.25719	0
63	BBB#000295	Viruses	Herpesvirales	Herpesviridae	Varicellovirus	Human alphaherpesvirus 3		Ellen	Human alphaherpesvirus 3	-	-	-	-	-	-	-	-	-	-	-	0	0	0	0	0	0	0	0	0	0	0	0	0	0	0	0	0	0	0	0	0	0	0	0	0	0	0	0	0
64	BBB#002351	Viruses	Herpesvirales	Herpesviridae	Varicellovirus	Human alphaherpesvirus 3		Ellen	Human alphaherpesvirus 3	-	-	-	-	-	-	-	-	-	-	-	0	0	0	0	0	0	0	0	0.495128	0	0	0	0	0	0	0	0	0	0	0	0	0	0	0	0	0	0	0	0
65	BBB#002795	Viruses	Herpesvirales	Herpesviridae	Varicellovirus	Human alphaherpesvirus 3		Oka	Human alphaherpesvirus 3	-	-	-	-	-	-	-	-	-	-	-	0	0	0	0	0	0	0	0	0.580077	0	0	0	0	0	0	0	0	0	0	0	0	0	0	0	0	0	0	0	0
66	BBB#001820	Viruses	Herpesvirales	Herpesviridae	Varicellovirus	Human alphaherpesvirus 3		VZ-10	Human alphaherpesvirus 3	-	-	-	-	-	-	-	-	-	-	-	3.76781	2.04309	1.52753	0	0	0	1.43064	0	1.66016	0	-0.741937	1.2217	0	-0.26699	0	0	0	0	0	0	0	0.134725	0	0.682952	0	0.0913382	0	0.241927	0
67	BBB#000885	Viruses	Piccovirales	Parvoviridae	Dependoparvovirus	Adeno-associated dependoparvovirus A	Adeno-associated virus - 1		Adeno-associated dependoparvovirus A (type 1)	-	-	-	-	-	-	-	-	-	-	-	0	0	0	0	0	0	0	0	0.551071	0	0.0717586	0	0	0	0	0	0	0	0	0	-1.64496	-0.920694	0	0.442817	0	0.41855	0	0.999803	0
68	BBB#002000	Viruses	Piccovirales	Parvoviridae	Dependoparvovirus	Adeno-associated dependoparvovirus A	Adeno-associated virus - 1		Adeno-associated dependoparvovirus A (type 1)	-	-	-	-	-	-	-	-	-	-	-	0	0	0	0	0	0	0	0	0.830149	0	1.26189	0	0	0	0	0	0	0	0	0	0	-0.29653	0	0.945018	0	0.94996	0	1.6779	0
69	BBB#000314	Viruses	Piccovirales	Parvoviridae	Dependoparvovirus	Adeno-associated dependoparvovirus B	Adeno-associated virus - 5		Adeno-associated dependoparvovirus B (type 5)	-	-	-	-	-	-	-	-	-	-	-	0	0	0	0	0	0	0	0	2.45101	0	1.75664	0	0	0	0	0	0	0	0	0	-0.298531	0.663898	0	2.16303	0	1.46649	0.868435	2.56923	0
70	BBB#002016	Viruses	Piccovirales	Parvoviridae	Dependoparvovirus	Adeno-associated dependoparvovirus B	Adeno-associated virus - 5		Adeno-associated dependoparvovirus B (type 5)	-	-	-	-	-	-	-	-	-	-	-	0	0	0	0	0	0	0	0	2.00171	0	2.01328	0	0	0	0	0	0	0	0	0	0.145202	1.3941	0	1.71264	0	1.76756	1.51918	2.34912	0
71	BBB#000101	Viruses	Piccovirales	Parvoviridae	Protoparvovirus	Rodent protoparvovirus 1	H-1 parvovirus	Toolan	H-1 parvovirus	-	-	-	-	-	-	-	-	-	-	-	0	0	0	0	0	0	0	0	2.22174	0	1.13629	0	0	0	0	0	0	0	0	0	-0.488297	0.490116	0	1.88635	0	1.65566	0	2.64346	0
72	BBB#002149	Viruses	Piccovirales	Parvoviridae	Protoparvovirus	Rodent protoparvovirus 1	H-1 parvovirus	Toolan	H-1 parvovirus	-	-	-	-	-	-	-	-	-	-	-	0	0	0	0	0	0	0	0	2.59572	0	2.38535	0	0	0	0	0	0	0	0	0	0.494938	1.06217	0	1.67899	0	1.94225	0	2.4776	0
73	BBB#000171	Viruses	Rowavirales	Adenoviridae	Mastadenovirus	Human mastadenovirus A	Human adenovirus 12	Huie	Human adenovirus A (type 12)	-	-	-	-	-	-	-	-	-	-	-	0	0	0	0	0	0	0	0	2.57538	0	2.12978	0	0	0	0	0	0	0	0	0	0.294232	1.22084	0	2.40873	0	2.1977	0	2.71661	0
74	BBB#002680	Viruses	Rowavirales	Adenoviridae	Mastadenovirus	Human mastadenovirus A	Human adenovirus 12	Huie	Human adenovirus A (type 12)	-	-	-	-	-	-	-	-	-	-	-	0	0	0	0	0	0	0	0	2.98833	0	1.74382	0	0	0	0	0	0	0	0	0	0	0.652479	0	2.50288	0	2.90691	0	3.06042	0
75	BBB#000020	Viruses	Rowavirales	Adenoviridae	Mastadenovirus	Human mastadenovirus A	Human adenovirus 18	D.C.	Human adenovirus A (type 18)	-	-	-	-	-	-	-	-	-	-	-	0	0	0	0	0	0	0	0	2.28309	0	1.63508	0	0	0	0	0	0	0	0	0	-0.786599	-0.102646	0	1.61813	0	0.991257	0	1.99847	0
76	BBB#002198	Viruses	Rowavirales	Adenoviridae	Mastadenovirus	Human mastadenovirus A	Human adenovirus 18	D.C.	Human adenovirus A (type 18)	-	-	-	-	-	-	-	-	-	-	-	0	0	0	0	0	0	0	0	1.95532	0	1.33152	0	0	0	0	0	0	0	0	0	-0.648211	0.341039	0	1.28379	0	2.16723	0	2.0326	0
77	BBB#000217	Viruses	Rowavirales	Adenoviridae	Mastadenovirus	Human mastadenovirus A	Human adenovirus 31	1315/63	Human adenovirus A (type 31)	-	-	-	-	-	-	-	-	-	-	-	0	3.02599	0	2.07627	0.855169	0.458397	0	1.23414	0.0330978	0.88362	2.55241	0	0	1.9877	0	0	0	1.68332	0	0	0.286814	3.19794	0	1.51282	0	2.35661	0	0	1.46862
78	BBB#002267	Viruses	Rowavirales	Adenoviridae	Mastadenovirus	Human mastadenovirus A	Human adenovirus 31	1315/63	Human adenovirus A (type 31)	-	-	-	-	-	-	-	-	-	-	-	0	0	0	0	0	0	0	0	1.77091	0	0.955686	0	0	0	0	0	0	0	0	0	0	0.0521893	0	1.34732	0	1.22809	0	1.90064	0
79	BBB#000015	Viruses	Rowavirales	Adenoviridae	Mastadenovirus	Human mastadenovirus B	Human adenovirus B1 > Human adenovirus 7	Gomen	Human adenovirus B1 (type 7)	-	-	-	-	-	-	-	-	-	-	-	0	0	0	0	0	0	0	0	2.57588	0	1.14108	0	0	0	0	0	0	0	0	0	-0.91488	-0.150839	0	2.33375	0	1.98277	0	3.0353	0
80	BBB#002169	Viruses	Rowavirales	Adenoviridae	Mastadenovirus	Human mastadenovirus B	Human adenovirus B1 > Human adenovirus 7	Gomen	Human adenovirus B1 (type 7)	-	-	-	-	-	-	-	-	-	-	-	0	0	0	0	0	0	0	0	2.1246	0	1.49954	0	0	0	0	0	0	0	0	0	-0.0514265	0.721646	0	1.06628	0	1.73229	0	1.58729	0
81	BBB#000167	Viruses	Rowavirales	Adenoviridae	Mastadenovirus	Human mastadenovirus B	Human adenovirus B1 > Human adenovirus 7 > Human adenovirus 7a	S-1058	Human adenovirus B1 (type 7a)	-	-	-	-	-	-	-	-	-	-	-	0	0	0	0	0	0	0	0	0.403194	0	-0.0679031	0	0	0	0	0	0	0	0	0	-1.80348	-0.702454	0	-0.18249	0	0.257068	0	0.433816	0
82	BBB#002344	Viruses	Rowavirales	Adenoviridae	Mastadenovirus	Human mastadenovirus B	Human adenovirus B1 > Human adenovirus 7 > Human adenovirus 7a	S-1058	Human adenovirus B1 (type 7a)	-	-	-	-	-	-	-	-	-	-	-	0	0	0	0	0	0	0	0	0.574149	0	-0.00893753	0	0	0	0	0	0	0	0	0	-1.85174	-0.900396	0	0.46575	0	-0.436716	0	0.957288	0
83	BBB#000019	Viruses	Rowavirales	Adenoviridae	Mastadenovirus	Human mastadenovirus B	Human adenovirus B1 > Human adenovirus 16	ch.79	Human adenovirus B1 (type 16)	-	-	-	-	-	-	-	-	-	-	-	0	0	0	0	0	0	0	0	2.47157	0	1.81412	0.964258	0	0	0	0	0	0	0	0	0.394628	0.658257	0	2.17605	0	1.14563	0	2.68013	0
84	BBB#001999	Viruses	Rowavirales	Adenoviridae	Mastadenovirus	Human mastadenovirus B	Human adenovirus B1 > Human adenovirus 16	ch.79	Human adenovirus B1 (type 16)	-	-	-	-	-	-	-	-	-	-	-	0	0	0	0	0	0	0	0	2.51664	0	2.4594	1.68769	0	0	0	0	0	0.317563	0	0	0.855887	1.04265	0	1.86944	0	2.04724	0.60398	2.43818	0
85	BBB#000373	Viruses	Rowavirales	Adenoviridae	Mastadenovirus	Human mastadenovirus B	Human adenovirus B1 > Human adenovirus 21	128	Human adenovirus B1 (type 21)	-	-	-	-	-	-	-	-	-	-	-	0	0	0	0	0.0879185	0	0	0	-0.94467	0.803271	0	0	0	0	0	0	0	0	0	0	-0.847721	0	0	0	0	0	0	0	0
86	BBB#002260	Viruses	Rowavirales	Adenoviridae	Mastadenovirus	Human mastadenovirus B	Human adenovirus B1 > Human adenovirus 21	128	Human adenovirus B1 (type 21)	-	-	-	-	-	-	-	-	-	-	-	0	0	0	0	-0.550485	0	0	0	-1.80361	0.168337	0	0	0	0	0	0	0	0	0	0	0	0	0	0	0	0	0	0	0
87	BBB#000083	Viruses	Rowavirales	Adenoviridae	Mastadenovirus	Human mastadenovirus B	Human adenovirus B1 > Human adenovirus 21	AV-1645	Human adenovirus B1 (type 21)	-	-	-	-	-	-	-	-	-	-	-	0	0	0	0	0	0	0	0	1.9892	0	1.91447	0	0	0	0	0	0	0	0	0	0.0684566	0.964996	0	1.73567	0	2.2036	0	2.26692	0
88	BBB#002209	Viruses	Rowavirales	Adenoviridae	Mastadenovirus	Human mastadenovirus B	Human adenovirus B1 > Human adenovirus 21	AV-1645	Human adenovirus B1 (type 21)	-	-	-	-	-	-	-	-	-	-	-	0	0	0	0	0	0	0	0	1.76111	0	1.64758	0	0	0	0	0	0	0	0	0	0.238569	0.854294	0	1.43205	0	1.4969	0	1.98183	0
89	BBB#000016	Viruses	Rowavirales	Adenoviridae	Mastadenovirus	Human mastadenovirus B	Human adenovirus B2 > Human adenovirus 11	Slobitski	Human adenovirus B2 (type 11)	-	-	-	-	-	-	-	-	-	-	-	0	0	0	0	0	0	0	0	1.17823	0	1.36033	0	0	0	0	0	0	0	0	0	0	-0.380366	0	2.14361	0	1.58558	0	2.88148	0
90	BBB#002678	Viruses	Rowavirales	Adenoviridae	Mastadenovirus	Human mastadenovirus B	Human adenovirus B2 > Human adenovirus 11	Slobitski	Human adenovirus B2 (type 11)	-	-	-	-	-	-	-	-	-	-	-	0	0	0	0	0	0	0	0	2.09186	0	1.73125	0	0	0	0	0	0	0	0	0	0.21115	0.771225	0	2.14388	0	2.05078	0	2.47943	0
91	BBB#000168	Viruses	Rowavirales	Adenoviridae	Mastadenovirus	Human mastadenovirus B	Human adenovirus B2 > Human adenovirus 11	Slobitski	Human adenovirus B2 (type 11)	-	-	-	-	-	-	-	-	-	-	-	-4.90059	-4.50645	-6.33555	-5.11495	-6.07007	-5.90694	-4.83519	-6.00798	-6.54625	-5.69319	-5.17448	-6.06964	-6.11665	-5.15619	-4.8815	-4.87361	-5.14796	-5.1325	-6.25896	-4.97826	-6.28718	-4.52303	-5.33572	-5.85192	-4.85968	-4.9116	-5.75835	-6.62077	-5.35356
92	BBB#002239	Viruses	Rowavirales	Adenoviridae	Mastadenovirus	Human mastadenovirus B	Human adenovirus B2 > Human adenovirus 11	Slobitski	Human adenovirus B2 (type 11)	-	-	-	-	-	-	-	-	-	-	-	-4.79116	-3.91008	-6.06681	-4.84259	-5.72148	-5.60527	-4.95787	-5.79489	-6.52175	-5.42334	-4.87744	-5.70043	-5.97951	-4.83929	-4.83564	-4.8366	-5.02151	-4.80717	-5.81471	-4.78542	-6.13828	-4.28943	-5.42318	-5.53903	-4.82034	-4.49395	-5.62839	-6.57642	-5.23517
93	BBB#000017	Viruses	Rowavirales	Adenoviridae	Mastadenovirus	Human mastadenovirus B	Human adenovirus B2 > Human adenovirus 14	de Wit	Human adenovirus B2 (type 14)	-	-	-	-	-	-	-	-	-	-	-	0	0	0	0	0	0	0	0	2.57453	0	2.72812	0	0	0	0	0	0	0	0	0	0.931958	1.68409	0	1.96792	0	1.7078	0	2.7382	0
94	BBB#002011	Viruses	Rowavirales	Adenoviridae	Mastadenovirus	Human mastadenovirus B	Human adenovirus B2 > Human adenovirus 14	de Wit	Human adenovirus B2 (type 14)	-	-	-	-	-	-	-	-	-	-	-	-0.110663	2.40716	0	1.40503	0.483615	0.545685	0	0.210946	-0.921502	0.566605	1.66538	0	0	2.12216	0	0.664519	0.154951	1.05098	0.190421	0.254779	-0.237926	2.28461	0	1.164	-0.0202004	2.15409	0	-1.18611	0.765892
95	BBB#000488	Viruses	Rowavirales	Adenoviridae	Mastadenovirus	Human mastadenovirus B	Human adenovirus B2 > Human adenovirus 34	Compton	Human adenovirus B2 (type 34)	-	-	-	-	-	-	-	-	-	-	-	0	0	0	0	0	0	0	0	1.77222	0	1.5496	0	0	0	0	0	0	0	0	0	0.0692228	0.707922	0	1.94739	0	2.07263	0	2.22512	0
96	BBB#002140	Viruses	Rowavirales	Adenoviridae	Mastadenovirus	Human mastadenovirus B	Human adenovirus B2 > Human adenovirus 34	Compton	Human adenovirus B2 (type 34)	-	-	-	-	-	-	-	-	-	-	-	0	0	0	0	0	0	0	0	2.40261	0	1.7574	0	0	0	0	0	0	0.822227	0	0	0.0416598	0	0	2.02265	0	1.7432	0	2.48061	0
97	BBB#000489	Viruses	Rowavirales	Adenoviridae	Mastadenovirus	Human mastadenovirus B	Human adenovirus B2 > Human adenovirus 35	Holden	Human adenovirus B2 (type 35)	-	-	-	-	-	-	-	-	-	-	-	0	0	0	0	0	0	0	0	2.27085	0	1.54143	0	0	0	0	0	0	0	0	0	0.0603622	0.597257	0	2.45836	0	1.45463	0	3.00538	0
98	BBB#001956	Viruses	Rowavirales	Adenoviridae	Mastadenovirus	Human mastadenovirus B	Human adenovirus B2 > Human adenovirus 35	Holden	Human adenovirus B2 (type 35)	-	-	-	-	-	-	-	-	-	-	-	0	0	0	0	0	0	0	0	2.65666	0	2.63112	0	0	0	0	0	0	1.23786	0	0	1.17424	1.27946	0	2.16753	0	1.90636	0	2.71093	0
99	BBB#000012	Viruses	Rowavirales	Adenoviridae	Mastadenovirus	Human mastadenovirus B	Human adenovirus B3	GB	Human adenovirus B (type 3)	-	-	-	-	-	-	-	-	-	-	-	0	0	0	0	0	0	0	0	1.62222	0	1.94067	0	0	0	0	0	0	0	0	0	0.320864	0.483769	0	0.702844	0	1.55479	0	1.20614	0
100	BBB#002095	Viruses	Rowavirales	Adenoviridae	Mastadenovirus	Human mastadenovirus B	Human adenovirus B3	GB	Human adenovirus B (type 3)	-	-	-	-	-	-	-	-	-	-	-	0	0	0	0	0	0	0	0	1.8124	0	1.84756	0	0	0	0	0	0	0	0	0	-0.169651	0.905429	0	2.74422	0	2.56311	0	3.22614	0
101	BBB#000166	Viruses	Rowavirales	Adenoviridae	Mastadenovirus	Human mastadenovirus B	Human adenovirus B3	GB	Human adenovirus B (type 3)	-	-	-	-	-	-	-	-	-	-	-	0	0	0	0	0	0	0	0	2.93992	0	1.99915	0	0	0	0	0	0	0	0	0	0.155749	0.933534	0	2.22622	0	1.97765	0.494548	2.7557	0
102	BBB#002154	Viruses	Rowavirales	Adenoviridae	Mastadenovirus	Human mastadenovirus B	Human adenovirus B3	GB	Human adenovirus B (type 3)	-	-	-	-	-	-	-	-	-	-	-	0	0	0	0	0	0	0	0	2.53936	0	1.84893	0	0	0	0	0	0	0	0	0	0.103802	0.681184	0	2.02567	0	1.5572	0	2.56646	0
103	BBB#000011	Viruses	Rowavirales	Adenoviridae	Mastadenovirus	Human mastadenovirus C	Human adenovirus 1	Adenoid 71	Human adenovirus C (type 1)	-	-	-	-	-	-	-	-	-	-	-	0	2.1897	0	0	0	-0.310548	1.28889	0	2.71999	0	2.00283	2.35516	0	-0.431445	2.16748	0	0	0.95827	0.327164	1.44023	0.588749	1.30509	0	2.33027	0	1.30599	2.81554	2.98084	0
104	BBB#002337	Viruses	Rowavirales	Adenoviridae	Mastadenovirus	Human mastadenovirus C	Human adenovirus 1	Adenoid 71	Human adenovirus C (type 1)	-	-	-	-	-	-	-	-	-	-	-	-0.43018	-0.63272	-4.13673	-2.21424	-4.00869	-2.94356	-0.710892	0	-1.39221	-3.70359	-2.05939	-0.430924	-2.60645	-3.35913	-0.290955	-3.13031	0	-1.98893	-1.97114	-0.873529	-3.1161	-2.24283	-1.94161	-1.77489	-2.62933	-2.61393	-0.21416	-1.28823	-3.50441
105	BBB#000165	Viruses	Rowavirales	Adenoviridae	Mastadenovirus	Human mastadenovirus C	Human adenovirus 2	Adenoid 6	Human adenovirus C (type 2)	-	-	-	-	-	-	-	-	-	-	-	0	1.34177	0	0	0	0	0	0	1.89488	0	1.5942	1.22204	0	0	1.20558	0	0	0	0	1.74086	0.0803634	0.944254	0	1.80322	0	1.66861	2.30699	2.68834	0
106	BBB#002682	Viruses	Rowavirales	Adenoviridae	Mastadenovirus	Human mastadenovirus C	Human adenovirus 2	Adenoid 6	Human adenovirus C (type 2)	-	-	-	-	-	-	-	-	-	-	-	0	3.04295	0	0	0	2.57078	3.06518	0	2.9026	0	2.74948	3.66174	2.31074	0	3.35251	0	0	1.69815	0.784591	4.19897	2.22532	2.12435	2.36141	1.64723	0	2.31377	4.93856	2.10624	0.924454
107	BBB#000351	Viruses	Rowavirales	Adenoviridae	Mastadenovirus	Human mastadenovirus C	Human adenovirus 2	ATCC-2011-7	Human adenovirus C (type 2)	-	-	-	-	-	-	-	-	-	-	-	1.69613	3.36358	0	1.37587	0	2.00516	2.7131	0	2.32837	0	2.51833	3.54624	1.69596	0	3.8534	0	0	1.56748	1.35551	3.23326	1.55915	1.84891	2.09984	2.41618	1.05013	1.87383	3.98932	3.0915	1.01362
108	BBB#002177	Viruses	Rowavirales	Adenoviridae	Mastadenovirus	Human mastadenovirus C	Human adenovirus 2	ATCC-2011-7	Human adenovirus C (type 2)	-	-	-	-	-	-	-	-	-	-	-	2.90697	3.73107	0.550206	1.92384	-0.477185	1.82326	2.72882	0	3.19943	0.505823	2.65269	3.80046	1.96682	0	3.65124	0	0	2.52697	2.56244	4.49223	1.73674	1.86561	2.24561	2.03812	1.34032	2.60917	5.14078	2.49143	0.848409
109	BBB#000013	Viruses	Rowavirales	Adenoviridae	Mastadenovirus	Human mastadenovirus C	Human adenovirus 5	Adenoid 75	Human adenovirus C (type 5)	-	-	-	-	-	-	-	-	-	-	-	3.13349	3.72397	0	1.89749	-0.497478	2.14464	4.07883	0	2.63539	0.350316	2.19421	3.88196	2.01924	-0.0143466	4.52244	0	0	3.23518	2.73971	4.27242	1.15125	1.58632	2.06405	2.45278	4.95916	2.74071	4.81177	2.84701	0
110	BBB#002303	Viruses	Rowavirales	Adenoviridae	Mastadenovirus	Human mastadenovirus C	Human adenovirus 5	Adenoid 75	Human adenovirus C (type 5)	-	-	-	-	-	-	-	-	-	-	-	4.56175	4.40787	-0.0405777	2.64118	0.24623	2.5953	4.98962	0	1.89153	0.918087	2.6043	4.77977	2.92352	0.755003	5.08467	1.46852	0	4.25958	4.35372	4.96328	1.62539	2.05514	3.37122	2.46154	5.33651	2.3884	5.61008	2.85323	1.18678
111	BBB#002356	Viruses	Rowavirales	Adenoviridae	Mastadenovirus	Human mastadenovirus C	Human adenovirus 5		Human adenovirus C (type 5)	-	-	-	-	-	-	-	-	-	-	-	4.00104	3.77442	0	2.43354	0.31472	2.03227	4.91145	0	0	1.57136	0.815024	3.63918	2.92495	0.897194	4.52542	2.98247	0	4.16492	3.51001	4.36455	0.609292	1.36285	3.11534	0.584822	7.16385	0.934965	4.32681	2.02756	-0.567373
112	BBB#002879	Viruses	Rowavirales	Adenoviridae	Mastadenovirus	Human mastadenovirus C	Human adenovirus 5		Human adenovirus C (type 5)	-	-	-	-	-	-	-	-	-	-	-	2.79864	1.9709	0	0.825753	0	0	2.72273	0	0	0.242556	-0.888705	2.12133	0.6507	0	2.30054	0.838742	0	2.97511	2.16998	3.2151	-0.541125	0	1.15557	0	5.19798	0	3.56776	0.079835	0
113	BBB#000014	Viruses	Rowavirales	Adenoviridae	Mastadenovirus	Human mastadenovirus C	Human adenovirus 6	Tonsil 99	Human adenovirus C (type 6)	-	-	-	-	-	-	-	-	-	-	-	3.50202	3.06306	0	1.79329	-0.0946494	2.41624	4.29164	0	1.82709	0.0415897	2.01979	4.08689	2.45722	0.421702	5.04799	1.18503	2.727	4.57312	3.38229	0	0.463431	1.69141	2.92989	3.46763	2.94079	2.75267	5.39874	4.02872	2.23231
114	BBB#002681	Viruses	Rowavirales	Adenoviridae	Mastadenovirus	Human mastadenovirus C	Human adenovirus 6	Tonsil 99	Human adenovirus C (type 6)	-	-	-	-	-	-	-	-	-	-	-	5.0922	5.00703	0.69858	3.67098	1.02073	3.48802	5.43201	0	2.74548	1.86153	3.18407	5.44308	3.67147	1.78686	6.06003	2.76193	3.90599	4.47819	4.52568	5.57671	2.37944	2.82762	4.00528	2.59295	3.32694	2.60715	5.7221	2.73084	1.22778
115	BBB#000367	Viruses	Rowavirales	Adenoviridae	Mastadenovirus	Human mastadenovirus D	Human adenovirus D8	Trim	Human adenovirus D (type 8)	-	-	-	-	-	-	-	-	-	-	-	0	0	0	0	0	0	0	0	2.13928	0	2.37862	0	0	0	0	0	0	0	0	0	0.386381	1.52305	0	2.16005	0	2.70862	0	2.91789	0
116	BBB#000205	Viruses	Rowavirales	Adenoviridae	Mastadenovirus	Human mastadenovirus D	Human adenovirus D9	Hicks [V-209-003-014]	Human adenovirus D (type 9)	-	-	-	-	-	-	-	-	-	-	-	0	0	0	0	0	0	0	0	2.82591	0	1.29869	0	0	0	0	0	0	0	0	0	-0.68569	0.19131	0	2.09363	0	2.05492	0	2.29244	0
117	BBB#002679	Viruses	Rowavirales	Adenoviridae	Mastadenovirus	Human mastadenovirus D	Human adenovirus D9	Hicks [V-209-003-014]	Human adenovirus D (type 9)	-	-	-	-	-	-	-	-	-	-	-	0.843088	2.96136	0	1.90439	1.18335	1.67792	0	1.12688	-0.16816	1.10522	2.27488	0	0	3.30038	0	1.62554	1.17709	1.06243	-0.253193	0	0.378842	2.93457	0	2.39611	0	1.79716	0	-0.181296	2.0772
118	BBB#000311	Viruses	Rowavirales	Adenoviridae	Mastadenovirus	Human mastadenovirus D	Human adenovirus D10	J.J.	Human adenovirus D (type 10)	-	-	-	-	-	-	-	-	-	-	-	0	0	0	0	0	0	0	0	1.81791	0	1.38949	0	0	0	0	0	0	0.241832	0	0	-0.403659	0.359609	0	1.84898	0	1.44117	0	2.48715	0
119	BBB#002199	Viruses	Rowavirales	Adenoviridae	Mastadenovirus	Human mastadenovirus D	Human adenovirus D10	J.J.	Human adenovirus D (type 10)	-	-	-	-	-	-	-	-	-	-	-	0	0	0	0	0	0	0	0	2.62145	0	1.14964	0	0	0	0	0	0	1.02504	0	0	-0.730299	0.110584	0	1.60884	0	1.61047	0.561639	2.25467	0
120	BBB#000368	Viruses	Rowavirales	Adenoviridae	Mastadenovirus	Human mastadenovirus D	Human adenovirus D10	Trim-ATCC	Human adenovirus D (type 10)	-	-	-	-	-	-	-	-	-	-	-	0	0	0	0	0	0	0	0	2.42337	0	1.86432	0	0	0	0	0	0	0	0	0	-0.00985857	0.868932	0	2.13329	0	1.73106	0	2.7518	0
121	BBB#002348	Viruses	Rowavirales	Adenoviridae	Mastadenovirus	Human mastadenovirus D	Human adenovirus D10	Trim-ATCC	Human adenovirus D (type 10)	-	-	-	-	-	-	-	-	-	-	-	0	0	0	0	0	0	0	0	2.97383	0	2.1913	0	0	0	0	0	0	0	0	0	0.398893	1.31233	0	1.78199	0	1.90734	0.510617	2.38159	0
122	BBB#000206	Viruses	Rowavirales	Adenoviridae	Mastadenovirus	Human mastadenovirus D	Human adenovirus D13	A.A [V-213-502-565]	Human adenovirus D (type 13)	-	-	-	-	-	-	-	-	-	-	-	0	2.80538	0	2.11137	0.772373	1.15007	0	1.14101	0.0834357	0.963052	2.60404	0	0	2.78575	0	1.36346	0	1.54022	-0.257189	0	0.586148	3.34994	0	1.70901	1.34691	2.35811	0	0	1.71454
123	BBB#002238	Viruses	Rowavirales	Adenoviridae	Mastadenovirus	Human mastadenovirus D	Human adenovirus D13	A.A [V-213-502-565]	Human adenovirus D (type 13)	-	-	-	-	-	-	-	-	-	-	-	0	2.92274	0	1.52847	1.00167	0.827767	0	1.42215	0.870948	1.00444	2.05072	0	0	2.33339	0	0.617111	0.234334	2.01667	0.386728	0	0.289325	2.70297	0	1.85418	0	2.6339	0	-0.844447	1.35611
124	BBB#000018	Viruses	Rowavirales	Adenoviridae	Mastadenovirus	Human mastadenovirus D	Human adenovirus 15	305	Human adenovirus D (type 15)	-	-	-	-	-	-	-	-	-	-	-	0	1.88494	0	1.51996	-0.107439	0	0	0.780277	-0.231777	0	2.04973	0	0	1.50713	0	0	0	1.05008	0	0	-0.321483	2.58712	0	1.05267	0	2.08882	0	-0.616646	0.99948
125	BBB#002357	Viruses	Rowavirales	Adenoviridae	Mastadenovirus	Human mastadenovirus D	Human adenovirus 15	305	Human adenovirus D (type 15)	-	-	-	-	-	-	-	-	-	-	-	0	1.90088	0	1.10602	-0.0750677	-0.283579	0	-0.0738487	-0.777036	0.0329448	1.72124	0	0	1.30256	0	0	0	1.02217	-0.657034	0	-0.464363	2.16331	0	0.598487	0	1.81805	0	-1.38081	0.627412
126	BBB#000140	Viruses	Rowavirales	Adenoviridae	Mastadenovirus	Human mastadenovirus D	Human adenovirus 15	B 1869	Human adenovirus D (type 15)	-	-	-	-	-	-	-	-	-	-	-	0	0	0	0	0	0	0	0	1.85769	0	1.4522	0	0	0	0	0	0	0	0	0	-0.404391	0.333474	0	1.93401	0	2.06636	0	2.34701	0
127	BBB#001984	Viruses	Rowavirales	Adenoviridae	Mastadenovirus	Human mastadenovirus D	Human adenovirus 15	B 1869	Human adenovirus D (type 15)	-	-	-	-	-	-	-	-	-	-	-	0	0	0	0	0	0	0	0	2.12385	0	2.28478	0	0	0	0	0	0	0	0	0	-0.105365	0.767458	0	2.59615	0	2.32041	0	3.17783	0
128	BBB#000207	Viruses	Rowavirales	Adenoviridae	Mastadenovirus	Human mastadenovirus D	Human adenovirus 15		Human adenovirus D (type 15)	-	-	-	-	-	-	-	-	-	-	-	0	2.20657	0	2.08568	0.249544	0.037576	0	0.207962	-0.859796	0.538716	2.70853	0	0	1.64164	0	0	0	2.26978	0.279747	0	0.265042	2.65327	0	1.13165	0	2.79928	0	-0.790453	1.12402
129	BBB#000310	Viruses	Rowavirales	Adenoviridae	Mastadenovirus	Human mastadenovirus D	Human adenovirus 17	ch.22	Human adenovirus D (type 17)	-	-	-	-	-	-	-	-	-	-	-	0	0	0	0	0	0	0	0	2.15204	0	2.20245	0	0	0	0	0	0	0	0	0	0.507338	1.26834	0	2.10545	0	1.90016	0	2.68643	0
130	BBB#002219	Viruses	Rowavirales	Adenoviridae	Mastadenovirus	Human mastadenovirus D	Human adenovirus 17	ch.22	Human adenovirus D (type 17)	-	-	-	-	-	-	-	-	-	-	-	0	0	0	0	0	0	0	0	2.95878	0	2.03522	0	0	0	0	0	0	0.731165	0	0	0.0672965	0.831962	0	2.07491	0	2.48261	0	2.79875	0
131	BBB#000375	Viruses	Rowavirales	Adenoviridae	Mastadenovirus	Human mastadenovirus D	Human adenovirus 17	ch.22	Human adenovirus D (type 17)	-	-	-	-	-	-	-	-	-	-	-	0	0	0	0	-0.285519	0	0	0	-1.1382	0.536239	0	0	0	0	0	0	0	0	0	0	-1.24156	0	0	0	0	0	0	0	0
132	BBB#001970	Viruses	Rowavirales	Adenoviridae	Mastadenovirus	Human mastadenovirus D	Human adenovirus 17	ch.22	Human adenovirus D (type 17)	-	-	-	-	-	-	-	-	-	-	-	0	0	0	0	0.231029	0	0	0	0	1.24947	0	0	0	0	0	0	0	0	0	0	0	0	0	0	0	0	0	0	0
133	BBB#000081	Viruses	Rowavirales	Adenoviridae	Mastadenovirus	Human mastadenovirus D	Human adenovirus 19	AV-587 [3911]	Human adenovirus D (type 19)	-	-	-	-	-	-	-	-	-	-	-	0	0	0	0	0	0	0	0	1.51392	0	2.08821	0	0	0	0	0	0	0	0	0	0	0.65064	0	2.14024	0	1.36764	0	2.6804	0
134	BBB#000208	Viruses	Rowavirales	Adenoviridae	Mastadenovirus	Human mastadenovirus D	Human adenovirus 20	AV-931 (D55-92) [V-220-003-014]	Human adenovirus D (type 20)	-	-	-	-	-	-	-	-	-	-	-	0	0	0	0	0	0	0	0	2.72293	0	1.71331	0	0	0	0	0	0	0	0	0	-0.0543399	0.638611	0	2.40803	0	2.14687	0	2.7587	0
135	BBB#002121	Viruses	Rowavirales	Adenoviridae	Mastadenovirus	Human mastadenovirus D	Human adenovirus 20	AV-931 (D55-92) [V-220-003-014]	Human adenovirus D (type 20)	-	-	-	-	-	-	-	-	-	-	-	0	0	0	0	0	0	0	0	2.67386	0	2.15676	0	0	0	0	0	0	0	0	0	0.285745	1.01086	0	1.92233	0	1.48519	0	2.77695	0
136	BBB#000082	Viruses	Rowavirales	Adenoviridae	Mastadenovirus	Human mastadenovirus D	Human adenovirus 20	AV-931 [D55-92]	Human adenovirus D (type 20)	-	-	-	-	-	-	-	-	-	-	-	0	0	0	0	0	0	0	0	3.12041	0	1.42697	0	0	0	0	0	0	0	0	0	-0.302121	0.926327	0	1.80264	0	1.77374	0.0620497	2.48282	0
137	BBB#002251	Viruses	Rowavirales	Adenoviridae	Mastadenovirus	Human mastadenovirus D	Human adenovirus 20	AV-931 [D55-92]	Human adenovirus D (type 20)	-	-	-	-	-	-	-	-	-	-	-	0	0	0	0	0	0	0	0	2.49646	0	2.03594	0	0	0	0	0	0	0	0	0	-0.134582	0.939827	0	1.87205	0	1.72338	0	2.66678	0
138	BBB#000084	Viruses	Rowavirales	Adenoviridae	Mastadenovirus	Human mastadenovirus D	Human adenovirus 22	AV-2711	Human adenovirus D (type 22)	-	-	-	-	-	-	-	-	-	-	-	0	0	1.03301	0	-0.178536	0	0	0.12426	3.44197	0	2.86004	0	0	0	0	0	0	0	0	0	0.976414	1.83675	0	3.12296	0	2.16064	1.0654	3.63476	0
139	BBB#002106	Viruses	Rowavirales	Adenoviridae	Mastadenovirus	Human mastadenovirus D	Human adenovirus 22	AV-2711	Human adenovirus D (type 22)	-	-	-	-	-	-	-	-	-	-	-	0	0	0	0	0	0	0	0	3.33851	0	2.05162	0	0	0	0	0	0	0	0	0	0.148998	1.22391	0	3.03961	0	1.30512	0	3.85316	0
140	BBB#000209	Viruses	Rowavirales	Adenoviridae	Mastadenovirus	Human mastadenovirus D	Human adenovirus 22	AV-2711 [V-222-003-014]	Human adenovirus D (type 22)	-	-	-	-	-	-	-	-	-	-	-	0	2.70824	0	1.7195	0.662862	-0.322348	0	1.27653	-0.284447	0.819684	2.53167	0	0	1.46735	0	0	0	1.76135	0	0	0.103338	3.15329	0	1.2103	0	2.49766	0	0	1.51106
141	BBB#001988	Viruses	Rowavirales	Adenoviridae	Mastadenovirus	Human mastadenovirus D	Human adenovirus 22	AV-2711 [V-222-003-014]	Human adenovirus D (type 22)	-	-	-	-	-	-	-	-	-	-	-	0	2.25253	0	1.60298	0.499315	0.340054	0	0.582989	-0.335473	0.15982	1.8247	0	0	1.96481	0	0	0	1.30621	-0.783428	0	-0.356058	2.58788	0	1.77474	0	1.95774	0	0	1.70293
142	BBB#000085	Viruses	Rowavirales	Adenoviridae	Mastadenovirus	Human mastadenovirus D	Human adenovirus 23	AV-2732	Human adenovirus D (type 23)	-	-	-	-	-	-	-	-	-	-	-	0	0	0	0	0	0	0	0	3.48978	0	2.01719	0	0	0	0	0	0	0	0	0	0.291888	1.45796	0	2.26264	0	1.99987	0	2.89997	0
143	BBB#002073	Viruses	Rowavirales	Adenoviridae	Mastadenovirus	Human mastadenovirus D	Human adenovirus 23	AV-2732	Human adenovirus D (type 23)	-	-	-	-	-	-	-	-	-	-	-	0	0	0	0	0	0	0	0	2.8108	0	1.5759	0	0	0	0	0	0	0	0	0	0.2964	0.811632	0	2.23478	0	2.20275	0	2.94593	0
144	BBB#000210	Viruses	Rowavirales	Adenoviridae	Mastadenovirus	Human mastadenovirus D	Human adenovirus 23	AV-2732 [V-223-003-014]	Human adenovirus D (type 23)	-	-	-	-	-	-	-	-	-	-	-	0	2.91768	0	0	0.70572	1.36854	0	-0.0990453	-0.422018	0.687299	0.77929	0	0	2.79631	0	0	0	2.50173	0.199382	0	-0.087874	1.45874	0	1.42361	0	1.93238	0	0	-0.305861
145	BBB#002125	Viruses	Rowavirales	Adenoviridae	Mastadenovirus	Human mastadenovirus D	Human adenovirus 23	AV-2732 [V-223-003-014]	Human adenovirus D (type 23)	-	-	-	-	-	-	-	-	-	-	-	0.772618	4.0535	0	0.508717	1.78527	1.64221	0	-0.522409	-0.404297	1.73589	1.65833	0	0	3.03722	0	1.10722	0	2.31858	1.10969	0	0.622408	2.49528	0	1.97141	0	2.21142	0	-1.00269	0.151519
146	BBB#000086	Viruses	Rowavirales	Adenoviridae	Mastadenovirus	Human mastadenovirus D	Human adenovirus 24	AV-3153	Human adenovirus D (type 24)	-	-	-	-	-	-	-	-	-	-	-	0	0	0.872453	0	0	0	0	-0.857639	2.2991	0	2.24619	0	0	0	0	0	0	0	0	0	1.02269	1.68108	0	1.88688	0	1.56726	0.481745	2.37021	0
147	BBB#002355	Viruses	Rowavirales	Adenoviridae	Mastadenovirus	Human mastadenovirus D	Human adenovirus 24	AV-3153	Human adenovirus D (type 24)	-	-	-	-	-	-	-	-	-	-	-	0	0	0	0	0	0	0	0	2.05033	0	1.34388	0	0	0	0	0	0	0	0	0	-0.195167	0.307155	0	1.6735	0	1.49224	0	2.40872	0
148	BBB#000211	Viruses	Rowavirales	Adenoviridae	Mastadenovirus	Human mastadenovirus D	Human adenovirus 24	AV-3153 [V-224-003-014]	Human adenovirus D (type 24)	-	-	-	-	-	-	-	-	-	-	-	0	3.8404	0	0.579405	1.53695	1.06698	0	0.079947	0.0373164	1.35311	1.72688	0	0	2.4493	0	0.635492	0	2.156	0.441005	0	0.946998	2.25115	0	1.38299	0	1.89434	0	0	-0.0654582
149	BBB#002124	Viruses	Rowavirales	Adenoviridae	Mastadenovirus	Human mastadenovirus D	Human adenovirus 24	AV-3153 [V-224-003-014]	Human adenovirus D (type 24)	-	-	-	-	-	-	-	-	-	-	-	1.27814	3.81497	0	0.0377663	1.14592	1.54234	0	-0.39371	-0.225718	1.28296	1.0295	0	0	3.21998	0	1.25408	0	2.17279	0.822627	0	-0.00643396	1.92513	0	2.49648	0	2.07096	0	-0.656207	0.694448
150	BBB#000072	Viruses	Rowavirales	Adenoviridae	Mastadenovirus	Human mastadenovirus D	Human adenovirus 25	BP-1	Human adenovirus D (type 25)	-	-	-	-	-	-	-	-	-	-	-	0	0.704388	0	0.140967	-1.27972	-1.50254	0	-1.16146	-2.08656	-1.39836	0.419554	0	0	0.123337	0	-1.08172	0	0.0570793	-1.66607	0	-1.74514	0.920216	0	-0.389091	0	0.732452	0	0	-0.210629
151	BBB#002044	Viruses	Rowavirales	Adenoviridae	Mastadenovirus	Human mastadenovirus D	Human adenovirus 25	BP-1	Human adenovirus D (type 25)	-	-	-	-	-	-	-	-	-	-	-	-1.0672	1.70174	0	0.481978	-0.3349	-0.515086	0	-1.02416	-2.07797	-0.415968	0.684618	0	0	1.16445	0	-0.500433	-1.00406	0.144085	-0.777767	-0.755354	-1.22206	1.56006	0	0.13455	-1.00028	1.20092	0	-2.34332	-0.229548
152	BBB#000212	Viruses	Rowavirales	Adenoviridae	Mastadenovirus	Human mastadenovirus D	Human adenovirus 25	BP-1 [V-225-003-014]	Human adenovirus D (type 25)	-	-	-	-	-	-	-	-	-	-	-	0	0	0	0	0	0	0	0	1.19574	0	1.21594	0	0	0	0	0	0	0	0	0	0	0.0680551	0	1.28331	0	0.806587	0	1.77826	0
153	BBB#001987	Viruses	Rowavirales	Adenoviridae	Mastadenovirus	Human mastadenovirus D	Human adenovirus 25	BP-1 [V-225-003-014]	Human adenovirus D (type 25)	-	-	-	-	-	-	-	-	-	-	-	0	0	0	0	0	0	0	0	1.40807	0	1.45872	0	0	0	0	0	0	0	0	0	-0.520557	0.169705	0	1.65003	0	1.33847	0	2.19003	0
154	BBB#000073	Viruses	Rowavirales	Adenoviridae	Mastadenovirus	Human mastadenovirus D	Human adenovirus 26	BP-2	Human adenovirus D (type 26)	-	-	-	-	-	-	-	-	-	-	-	0	0	0	0	0	0	0	0	1.97848	0	2.0275	0	0	0	0	0	0	0	0	0	0.370832	0.774735	0	2.20335	0	2.85556	0	2.53013	0
155	BBB#002266	Viruses	Rowavirales	Adenoviridae	Mastadenovirus	Human mastadenovirus D	Human adenovirus 26	BP-2	Human adenovirus D (type 26)	-	-	-	-	-	-	-	-	-	-	-	0	0	0	0	0	0	0	0	2.42157	0	1.25823	0	0	0	0	0	0	2.57403	0	0	-0.69835	0.0106916	0	1.80397	0	3.06889	0	2.42185	0
156	BBB#000213	Viruses	Rowavirales	Adenoviridae	Mastadenovirus	Human mastadenovirus D	Human adenovirus 26	BP-2 [V-226-003-014]	Human adenovirus D (type 26)	-	-	-	-	-	-	-	-	-	-	-	0	0.603781	0	-0.0665533	-1.65297	0	0	0.325246	0	0	0.39442	0	0	0.214132	0	0	0	0.460349	0	0	-1.74542	1.04456	0	-0.0445335	0	0.789696	0	0	0.344256
157	BBB#002196	Viruses	Rowavirales	Adenoviridae	Mastadenovirus	Human mastadenovirus D	Human adenovirus 26	BP-2 [V-226-003-014]	Human adenovirus D (type 26)	-	-	-	-	-	-	-	-	-	-	-	0	3.04913	0	1.94663	0.929926	0.580878	0	1.09044	-0.0844354	0.999317	2.23701	0	0	2.44342	0	0.933076	0	2.00003	0.521013	0	0.385103	3.00553	0	1.80747	0	2.54829	0	-0.637771	1.56286
158	BBB#000214	Viruses	Rowavirales	Adenoviridae	Mastadenovirus	Human mastadenovirus D	Human adenovirus 27	BP-4 [V-227-003-014]	Human adenovirus D (type 27)	-	-	-	-	-	-	-	-	-	-	-	0	2.52588	0	1.89383	0.677662	-0.183287	0	1.3024	-0.0142601	0.559989	2.32011	0	0	1.51565	0	0	0	1.84773	-0.1541	0	0.277912	2.93791	0	1.95921	0	2.62165	0	0	2.00113
159	BBB#002192	Viruses	Rowavirales	Adenoviridae	Mastadenovirus	Human mastadenovirus D	Human adenovirus 27	BP-4 [V-227-003-014]	Human adenovirus D (type 27)	-	-	-	-	-	-	-	-	-	-	-	0	3.08473	0	1.87531	0.977775	1.08937	0	0.97963	-0.273839	0.898598	2.27697	0	0	2.58529	0	1.0342	0	1.83507	0.0320875	0	0.338675	2.82866	0	2.13076	0	2.49406	0	-0.484788	1.82045
160	BBB#000074	Viruses	Rowavirales	Adenoviridae	Mastadenovirus	Human mastadenovirus D	Human adenovirus 28	BP-5	Human adenovirus D (type 28)	-	-	-	-	-	-	-	-	-	-	-	0	0	0	0	0	0	0	0	2.27158	0	2.14657	0	0	0	0	0	0	0	0	0	0.470239	0.822273	0	2.71513	0	2.42103	0	3.26954	0
161	BBB#002227	Viruses	Rowavirales	Adenoviridae	Mastadenovirus	Human mastadenovirus D	Human adenovirus 28	BP-5	Human adenovirus D (type 28)	-	-	-	-	-	-	-	-	-	-	-	0	0	0.718329	0	0	0	0	0	2.60105	0	2.24499	0	0	0	0	0	0	1.27076	0	0	0.725037	1.69079	0	1.98627	0	1.98495	0.558962	2.66061	0
162	BBB#000215	Viruses	Rowavirales	Adenoviridae	Mastadenovirus	Human mastadenovirus D	Human adenovirus 28	BP-5 [V-228-003-014]	Human adenovirus D (type 28)	-	-	-	-	-	-	-	-	-	-	-	0	0	0	0	0	0	0	0	2.81334	0	2.2674	0	0	0	0	0	0	0	0	0	0.341602	0.97984	0	1.91775	0	1.62774	0	2.52453	0
163	BBB#002123	Viruses	Rowavirales	Adenoviridae	Mastadenovirus	Human mastadenovirus D	Human adenovirus 28	BP-5 [V-228-003-014]	Human adenovirus D (type 28)	-	-	-	-	-	-	-	-	-	-	-	0	0	0	0	0	0	0	0	1.90057	0	1.16136	0	0	0	0	0	0	0	0	0	-0.790824	0.355596	0	1.54954	0	1.56131	0	2.39365	0
164	BBB#000088	Viruses	Rowavirales	Adenoviridae	Mastadenovirus	Human mastadenovirus D	Human adenovirus 29	BP-6	Human adenovirus D (type 29)	-	-	-	-	-	-	-	-	-	-	-	0	0	0	0	0	0	0	0	3.2073	0	1.53378	0	0	0	0	0	0	0	0	0	0.232921	0.698084	0	2.72339	0	1.95848	0.423709	3.33507	0
165	BBB#002153	Viruses	Rowavirales	Adenoviridae	Mastadenovirus	Human mastadenovirus D	Human adenovirus 29	BP-6	Human adenovirus D (type 29)	-	-	-	-	-	-	-	-	-	-	-	0	0	0	0	0	0	0	0	2.28853	0	1.87841	0	0	0	0	0	0	0.229955	0	0	0.253282	0.9132	0	2.47258	0	1.42254	0	2.8465	0
166	BBB#000216	Viruses	Rowavirales	Adenoviridae	Mastadenovirus	Human mastadenovirus D	Human adenovirus 29	BP-6 [V-229-003-014]	Human adenovirus D (type 29)	-	-	-	-	-	-	-	-	-	-	-	0	0	0	0	0	0	0	0	1.75179	0	2.00641	0	0	0	0	0	0	0	0	0	0	0.352062	0	1.92574	0	1.19086	0	2.15861	0
167	BBB#002326	Viruses	Rowavirales	Adenoviridae	Mastadenovirus	Human mastadenovirus D	Human adenovirus 29	BP-6 [V-229-003-014]	Human adenovirus D (type 29)	-	-	-	-	-	-	-	-	-	-	-	0	0	0	0	0	0	0	0	2.80587	0	1.36131	0	0	0	0	0	0	0	0	0	-0.480752	0.356947	0	2.26447	0	1.51327	0	2.9121	0
168	BBB#000089	Viruses	Rowavirales	Adenoviridae	Mastadenovirus	Human mastadenovirus D	Human adenovirus 30	BP-7	Human adenovirus D (type 30)	-	-	-	-	-	-	-	-	-	-	-	0	0	0	0	0	0	0	0	2.49723	0	1.91243	0	0	0	0	0	0	0	0	0	0.136001	0.534173	0	2.47627	0	1.89729	0.191904	2.60482	0
169	BBB#002342	Viruses	Rowavirales	Adenoviridae	Mastadenovirus	Human mastadenovirus D	Human adenovirus 30	BP-7	Human adenovirus D (type 30)	-	-	-	-	-	-	-	-	-	-	-	0	0	0	0	0	0	0	0	1.81674	0	1.04854	0	0	0	0	0	0	0	0	0	-0.611718	-0.195511	0	0.568747	0	1.45587	0	1.48664	0
170	BBB#000138	Viruses	Rowavirales	Adenoviridae	Mastadenovirus	Human mastadenovirus D	Human adenovirus 32	HH	Human adenovirus D (type 32)	-	-	-	-	-	-	-	-	-	-	-	0	0	0	0	0	0	0	0	3.2513	0	1.96438	0	0	0	0	0	0	0	0	0	0.127543	1.00426	0	2.09557	0	2.35919	0	2.68316	0
171	BBB#002258	Viruses	Rowavirales	Adenoviridae	Mastadenovirus	Human mastadenovirus D	Human adenovirus 32	HH	Human adenovirus D (type 32)	-	-	-	-	-	-	-	-	-	-	-	0	0	0	0	0	0	0	0	2.80227	0	1.41483	0	0	0	0	0	0	0	0	0	-0.397927	0.498914	0	1.30621	0	1.6402	0	1.85912	0
172	BBB#000329	Viruses	Rowavirales	Adenoviridae	Mastadenovirus	Human mastadenovirus D	Human adenovirus 36	275	Human adenovirus D (type 36)	-	-	-	-	-	-	-	-	-	-	-	0	0	0	0	0	0	0	0	3.06468	0	1.86614	0	0	0	0	0	0	0.679012	0	0	0.071251	0.77033	0	2.11064	0	1.97262	0.626904	2.57072	0
173	BBB#002229	Viruses	Rowavirales	Adenoviridae	Mastadenovirus	Human mastadenovirus D	Human adenovirus 36	275	Human adenovirus D (type 36)	-	-	-	-	-	-	-	-	-	-	-	0	0	0	0	0	0	0	0	2.25861	0	2.05958	0.835497	0	0	0	0	0	1.73375	0	0	0.586517	1.10455	0	2.1425	0	2.25524	0	2.86832	0
174	BBB#000173	Viruses	Rowavirales	Adenoviridae	Mastadenovirus	Human mastadenovirus D	Human adenovirus D37	GW (76-19026)	Human adenovirus D (type 37)	-	-	-	-	-	-	-	-	-	-	-	0	0	0	0	0	0	0	0	3.65712	0	3.00362	0	0	0	0	0	0	0	0	0	0	1.45843	0	1.40363	0	1.64255	0	1.9521	0
175	BBB#001977	Viruses	Rowavirales	Adenoviridae	Mastadenovirus	Human mastadenovirus D	Human adenovirus D37	GW (76-19026)	Human adenovirus D (type 37)	-	-	-	-	-	-	-	-	-	-	-	0	0	0	0	0	0	0	0	2.07404	0	1.87641	0	0	0	0	0	0	0	0	0	-0.25526	0.502611	0	2.20786	0	1.38318	0	2.57764	0
176	BBB#000177	Viruses	Rowavirales	Adenoviridae	Mastadenovirus	Human mastadenovirus D	Human adenovirus 38	LJ	Human adenovirus D (type 38)	-	-	-	-	-	-	-	-	-	-	-	0	0	0	0	0	0	0	0	2.7279	0	1.48947	0	0	0	0	0	0	0	0	0	-0.233442	0.385323	0	2.21731	0	1.94572	0	2.52379	0
177	BBB#002100	Viruses	Rowavirales	Adenoviridae	Mastadenovirus	Human mastadenovirus D	Human adenovirus 38	LJ	Human adenovirus D (type 38)	-	-	-	-	-	-	-	-	-	-	-	0	0	0	0	0	0	0	0	2.90286	0	1.51759	0	0	0	0	0	0	0	0	0	-0.369292	0.197771	0	1.84887	0	2.24728	0	2.45714	0
178	BBB#000175	Viruses	Rowavirales	Adenoviridae	Mastadenovirus	Human mastadenovirus D	Human adenovirus 39	D335	Human adenovirus D (type 39)	-	-	-	-	-	-	-	-	-	-	-	0	0	-0.00124529	0	0	0	0	0	2.98077	0	1.82221	0	0	0	0	0	0	0	0	0	0.343398	0.747667	0	2.55681	0	2.37572	1.05654	2.99496	0
179	BBB#002020	Viruses	Rowavirales	Adenoviridae	Mastadenovirus	Human mastadenovirus D	Human adenovirus 39	D335	Human adenovirus D (type 39)	-	-	-	-	-	-	-	-	-	-	-	0	0	0.558828	0	0	0	0	-0.724679	2.12702	0	2.04475	0	0	0	0	0	0	0	0	0	0.448842	1.24067	0	1.80976	0	3.44944	1.92222	2.15377	0
180	BBB#000354	Viruses	Rowavirales	Adenoviridae	Mastadenovirus	Human mastadenovirus D	Human adenovirus 42	54/82	Human adenovirus D (type 42)	-	-	-	-	-	-	-	-	-	-	-	0	0	0	0	0	0	0	0	2.33372	0	0	0	0	0	0	0	0	0	0	0	0	0	0	1.65688	0	0	0	2.13658	0
181	BBB#002264	Viruses	Rowavirales	Adenoviridae	Mastadenovirus	Human mastadenovirus D	Human adenovirus 42	54/82	Human adenovirus D (type 42)	-	-	-	-	-	-	-	-	-	-	-	0	0	0	0	0	0	0	0	1.73378	0	2.01099	0	0	0	0	0	0	0	0	0	0.0638122	0.829002	0	2.24975	0	2.10866	0.498596	2.8711	0
182	BBB#000288	Viruses	Rowavirales	Adenoviridae	Mastadenovirus	Human mastadenovirus D	Human adenovirus 43	1309	Human adenovirus D (type 43)	-	-	-	-	-	-	-	-	-	-	-	0	0	0	0	0	0	0	0	2.1862	0	2.70041	0	0	0	0	0	0	0	0	0	1.05151	1.38961	0	1.83263	0	1.60719	0	2.39351	0
183	BBB#002261	Viruses	Rowavirales	Adenoviridae	Mastadenovirus	Human mastadenovirus D	Human adenovirus 43	1309	Human adenovirus D (type 43)	-	-	-	-	-	-	-	-	-	-	-	0	0	0	0	0	0	0	0	3.88358	0	1.44985	0	0	0	0	0	0	0	0	0	-0.229532	0.315884	0	1.64489	0	1.27346	0	2.24738	0
184	BBB#000289	Viruses	Rowavirales	Adenoviridae	Mastadenovirus	Human mastadenovirus D	Human adenovirus 44	1584	Human adenovirus D (type 44)	-	-	-	-	-	-	-	-	-	-	-	0	0	0	0	0	0	0	0	2.23582	0	2.22463	0	0	0	0	0	0	0	0	0	0.625963	0.969694	0	1.74673	0	2.56925	1.18761	2.17239	0
185	BBB#000290	Viruses	Rowavirales	Adenoviridae	Mastadenovirus	Human mastadenovirus D	Human adenovirus 45	1590	Human adenovirus D (type 45)	-	-	-	-	-	-	-	-	-	-	-	0	0	0	0	0	0	0	0	2.58482	0	1.98218	0	0	0	0	0	0	0	0	0	0.034147	0.854835	0	2.20743	0	1.84591	0.655497	2.762	0
186	BBB#000291	Viruses	Rowavirales	Adenoviridae	Mastadenovirus	Human mastadenovirus D	Human adenovirus 46	1594	Human adenovirus D (type 46)	-	-	-	-	-	-	-	-	-	-	-	0	0	0	0	0	0	0	0	2.91945	0	2.19998	0	0	0	0	0	0	0	0	0	0.337008	1.14721	0	2.79259	0	2.80042	0	3.20714	0
187	BBB#002878	Viruses	Rowavirales	Adenoviridae	Mastadenovirus	Human mastadenovirus D	Human adenovirus 47	1601	Human adenovirus D (type 47)	-	-	-	-	-	-	-	-	-	-	-	0	0	0	0	0	0	0	-0.0174863	2.549	0	1.37151	0	0	0	0	0	0	1.22037	0	0	-0.593479	0.13371	0	2.2867	1.28194	2.3837	1.07376	2.92445	0
188	BBB#000299	Viruses	Rowavirales	Adenoviridae	Mastadenovirus	Human mastadenovirus D	Human adenovirus 48	T85-884	Human adenovirus D (type 48)	-	-	-	-	-	-	-	-	-	-	-	0	0	0	0	0	0	0	0	2.5275	0	2.48762	0	0	0	0	0	0	0	0	0	0.820211	1.81677	0	2.44464	0	2.05625	0.753194	3.02251	0
189	BBB#002245	Viruses	Rowavirales	Adenoviridae	Mastadenovirus	Human mastadenovirus D	Human adenovirus 48	T85-884	Human adenovirus D (type 48)	-	-	-	-	-	-	-	-	-	-	-	0	0	0.691074	0	0	0	0	0	3.27113	0	2.25207	0	0	0	0	0	0	0	0	0	0.648078	1.43345	0	2.33536	0	1.60308	-0.180431	3.23106	0
190	BBB#000300	Viruses	Rowavirales	Adenoviridae	Mastadenovirus	Human mastadenovirus D	Human adenovirus 49	T87-677	Human adenovirus D (type 49)	-	-	-	-	-	-	-	-	-	-	-	0	0	0	0	0	0	0	0	2.54985	0	0	0	0	0	0	0	0	0	0	0	0	0	0	2.74453	0	2.69489	0	3.48148	0
191	BBB#002058	Viruses	Rowavirales	Adenoviridae	Mastadenovirus	Human mastadenovirus D	Human adenovirus 49	T87-677	Human adenovirus D (type 49)	-	-	-	-	-	-	-	-	-	-	-	0	0	0	0	0	0	0	0	2.90039	0	2.16226	0	0	0	0	0	0	0	0	0	0.413706	1.34419	0	1.86066	0	2.42048	1.10197	2.61855	0
192	BBB#000327	Viruses	Rowavirales	Adenoviridae	Mastadenovirus	Human mastadenovirus D	Human adenovirus 51	Bom (RIVM no. 89-13959)	Human adenovirus D (type 51)	-	-	-	-	-	-	-	-	-	-	-	0	0	0	0	0	0	0	0	3.02522	0	1.56067	0	0	0	0	0	0	0	0	0	0.00249669	0.664813	0	2.36745	0	1.66172	0	2.88272	0
193	BBB#002028	Viruses	Rowavirales	Adenoviridae	Mastadenovirus	Human mastadenovirus D	Human adenovirus 51	Bom (RIVM no. 89-13959)	Human adenovirus D (type 51)	-	-	-	-	-	-	-	-	-	-	-	0	0	0.0239816	0	0	0	0	0	3.04347	0	2.0404	0	0	0	0	0	0	0	0	0	0.305815	1.15619	0	1.16274	0	2.85283	1.25283	1.9138	0
194	BBB#000321	Viruses	Rowavirales	Adenoviridae	Mastadenovirus	Human mastadenovirus E	Human adenovirus E4	RI-67	Human adenovirus E (type 4)	-	-	-	-	-	-	-	-	-	-	-	0	0	0	0	0	0	0	0	2.57035	0	2.04998	0	0	0	0	0	0	0	0	0	0.0456962	0.864393	0	2.19966	0	1.65222	0	2.52541	0
195	BBB#002676	Viruses	Rowavirales	Adenoviridae	Mastadenovirus	Human mastadenovirus E	Human adenovirus E4	RI-67	Human adenovirus E (type 4)	-	-	-	-	-	-	-	-	-	-	-	0	0	0	0	0	0	0	0	2.52294	0	2.26275	0	0	0	0	0	0	0	0	0	0.0990946	1.43479	0	2.35472	0	2.12492	0	3.08041	0
196	BBB#000174	Viruses	Rowavirales	Adenoviridae	Mastadenovirus	Human mastadenovirus F	Human adenovirus 40	Dugan [79-18025]	Human adenovirus F (type 40)	-	-	-	-	-	-	-	-	-	-	-	0	0	0	0	0	0	0	0	2.14792	0	1.80909	0	0	0	0	0	0	0	0	0	-0.0556982	0.829617	0	1.90729	0	2.4094	0.860913	2.44533	0
197	BBB#002259	Viruses	Rowavirales	Adenoviridae	Mastadenovirus	Human mastadenovirus F	Human adenovirus 40	Dugan [79-18025]	Human adenovirus F (type 40)	-	-	-	-	-	-	-	-	-	-	-	0	0	0	0	0	0	0	0	2.42116	0	1.26682	0	0	0	0	0	0	0	0	0	-0.821325	0.366251	0	2.54862	0	2.04846	0	3.15315	0
198	BBB#002677	Viruses	Rowavirales	Adenoviridae	Mastadenovirus	Human mastadenovirus F	Human adenovirus 41	Tak (73-3544)	Human adenovirus F (type 41)	-	-	-	-	-	-	-	-	-	-	-	0	0	0	0	0	0	0	0	2.6769	0	2.17516	0	0	0	0	0	0	0	0	0	-0.0726019	0.798215	0	3.00542	0	2.13693	0	3.47238	0
199	BBB#000884	Viruses	Rowavirales	Adenoviridae	Mastadenovirus	Simian adenovirus 19		AA153	Simian adenovirus 19	-	-	-	-	-	-	-	-	-	-	-	0	0	0	0	0	0	0	0	3.02759	0	1.71833	0	0	0	0	0	0	0	0	0	-0.258999	0.886288	0	2.67607	0	2.26642	0	3.36015	0
200	BBB#002178	Viruses	Rowavirales	Adenoviridae	Mastadenovirus	Simian adenovirus 19		AA153	Simian adenovirus 19	-	-	-	-	-	-	-	-	-	-	-	0	0	0	0	0	0	0	0	2.7332	0	1.9359	0	0	0	0	0	0	0	0	0	0.111304	0.948822	0	3.20432	0	1.33011	0.0138868	3.73495	0
201	BBB#000495	Viruses	Sepolyvirales	Polyomaviridae	Betapolyomavirus	Human polyomavirus 1			Human polyomavirus 1 (BK polyomavirus)	-	-	-	-	-	-	-	-	-	-	-	0	0	0	0	0	0	0	0	2.57938	0	2.46666	0	0	0	0	0	0	0	0	0	0.582563	1.49815	0	2.94093	0	2.23832	0	3.39006	0
202	BBB#001997	Viruses	Sepolyvirales	Polyomaviridae	Betapolyomavirus	Human polyomavirus 1			Human polyomavirus 1 (BK polyomavirus)	-	-	-	-	-	-	-	-	-	-	-	0	0	0	0	0	0	0	0	2.03506	0	1.84266	0	0	0	0	0	0	0	0	0	0.0944691	0.629256	0	2.65204	0	1.44127	0	3.232	0
203	BBB#000162	Viruses	Sepolyvirales	Polyomaviridae	Betapolyomavirus	Macaca mulatta polyomavirus 1	SV40 PML-2	DAR	Macaca mulatta polyomavirus 1 (SV40-PML2)	-	-	-	-	-	-	-	-	-	-	-	0	0	0	0	0	0	0	0	2.21502	0	1.58039	0	0	0	0	0	0	0	0	0	0	0.396244	0	1.00607	0	0.982271	0	1.3588	0
204	BBB#001957	Viruses	Sepolyvirales	Polyomaviridae	Betapolyomavirus	Macaca mulatta polyomavirus 1	SV40 PML-2	DAR	Macaca mulatta polyomavirus 1 (SV40-PML2)	-	-	-	-	-	-	-	-	-	-	-	0	0	0	0	0	0	0	0	2.44281	0	1.42509	0	0	0	0	0	0	0	0	0	-0.188801	0.739997	0	1.44475	0	2.01786	0	2.11154	0
205	BBB#000470	Viruses	Sepolyvirales	Polyomaviridae	Betapolyomavirus	Macaca mulatta polyomavirus 1		Pa-57	Macaca mulatta polyomavirus 1	-	-	-	-	-	-	-	-	-	-	-	0	0	0	0	0	0	0	0	1.68766	0	1.85094	0	0	0	0	0	0	0	0	0	-0.283474	0.722365	0	2.57487	0	3.699	2.05819	3.18069	0
206	BBB#002285	Viruses	Sepolyvirales	Polyomaviridae	Betapolyomavirus	Macaca mulatta polyomavirus 1		Pa-57	Macaca mulatta polyomavirus 1	-	-	-	-	-	-	-	-	-	-	-	0	0	0	0	0	0	0	0	2.2102	0	2.20971	0	0	0	0	0	0	0	0	0	0.310906	1.48749	0	1.78582	0	2.0172	0	2.31503	0
207	BBB#000108	Viruses	Amarillovirales	Flaviviridae	Flavivirus	Banzi virus		H336	Banzi virus	-	-	-	-	-	-	-	-	-	-	-	0	0	0	0	0	0	0	0	0	0	0	0	0	0	0	0	0	0	0	0	0	0	0	0	0	0	0	0	0
208	BBB#002050	Viruses	Amarillovirales	Flaviviridae	Flavivirus	Banzi virus		H336	Banzi virus	-	-	-	-	-	-	-	-	-	-	-	0	0	0	0	0	0	0	0	0	0	0	0	0	0	0	0	0	0	0	0	0	0	0	0	0	0	0	0	0
209	BBB#000477	Viruses	Amarillovirales	Flaviviridae	Flavivirus	Dakar bat virus		IPD/A 249	Dakar bat virus	-	-	-	-	-	-	-	-	-	-	-	0	0	0	0	0	0	0	0	0	0	0	0	0	0	0	0	0	0	0	0	0	0	0	0	0	0	0	0	0
210	BBB#002364	Viruses	Amarillovirales	Flaviviridae	Flavivirus	Dakar bat virus		IPD/A 249	Dakar bat virus	-	-	-	-	-	-	-	-	-	-	-	0	0	0	0	0	0	0	0	0	0	0	0	0	0	0	0	0	0	0	0	0	0	0	0	0	0	0	0	0
211	BBB#002675	Viruses	Amarillovirales	Flaviviridae	Flavivirus	Dengue virus	Dengue virus 1	Hawaii	Dengue virus 1	-	-	-	-	-	-	-	-	-	-	-	0	0	0	0	0	0	0	0	3.05182	0	1.37355	0	0	0	0	0	0	0	0	0	-0.584405	0.381325	0	2.03401	0	2.57214	0	2.33256	0
212	BBB#000861	Viruses	Amarillovirales	Flaviviridae	Flavivirus	Dengue virus	Dengue virus 1	TH-S-man (TC adapted)	Dengue virus 1	-	-	-	-	-	-	-	-	-	-	-	0	0	0	0	0	0	0	0	2.54321	0	2.63564	0	0	0	0	0	0	0	0	0	0.474408	1.47828	0	2.11648	0	2.54871	0	2.80132	0
213	BBB#002380	Viruses	Amarillovirales	Flaviviridae	Flavivirus	Dengue virus	Dengue virus 1	TH-S-man (TC adapted)	Dengue virus 1	-	-	-	-	-	-	-	-	-	-	-	0	0	0	0	0	0	0	0	2.73038	0	2.28947	0	0	0	0	0	0	0	0	0	0.313024	1.04661	0	2.61385	0	1.12561	0	3.26956	0
214	BBB#000860	Viruses	Amarillovirales	Flaviviridae	Flavivirus	Dengue virus	Dengue virus 2	New Guinea C	Dengue virus 2	-	-	-	-	-	-	-	-	-	-	-	0	0	0	0	0	0	0	0	2.18792	0	2.48263	0	0	0	0	0	0	0	0	0	0.444536	1.39574	0	3.07388	0	2.67399	0	3.53172	0
215	BBB#002381	Viruses	Amarillovirales	Flaviviridae	Flavivirus	Dengue virus	Dengue virus 2	New Guinea C	Dengue virus 2	-	-	-	-	-	-	-	-	-	-	-	0	0	0	0	0	0	0	0	2.63394	0	1.66457	0	0	0	0	0	0	0	0	0	-0.112735	0.782878	0	2.09196	0	1.611	0.309784	2.56138	0
216	BBB#000858	Viruses	Amarillovirales	Flaviviridae	Flavivirus	Dengue virus	Dengue virus 3	H87 [V-576-001-522]	Dengue virus 3	-	-	-	-	-	-	-	-	-	-	-	0	0	0	0	0	0	0	0	0	0	0	0	0	0	0	0	0	0	0	0	0	0	0	0	0	0	0	0	0
217	BBB#002374	Viruses	Amarillovirales	Flaviviridae	Flavivirus	Dengue virus	Dengue virus 3	H87 [V-576-001-522]	Dengue virus 3	-	-	-	-	-	-	-	-	-	-	-	0	0	0	0	0	0	0	0	0	0	0	0	0	0	0	0	0	0	0	0	0	0	0	0	0	0	0	0	0
218	BBB#002674	Viruses	Amarillovirales	Flaviviridae	Flavivirus	Dengue virus	Dengue virus 4	H241 (TC adapted)	Dengue virus 4	-	-	-	-	-	-	-	-	-	-	-	0	0	0	0	0	0	0	0	2.12828	0	1.66788	0	0	0	0	0	0	0	0	0	0	0.449813	0	1.56162	0	0.889452	0	1.87284	0
219	BBB#000859	Viruses	Amarillovirales	Flaviviridae	Flavivirus	Dengue virus	Dengue virus 4	H241 [V-577-001-522]	Dengue virus 4	-	-	-	-	-	-	-	-	-	-	-	0	0	0	0	0	0	0	0	0	0	0	0	0	0	0	0	0	0	0	0	0	0	0	0	0	0	0	0	0
220	BBB#000466	Viruses	Amarillovirales	Flaviviridae	Flavivirus	Ilheus virus		Original	Ilheus virus	-	-	-	-	-	-	-	-	-	-	-	0	0	0	0	0	0	0	0	0	0	0	0	0	0	0	0	0	0	0	0	0	0	0	0	0	0	0	0	0
221	BBB#002253	Viruses	Amarillovirales	Flaviviridae	Flavivirus	Ilheus virus		Original	Ilheus virus	-	-	-	-	-	-	-	-	-	-	-	0	0	0	0	0	0	0	0	0	0	0	0	0	0	0	0	0	0	0	0	0	0	0	0	0	0	0	0	0
222	BBB#000476	Viruses	Amarillovirales	Flaviviridae	Flavivirus	Kokobera virus		MRM32	Kokobera virus	-	-	-	-	-	-	-	-	-	-	-	0	0	0	0	0	0	0	0	0	0	0	0	0	0	0	0	0	0	0	0	0	0	0	0	0	0	0	0	0
223	BBB#002369	Viruses	Amarillovirales	Flaviviridae	Flavivirus	Kokobera virus		MRM32	Kokobera virus	-	-	-	-	-	-	-	-	-	-	-	0	0	0	0	0	0	0	0	0	0	0	0	0	0	0	0	0	0	0	0	0	0	0	0	0	0	0	0	0
224	BBB#000501	Viruses	Amarillovirales	Flaviviridae	Flavivirus	Modoc virus		M544 [V-538-001-522]	Modoc virus	-	-	-	-	-	-	-	-	-	-	-	0	0	0	0	0	0	0	0	0	0	0	0	0	0	0	0	0	0	0	0	0	0	0	0	0	0	0	0	0
225	BBB#002311	Viruses	Amarillovirales	Flaviviridae	Flavivirus	Modoc virus		M544 [V-538-001-522]	Modoc virus	-	-	-	-	-	-	-	-	-	-	-	0	0	0	0	0	0	0	0	0	0	0	0	0	0	0	0	0	0	0	0	0	0	0	0	0	0	0	0	0
226	BBB#000481	Viruses	Amarillovirales	Flaviviridae	Flavivirus	Rio Bravo virus		Burns Bat	Rio Bravo virus	-	-	-	-	-	-	-	-	-	-	-	0	0	0	0	0	0	0	0	0	0	0	0	0	0	0	0	0	0	0	0	0	0	0	0	0	0	0	0	0
227	BBB#002052	Viruses	Amarillovirales	Flaviviridae	Flavivirus	Rio Bravo virus		Burns Bat	Rio Bravo virus	-	-	-	-	-	-	-	-	-	-	-	0	0	0	0	0	0	0	0	0	0	0	0	0	0	0	0	0	0	0	0	0	0	0	0	0	0	0	0	0
228	BBB#000502	Viruses	Amarillovirales	Flaviviridae	Flavivirus	Rio Bravo virus		M64 [V-536-001-522]	Rio Bravo virus	-	-	-	-	-	-	-	-	-	-	-	0	0	0	0	0	0	0	0	0	0	0	0	0	0	0	0	0	0	0	0	0	0	0	0	0	0	0	0	0
229	BBB#002312	Viruses	Amarillovirales	Flaviviridae	Flavivirus	Rio Bravo virus		M64 [V-536-001-522]	Rio Bravo virus	-	-	-	-	-	-	-	-	-	-	-	0	0	0	0	0	0	0	0	0	0	0	0	0	0	0	0	0	0	0	0	0	0	0	0	0	0	0	0	0
230	BBB#000467	Viruses	Amarillovirales	Flaviviridae	Flavivirus	Uganda S virus			Uganda S virus	-	-	-	-	-	-	-	-	-	-	-	-4.68695	-5.26439	-6.25003	-5.73765	-6.3807	-5.56396	-4.46445	-6.24027	-6.25932	-5.84968	-7.18698	-5.49948	-5.44673	-5.97675	-4.39273	-5.06639	-4.85678	-5.01965	-5.73272	-4.45624	-6.17653	-6.30623	-4.44484	-6.69068	-4.47406	-5.14129	-5.29046	-5.96995	-5.61673
231	BBB#002048	Viruses	Amarillovirales	Flaviviridae	Flavivirus	Uganda S virus			Uganda S virus	-	-	-	-	-	-	-	-	-	-	-	-4.65401	-5.22893	-6.08947	-5.6466	-6.42753	-5.45815	-4.52223	-6.21578	-6.32316	-5.7666	-7.10268	-5.40636	-5.43928	-5.89995	-4.32798	-4.90474	-4.89077	-5.45067	-6.15743	-4.85273	-6.16793	-6.32246	-4.5727	-6.78159	-4.3845	-5.46124	-5.59362	-5.94776	-5.60139
232	BBB#002385	Viruses	Amarillovirales	Flaviviridae	Flavivirus	Zika virus		FLR	Zika virus	-	-	-	-	-	-	-	-	-	-	-	0	0	0	0	0	0	0	0	1.61447	0	1.78099	0	0	0	0	0	0	0	0	0	-0.333148	0.680041	0	1.72517	0	1.62197	0	2.34611	0
233	BBB#002382	Viruses	Amarillovirales	Flaviviridae	Flavivirus	Zika virus		H/PAN/2015/CDC-259359	Zika virus	-	-	-	-	-	-	-	-	-	-	-	0	0	0	0	0	0	0	0	3.16708	0	2.27804	0	0	0	0	0	0	0	0	0	0.587159	1.82229	0	2.12625	0	2.50532	0	2.58606	0
234	BBB#002383	Viruses	Amarillovirales	Flaviviridae	Flavivirus	Zika virus		H/PAN/2015/CDC-259364	Zika virus	-	-	-	-	-	-	-	-	-	-	-	0	0	0	0	0	0	0	-0.728307	2.48243	0	1.34599	0	0	0	0	0	0	0	0	0	-0.494985	0.699674	0	2.49	0	1.81855	0.611983	2.87525	0
235	BBB#002390	Viruses	Amarillovirales	Flaviviridae	Flavivirus	Zika virus		IB H 30656	Zika virus	-	-	-	-	-	-	-	-	-	-	-	0	0	0	0	0	0	0	0	2.94993	0	1.83991	0	0	0	0	0	0	0	0	0	0.0643924	0.814764	0	2.57304	0	2.10488	0	3.24462	0
236	BBB#002384	Viruses	Amarillovirales	Flaviviridae	Flavivirus	Zika virus		MR766	Zika virus	-	-	-	-	-	-	-	-	-	-	-	0	0	0	0	0	0	0	0	1.64236	0	1.81843	0	0	0	0	0	0	0	0	0	-0.054135	1.09689	0	2.7289	0	2.31487	0	3.14399	0
237	BBB#002389	Viruses	Amarillovirales	Flaviviridae	Flavivirus	Zika virus		P6-740	Zika virus	-	-	-	-	-	-	-	-	-	-	-	0	0	0	0	0	0	0	0	2.7118	0	2.07447	0	0	0	0	0	0	0	0	0	-0.130171	0.908589	0	2.79587	0	1.92933	0	3.5783	0
238	BBB#002388	Viruses	Amarillovirales	Flaviviridae	Flavivirus	Zika virus		PRVABC59	Zika virus	-	-	-	-	-	-	-	-	-	-	-	0	0	0	0	0	0	0	0	2.77675	0	2.17773	0	0	0	0	0	0	0	0	0	0.459691	1.55497	0	1.95527	0	1.16448	0	2.59889	0
239	BBB#002386	Viruses	Amarillovirales	Flaviviridae	Flavivirus	Zika virus		R103451	Zika virus	-	-	-	-	-	-	-	-	-	-	-	0	0	0	0	0	0	0	0	2.52575	0	1.6416	0	0	0	0	0	0	0	0	0	-0.289928	0.659495	0	2.35066	0	1.86368	0.313567	2.95547	0
240	BBB#002387	Viruses	Amarillovirales	Flaviviridae	Flavivirus	Zika virus		R116265	Zika virus	-	-	-	-	-	-	-	-	-	-	-	0	0	0	0	0	0	0	0	2.21681	0	1.08154	0	0	0	0	0	0	0	0	0	-0.768695	0.280057	0	2.68822	0	2.94727	0	3.18143	0
241	BBB#000468	Viruses	Amarillovirales	Flaviviridae	Flavivirus	Zika virus		MR766	Zika virus	-	-	-	-	-	-	-	-	-	-	-	0	0	0	0	0	0	0	0	0	0	0	0	0	0	0	0	0	0	0	0	0	0	0	0	0	0	0	0	0
242	BBB#002278	Viruses	Amarillovirales	Flaviviridae	Flavivirus	Zika virus		MR766	Zika virus	-	-	-	-	-	-	-	-	-	-	-	0	0	0	0	0	0	0	0	0	0	0	0	0	0	0	0	0	0	0	0	0	0	0	0	0	0	0	0	0
243	BBB#002276	Viruses	Amarillovirales	Flaviviridae	Hepacivirus	GB virus-B		GB	Hepatitis GB virus B	-	-	-	-	-	-	-	-	-	-	-	0	0	0	0	0	0	0	0	0	0	0	0	0	0	0	0	0	0	0	0	0	0	0	0	0	0	0	0	0
244	BBB#001829	Viruses	Articulavirales	Orthomyxoviridae	Alphainfluenzavirus	Influenza A virus	H1N1 subtype	A/swine/Iowa/15/1930 (TC-adapted)	Influenza A virus H1N1 (A/swine/Iowa/15/1930)	-	-	-	-	-	-	-	-	-	-	-	0	0	1.91869	0	0	-0.0128454	2.94168	0	1.83246	0	-0.46322	0	0	0	0	0	0	0	0	0	0	0	1.08256	0	1.74955	0	0	0	1.37501
245	BBB#001845	Viruses	Articulavirales	Orthomyxoviridae	Alphainfluenzavirus	Influenza A virus	H1N1 subtype	A/swine/1976/1931	Influenza A virus H1N1 (A/swine/1976/1931)	-	-	-	-	-	-	-	-	-	-	-	4.14928	3.46357	3.82184	2.87298	1.35539	5.15214	6.29438	2.6338	4.43774	3.94201	4.5415	5.33465	6.72732	4.9627	6.14362	4.13632	0	4.39668	3.18656	5.49831	0.950583	3.04781	1.28378	3.34213	7.20693	4.28199	4.77329	6.38137	5.59919
246	BBB#001828	Viruses	Articulavirales	Orthomyxoviridae	Alphainfluenzavirus	Influenza A virus	H1N1 subtype	A/swine/1976/1931 (TC-adapted)	Influenza A virus H1N1 (A/swine/1976/1931)	-	-	-	-	-	-	-	-	-	-	-	0	0	0	0	0	0	0	0	0	0	0	0	0	0	0	0	0	0	0	0	0	0	0	0	0	0	0	0	0
247	BBB#000469	Viruses	Articulavirales	Orthomyxoviridae	Alphainfluenzavirus	Influenza A virus	H1N1 subtype	A/NWS/1933	Influenza A virus H1N1 (A/NWS/1933)	-	-	-	-	-	-	-	-	-	-	-	1.53259	1.8519	1.87015	1.23714	0.152867	3.60037	4.33377	0.842203	1.80815	1.44202	1.41917	3.35947	4.7177	3.2033	4.82694	2.22652	0	3.37066	2.04393	4.40339	0	0.786009	0	1.7801	5.24361	3.98806	3.66685	5.18805	4.31337
248	BBB#002284	Viruses	Articulavirales	Orthomyxoviridae	Alphainfluenzavirus	Influenza A virus	H1N1 subtype	A/NWS/1933	Influenza A virus H1N1 (A/NWS/1933)	-	-	-	-	-	-	-	-	-	-	-	4.73502	3.50677	4.0141	2.88389	1.56526	4.9902	6.47567	2.81276	4.96988	4.33175	4.71717	5.33932	6.37567	4.46511	5.69798	4.00413	2.09288	4.75883	3.24334	5.69591	1.23887	3.33818	2.17275	3.96922	7.16729	4.31905	4.55632	6.45849	6.00612
249	BBB#001844	Viruses	Articulavirales	Orthomyxoviridae	Alphainfluenzavirus	Influenza A virus	H1N1 subtype	A/Wilson-Smith/1933	Influenza A virus H1N1 (A/Wilson-Smith/1933)	-	-	-	-	-	-	-	-	-	-	-	0	0	1.53798	0	0	2.97554	3.74458	0.663379	1.91819	1.70507	1.72871	2.92143	4.27189	2.95045	4.51507	0	0	0	0	0	0	0	0	0.637606	4.70668	2.62802	2.61665	3.3774	2.74312
250	BBB#002289	Viruses	Articulavirales	Orthomyxoviridae	Alphainfluenzavirus	Influenza A virus	H1N1 subtype	A/Wilson-Smith/1933	Influenza A virus H1N1 (A/Wilson-Smith/1933)	-	-	-	-	-	-	-	-	-	-	-	0	0	0	0	0	0	1.81143	0	0	0	0	0	0	0	0	0	0	1.91734	0	2.47024	0	0	0	0	0	1.2667	0	0	0
251	BBB#000306	Viruses	Articulavirales	Orthomyxoviridae	Alphainfluenzavirus	Influenza A virus	H1N1 subtype	A/Puerto Rico/8/1934	Influenza A virus H1N1 (A/Puerto Rico/8/1934)	-	-	-	-	-	-	-	-	-	-	-	0	0	0	0	0	0	0	0	0	0	0	0	0	0	0	0	0	0	0	0	0	0	0	0	0	0	0	0	0
252	BBB#002283	Viruses	Articulavirales	Orthomyxoviridae	Alphainfluenzavirus	Influenza A virus	H1N1 subtype	A/Puerto Rico/8/1934	Influenza A virus H1N1 (A/Puerto Rico/8/1934)	-	-	-	-	-	-	-	-	-	-	-	0	0	0	0	0	0	0	0	0	0	0	0	0	0	0	0	0	0	0	0	0	0	0	0	0	0	0	0	0
253	BBB#000046	Viruses	Articulavirales	Orthomyxoviridae	Alphainfluenzavirus	Influenza A virus	H1N1 subtype	A/Weiss/1943	Influenza A virus H1N1 (A/Weiss/1943)	-	-	-	-	-	-	-	-	-	-	-	3.45865	3.5701	1.68436	2.57463	2.59744	3.37913	1.66944	2.84642	1.51557	3.0716	3.53892	2.49037	2.41659	4.3094	3.70422	2.21171	1.77701	2.17202	2.12386	3.89134	2.92574	2.81135	1.69802	3.25888	2.89001	3.09622	1.69552	2.5297	3.20112
254	BBB#002273	Viruses	Articulavirales	Orthomyxoviridae	Alphainfluenzavirus	Influenza A virus	H1N1 subtype	A/Weiss/1943	Influenza A virus H1N1 (A/Weiss/1943)	-	-	-	-	-	-	-	-	-	-	-	1.20266	0.711723	-0.271051	-0.0399174	-0.869329	0.697027	1.58897	-0.235828	0.233352	0.21861	-0.425391	0.986696	1.25098	0.238941	1.68924	0.553108	-0.108721	0.430341	-0.478471	1.38695	-0.987808	-0.111918	0	-0.281606	2.01934	-0.0370428	0.281977	0.482644	0.712371
255	BBB#000047	Viruses	Articulavirales	Orthomyxoviridae	Alphainfluenzavirus	Influenza A virus	H1N1 subtype	A/Fort Monmouth/1/1947	Influenza A virus H1N1 (A/Fort Monmouth/1/1947)	-	-	-	-	-	-	-	-	-	-	-	4.42108	5.04384	5.01638	4.18464	2.99267	5.41047	6.73183	4.07768	4.7638	4.94847	5.595	6.13549	6.60713	5.45003	5.92224	4.39772	4.04865	4.50819	2.98309	5.09017	2.72257	4.62204	1.86593	4.81293	7.80235	3.72633	4.58986	6.77523	6.32635
256	BBB#002091	Viruses	Articulavirales	Orthomyxoviridae	Alphainfluenzavirus	Influenza A virus	H1N1 subtype	A/Fort Monmouth/1/1947	Influenza A virus H1N1 (A/Fort Monmouth/1/1947)	-	-	-	-	-	-	-	-	-	-	-	4.04146	3.53567	3.66017	2.85686	1.65638	5.45613	6.48174	3.49608	4.40341	3.28155	4.21809	4.88058	6.59391	5.09936	6.02593	4.00995	3.07423	4.1544	2.70009	4.84801	0.809061	2.94927	2.23763	3.6315	7.09961	3.52458	4.47362	6.02785	5.76952
257	BBB#000342	Viruses	Articulavirales	Orthomyxoviridae	Alphainfluenzavirus	Influenza A virus	H1N1 subtype	A/Fort Monmouth/1/1947	Influenza A virus H1N1 (A/Fort Monmouth/1/1947)	-	-	-	-	-	-	-	-	-	-	-	4.06992	4.74876	3.82944	4.03844	1.96539	3.24221	3.90396	2.28157	2.49917	4.22674	4.22071	4.46638	3.99426	4.1541	4.32136	3.89205	0	3.48852	2.15143	4.31706	3.64718	3.64934	2.09875	2.83915	4.5115	3.95469	2.99071	3.24233	3.57357
258	BBB#002147	Viruses	Articulavirales	Orthomyxoviridae	Alphainfluenzavirus	Influenza A virus	H1N1 subtype	A/Fort Monmouth/1/1947	Influenza A virus H1N1 (A/Fort Monmouth/1/1947)	-	-	-	-	-	-	-	-	-	-	-	4.14126	4.19199	3.31933	3.39615	1.33835	3.29986	4.01136	2.04728	2.33991	3.71608	3.54831	3.82169	4.20361	4.35134	4.38754	3.91148	1.25752	4.33278	3.24521	5.23044	3.21942	3.3672	2.35243	3.30792	4.66263	5.02886	3.84084	3.60581	3.92805
259	BBB#000048	Viruses	Articulavirales	Orthomyxoviridae	Alphainfluenzavirus	Influenza A virus	H1N1 subtype	A/Malaya/302/1954	Influenza A virus H1N1 (A/Malaya/302/1954)	-	-	-	-	-	-	-	-	-	-	-	4.40076	3.68355	3.72046	3.23742	1.9031	4.70439	5.58064	3.1397	4.38191	4.24318	4.70647	5.42252	6.40436	4.48543	5.81527	3.64986	0	3.97184	3.20531	4.95918	1.42519	3.34772	0	4.23734	6.78003	4.10152	4.73303	7.11409	6.30194
260	BBB#002287	Viruses	Articulavirales	Orthomyxoviridae	Alphainfluenzavirus	Influenza A virus	H1N1 subtype	A/Malaya/302/1954	Influenza A virus H1N1 (A/Malaya/302/1954)	-	-	-	-	-	-	-	-	-	-	-	4.50313	3.86074	4.06672	3.41008	1.93449	4.99132	5.80146	3.12382	4.57981	4.3745	5.04736	5.6948	6.43323	4.50741	5.65384	3.75529	0.79552	4.41319	3.47145	5.37637	1.72326	3.71111	0.584747	4.55479	7.12094	4.25456	4.94622	7.14472	6.36868
261	BBB#000132	Viruses	Articulavirales	Orthomyxoviridae	Alphainfluenzavirus	Influenza A virus	H1N1 subtype	A/Denver/1957	Influenza A virus H1N1 (A/Denver/1957)	-	-	-	-	-	-	-	-	-	-	-	4.77005	5.19445	4.89709	4.27364	3.67587	5.74237	7.49825	4.33497	5.03471	4.716	5.24384	6.03342	6.45272	5.60102	5.98978	4.27173	3.44972	5.45703	3.5024	5.90476	3.84144	4.62688	2.65818	4.79405	8.07797	4.95275	5.21452	6.57819	6.53129
262	BBB#002155	Viruses	Articulavirales	Orthomyxoviridae	Alphainfluenzavirus	Influenza A virus	H1N1 subtype	A/Denver/1957	Influenza A virus H1N1 (A/Denver/1957)	-	-	-	-	-	-	-	-	-	-	-	3.42108	3.76453	2.02165	2.71704	2.71997	4.84985	4.59602	3.26685	2.58711	3.60011	4.49044	3.2507	3.85962	5.52265	5.04083	2.86857	2.56085	3.5679	2.87672	5.04411	2.92219	3.21577	2.0704	4.53574	5.52878	4.22425	3.0706	4.16686	4.77822
263	BBB#000172	Viruses	Articulavirales	Orthomyxoviridae	Alphainfluenzavirus	Influenza A virus	H1N1 subtype	A/New Jersey/8/1976	Influenza A virus H1N1 (A/New Jersey/8/1976)	-	-	-	-	-	-	-	-	-	-	-	4.10543	3.93264	4.06825	3.15365	1.53907	4.66953	6.0028	2.63955	4.38452	4.07412	5.07897	5.58647	5.8904	4.17416	5.55656	3.46316	0	4.58636	3.37951	5.52031	1.57299	3.3568	0	3.95219	6.52773	4.35812	4.93524	6.59371	5.92721
264	BBB#002345	Viruses	Articulavirales	Orthomyxoviridae	Alphainfluenzavirus	Influenza A virus	H1N1 subtype	A/New Jersey/8/1976	Influenza A virus H1N1 (A/New Jersey/8/1976)	-	-	-	-	-	-	-	-	-	-	-	3.97412	3.43467	3.83532	2.68402	1.14445	4.72648	6.03528	2.21945	4.14633	3.59475	4.56612	4.94352	5.97403	4.25525	5.3631	3.44086	1.42881	4.78093	3.14415	5.52573	1.27663	2.96106	1.73534	3.3406	6.61746	4.37133	5.18719	5.71882	5.32938
265	BBB#002707	Viruses	Articulavirales	Orthomyxoviridae	Alphainfluenzavirus	Influenza A virus	H1N1 subtype	A/duck/Tottori/723/1980	Influenza A virus H1N1 (A/duck/Tottori/723/1980)	-	-	-	-	-	-	-	-	-	-	-	1.67803	2.34094	0.254935	1.12933	0.744893	2.99454	1.13746	1.63727	0.474385	2.14762	3.01809	0.679617	1.14965	3.63864	2.91813	0.418836	-0.158739	1.50259	1.63363	3.99007	1.99035	1.53701	0.644788	3.62618	1.77044	2.87163	1.13662	1.41266	2.53156
266	BBB#001836	Viruses	Articulavirales	Orthomyxoviridae	Alphainfluenzavirus	Influenza A virus	H1N1 subtype	A/Florida/3/2006	Influenza A virus H1N1 (A/Florida/3/2006)	-	-	-	-	-	-	-	-	-	-	-	1.96453	0	1.53734	1.40897	0	2.25608	3.3146	0.542221	1.58536	2.16642	2.15548	3.16456	3.65234	2.24902	3.93008	0	0	1.38943	0	2.35324	0	1.03305	0	1.20832	4.13151	2.15059	2.13619	3.3666	3.10133
267	BBB#001837	Viruses	Articulavirales	Orthomyxoviridae	Alphainfluenzavirus	Influenza A virus	H1N1 subtype	A/California/07/2009 (H1N1)pdm09	Influenza A virus H1N1 (A/California/07/2009)	-	-	-	-	-	-	-	-	-	-	-	2.64403	2.10038	2.20643	1.69118	0	2.5902	3.60101	1.55329	2.7776	2.48845	2.57309	3.90124	4.02616	2.76419	4.43888	1.79083	0	2.11374	1.4148	3.01778	0	1.28556	0	1.35318	4.47098	2.81079	2.84792	3.99719	3.01911
268	BBB#001838	Viruses	Articulavirales	Orthomyxoviridae	Alphainfluenzavirus	Influenza A virus	H1N1 subtype	A/California/08/2009 (H1N1)pdm09	Influenza A virus H1N1 (A/California/07/2009)	-	-	-	-	-	-	-	-	-	-	-	0	0	0	0	0	0	0	0	0	0	0	0	0	0	0	0	0	0	0	0	0	0	0	0	0	0	0	0	0
269	BBB#001834	Viruses	Articulavirales	Orthomyxoviridae	Alphainfluenzavirus	Influenza A virus	H1N1 subtype	A/reassortant/NYMC X-179A(NYMC X-157 x A/California/07/2009)	Influenza A virus H1N1 (A/reassortant/NYMC X-179A(NYMC X-157 x A/California/07/2009))	-	-	-	-	-	-	-	-	-	-	-	0	0	1.48881	0	0	2.30661	3.32265	0.949816	2.43918	1.55744	1.79223	3.47428	3.50559	1.95735	3.87287	0	0	1.8241	0	3.24982	0	0	0	0.818407	4.10208	2.31478	2.96599	3.87093	3.11349
270	BBB#002339	Viruses	Articulavirales	Orthomyxoviridae	Alphainfluenzavirus	Influenza A virus	H1N1 subtype	A/Virginia/ATCC1/2009	Influenza A virus H1N1 (A/Virginia/ATCC1/2009)	-	-	-	-	-	-	-	-	-	-	-	0	0	0	0	0	0	0	0	0	0	0	0	0	0	0	0	0	0	0	0	0	0	0	0	0	0	0	0	0
271	BBB#002346	Viruses	Articulavirales	Orthomyxoviridae	Alphainfluenzavirus	Influenza A virus	H1N1 subtype	A/Virginia/ATCC2/2009	Influenza A virus H1N1 (A/Virginia/ATCC2/2009)	-	-	-	-	-	-	-	-	-	-	-	0	0	-0.0784571	0	0	0	2.9023	0	-0.647661	0	0	0	0	0	0	0	0	1.59473	0	2.35978	0	0	0	0	0	0.881722	0.633933	0	0.673644
272	BBB#000340	Viruses	Articulavirales	Orthomyxoviridae	Alphainfluenzavirus	Influenza A virus	H1N1 subtype	A/Virginia/ATCC3/2009	Influenza A virus H1N1 (A/Virginia/ATCC3/2009)	-	-	-	-	-	-	-	-	-	-	-	0	0	0	0	0	0	0	0	0.260942	0	0	0	0	0	0	0	0	1.24003	0	2.03446	0	0	0	0	0	0	0	0	0
273	BBB#002288	Viruses	Articulavirales	Orthomyxoviridae	Alphainfluenzavirus	Influenza A virus	H1N1 subtype	A/Virginia/ATCC3/2009	Influenza A virus H1N1 (A/Virginia/ATCC3/2009)	-	-	-	-	-	-	-	-	-	-	-	0	0	0	0	0	0	0	0	0.269657	0	0	0	0	0	0	0	0	1.52199	0	2.03206	0	0	0	0	0	0	0	0	0
274	BBB#002708	Viruses	Articulavirales	Orthomyxoviridae	Alphainfluenzavirus	Influenza A virus	H2N3 subtype	A/duck/Hokkaido/17/2001	Influenza A virus H2N3 (A/duck/Hokkaido/17/2001)	-	-	-	-	-	-	-	-	-	-	-	2.99959	3.68308	3.73303	2.11444	1.03119	3.80328	4.67938	1.96377	3.83414	2.95247	4.3375	4.26775	4.66129	3.66922	4.71659	2.09144	0.879749	3.79874	1.70099	4.41618	1.83423	2.51219	1.60885	3.18815	5.27568	3.79655	4.41837	5.09673	4.90553
275	BBB#001841	Viruses	Articulavirales	Orthomyxoviridae	Alphainfluenzavirus	Influenza A virus	H3N2 subtype	A/Alice	Influenza A virus H3N2 (A/Alice)	-	-	-	-	-	-	-	-	-	-	-	5.24097	5.02308	4.12964	4.55967	2.25144	3.93981	4.53173	3.09949	4.27494	4.69995	4.14965	4.91244	4.93373	4.57803	4.96594	4.45692	2.91902	4.89534	3.66666	5.72529	3.8417	4.06115	3.48972	3.63754	5.74027	5.0684	4.82853	4.39165	4.80975
276	BBB#002282	Viruses	Articulavirales	Orthomyxoviridae	Alphainfluenzavirus	Influenza A virus	H3N2 subtype	A/Aichi/2/68 (TC-adapted)	Influenza A virus H3N2 (A/Aichi/2/68)	-	-	-	-	-	-	-	-	-	-	-	0	0	0	0	0	0	0	0	0	0	0	0	0	0	0	0	0	0	0	0	0	0	0	0	0	0	0	0	0
277	BBB#002290	Viruses	Articulavirales	Orthomyxoviridae	Alphainfluenzavirus	Influenza A virus	H3N2 subtype	A/Hong Kong/8/1968 (TC-adapted)	Influenza A virus H3N2 (A/Hong Kong/8/1968)	-	-	-	-	-	-	-	-	-	-	-	0	0	0	0	0	0	0	0	0	0	0	0	0	0	0	0	0	0	0	0	0	0	0	0	0	0	0	0	0
278	BBB#000153	Viruses	Articulavirales	Orthomyxoviridae	Alphainfluenzavirus	Influenza A virus	H3N2 subtype	A/reassortant/X-37a(England/42-MRC-2/1972 x Puerto Rico/8/1934)	Influenza A virus H3N2 (A/reassortant/X-37a(England/42-MRC-2/1972 x Puerto Rico/8/1934))	-	-	-	-	-	-	-	-	-	-	-	3.37121	3.80152	2.66123	2.47591	1.07426	4.66521	4.97181	2.22767	3.32709	3.08116	4.13926	4.15501	5.63142	4.82426	5.70505	3.38659	0	3.50591	2.66001	4.28626	2.25981	2.21412	0	3.94408	6.05244	4.14656	4.27013	5.97589	5.05384
279	BBB#002213	Viruses	Articulavirales	Orthomyxoviridae	Alphainfluenzavirus	Influenza A virus	H3N2 subtype	A/reassortant/X-37a(England/42-MRC-2/1972 x Puerto Rico/8/1934)	Influenza A virus H3N2 (A/reassortant/X-37a(England/42-MRC-2/1972 x Puerto Rico/8/1934))	-	-	-	-	-	-	-	-	-	-	-	4.01431	4.25063	3.33317	3.05355	1.7443	4.22217	5.07159	2.72235	4.1048	4.00081	5.02609	4.89144	5.21848	4.40694	5.27668	3.21972	0	3.3602	2.31151	4.0509	2.83454	3.00096	0	3.48644	5.79614	3.78767	3.83019	5.17412	4.55456
280	BBB#000160	Viruses	Articulavirales	Orthomyxoviridae	Alphainfluenzavirus	Influenza A virus	H3N2 subtype	A/Port Chalmers/1/1973	Influenza A virus H3N2 (A/Port Chalmers/1/1973)	-	-	-	-	-	-	-	-	-	-	-	4.71564	4.31155	3.85698	3.68898	2.55497	5.10069	5.71672	3.32966	4.69855	4.52067	4.97908	4.78919	5.5564	5.54901	5.74055	4.05073	2.64528	4.67835	3.35659	5.62887	3.2963	3.66262	3.23763	3.70651	6.08836	4.75298	4.59746	4.77499	4.85329
281	BBB#002349	Viruses	Articulavirales	Orthomyxoviridae	Alphainfluenzavirus	Influenza A virus	H3N2 subtype	A/Port Chalmers/1/1973	Influenza A virus H3N2 (A/Port Chalmers/1/1973)	-	-	-	-	-	-	-	-	-	-	-	4.75123	3.71186	3.25977	3.1438	1.79957	4.57011	5.26878	3.34878	4.73391	3.79665	4.25452	4.0014	5.15022	5.04462	5.32391	3.74284	2.497	5.07004	3.74431	6.09499	2.51987	3.06826	3.03986	4.61923	5.79838	5.16953	5.07861	5.4113	5.70737
282	BBB#002295	Viruses	Articulavirales	Orthomyxoviridae	Alphainfluenzavirus	Influenza A virus	H3N2 subtype	A/Victoria/3/1975	Influenza A virus H3N2 (A/Victoria/3/1975)	-	-	-	-	-	-	-	-	-	-	-	4.59969	4.48401	4.48198	3.92111	2.13994	4.76025	6.05414	2.7002	5.11703	4.38232	4.88806	5.142	6.12017	4.38349	5.45636	3.82559	3.31967	5.42482	3.39281	5.82304	2.10258	3.35423	3.58469	3.60641	6.64377	4.84301	5.43928	6.20969	5.88901
283	BBB#001831	Viruses	Articulavirales	Orthomyxoviridae	Alphainfluenzavirus	Influenza A virus	H3N2 subtype	A/Wisconsin/67/2005	Influenza A virus H3N2 (A/Wisconsin/67/2005)	-	-	-	-	-	-	-	-	-	-	-	4.80261	4.43242	3.84588	3.56802	2.5526	4.88412	5.33529	3.32292	4.2475	4.45907	4.98992	4.87526	5.63515	5.2839	5.52418	4.00551	2.53904	4.3487	3.30549	5.46414	3.25217	3.7321	2.79835	4.55139	6.18457	4.47223	4.14255	5.55704	5.19685
284	BBB#001832	Viruses	Articulavirales	Orthomyxoviridae	Alphainfluenzavirus	Influenza A virus	H3N2 subtype	A/Wisconsin/15/2009	Influenza A virus H3N2 (A/Wisconsin/15/2009)	-	-	-	-	-	-	-	-	-	-	-	0	0	1.40325	0	0	2.0497	2.9042	0	1.69626	0	1.87843	2.79489	3.58208	2.01854	4.121	0	0	0	0	0	0	0	0	0	4.01808	2.43022	2.05021	3.66739	2.3492
285	BBB#000365	Viruses	Articulavirales	Orthomyxoviridae	Alphainfluenzavirus	Influenza A virus	H3N2 subtype	A/Virginia/ATCC6/2012	Influenza A virus H3N2 (A/Virginia/ATCC6/2012)	-	-	-	-	-	-	-	-	-	-	-	0	0	0	0	0	0	0	0	0	0	0	0	0	0	0	0	0	0	0	1.52206	0	0	0	0	0	0	0	0	0
286	BBB#001830	Viruses	Articulavirales	Orthomyxoviridae	Alphainfluenzavirus	Influenza A virus	H3N2 subtype	A/Switzerland/9715293/2013	Influenza A virus H3N2 (A/Switzerland/9715293/2013)	-	-	-	-	-	-	-	-	-	-	-	4.61779	4.02376	3.54875	3.22239	2.0323	4.8797	5.1719	3.24739	4.49612	4.0886	4.66584	4.77374	5.37843	4.93551	5.48618	3.60293	2.58048	4.21513	3.56814	6.00854	2.60855	3.26021	2.7289	4.16856	6.31056	4.39518	5.56391	5.51881	5.15322
287	BBB#002709	Viruses	Articulavirales	Orthomyxoviridae	Alphainfluenzavirus	Influenza A virus	H3N8 subtype	A/duck/Mongolia/4/2003	Influenza A virus H3N8 (A/duck/Mongolia/4/2003)	-	-	-	-	-	-	-	-	-	-	-	3.8458	3.66567	2.80312	2.43194	1.07034	3.99421	4.87476	2.64485	3.93853	3.2819	4.24307	4.19349	4.904	4.02866	4.97923	3.12554	0.870255	3.71596	2.4687	4.35045	2.23777	2.48952	0	3.91679	5.63019	3.72086	4.08283	4.97019	4.84426
288	BBB#002710	Viruses	Articulavirales	Orthomyxoviridae	Alphainfluenzavirus	Influenza A virus	H4N6 subtype	A/duck/Czech/1956	Influenza A virus H4N6 (A/duck/Czech/1956)	-	-	-	-	-	-	-	-	-	-	-	3.7756	3.96926	3.2789	2.62195	1.24488	4.63061	5.32822	2.45635	3.86422	3.50558	4.35208	4.09845	5.00253	4.65336	5.06569	3.29108	3.25192	3.76184	1.99856	4.47085	2.28702	2.59683	1.5029	3.6275	5.73901	3.82465	3.85477	4.49673	4.81577
289	BBB#002723	Viruses	Articulavirales	Orthomyxoviridae	Alphainfluenzavirus	Influenza A virus	H5N1 subtype	A/whooper swan/Hokkaido/4/2011	Influenza A virus H5N1 (A/whooper swan/Hokkaido/4/2011)	-	-	-	-	-	-	-	-	-	-	-	0.718834	0.224924	0.426626	-0.505414	-1.94902	1.82204	3.43664	-1.03614	0.477346	0.693767	0.870974	1.7636	3.15205	1.38313	2.49985	1.07234	-1.66041	1.26537	0.433853	2.3085	-2.09492	-0.237306	-1.44034	2.46997	4.02242	0.851818	1.76507	3.15745	2.72227
290	BBB#002711	Viruses	Articulavirales	Orthomyxoviridae	Alphainfluenzavirus	Influenza A virus	H5N2 subtype	A/duck/Pennsylvania/10218/1984	Influenza A virus H5N2 (A/duck/Pennsylvania/10218/1984)	-	-	-	-	-	-	-	-	-	-	-	2.51453	3.66984	2.0899	2.33091	2.05983	4.20229	3.44376	2.24597	1.94147	3.47036	4.3382	2.33184	2.38153	4.82156	4.06798	1.90114	1.32591	3.04375	2.19554	4.57899	3.15818	2.85561	1.9844	3.72234	3.39732	3.40789	2.02328	2.21223	3.6031
291	BBB#002724	Viruses	Articulavirales	Orthomyxoviridae	Alphainfluenzavirus	Influenza A virus	H5N6 subtype	A/black swan/Akita/1/2016	Influenza A virus H5N6 (A/black swan/Akita/1/2016)	-	-	-	-	-	-	-	-	-	-	-	4.05274	3.0812	3.54487	2.15794	0.816121	4.84454	6.23267	2.52316	4.56221	3.41809	4.29716	4.87356	6.25677	4.28353	5.55318	3.60446	1.77887	3.80052	2.96683	4.96266	0.531025	2.90748	1.96125	4.13793	7.18801	3.35208	4.65197	6.71061	5.91753
292	BBB#002712	Viruses	Articulavirales	Orthomyxoviridae	Alphainfluenzavirus	Influenza A virus	H6N2 subtype	A/turkey/Massachusetts/3740/1965	Influenza A virus H6N2 (A/turkey/Massachusetts/3740/1965)	-	-	-	-	-	-	-	-	-	-	-	2.97399	3.45287	2.53314	1.82769	0.669686	3.64823	4.24791	2.06081	3.33681	2.43411	3.9173	3.65671	4.59923	3.72135	4.53033	2.61953	0	3.0483	1.81679	3.84312	1.99229	1.96929	0	3.52632	5.03814	3.4349	3.74172	4.82056	4.33776
293	BBB#002713	Viruses	Articulavirales	Orthomyxoviridae	Alphainfluenzavirus	Influenza A virus	H7N7 subtype	A/seal/Massachusetts/1/1980	Influenza A virus H7N7 (A/seal/Massachusetts/1/1980)	-	-	-	-	-	-	-	-	-	-	-	4.07404	3.09811	3.72793	2.02231	0.775556	4.8437	6.52687	2.26544	4.5948	3.05638	4.30817	4.77803	6.08589	4.07356	5.38986	3.42571	2.20897	5.06698	2.76237	5.69889	0.700019	2.47395	2.53937	4.03271	7.00884	4.55364	4.42691	5.97324	6.10081
294	BBB#002725	Viruses	Articulavirales	Orthomyxoviridae	Alphainfluenzavirus	Influenza A virus	H7N7 subtype	A/chicken/Netherlands/2586/2003	Influenza A virus H7N7 (A/chicken/Netherlands/2586/2003)	-	-	-	-	-	-	-	-	-	-	-	3.563	2.79941	2.63138	1.82999	0.386602	4.083	5.68932	1.8896	3.36179	3.18158	3.93668	4.27065	5.38944	3.8202	4.71886	3.13632	-0.271426	4.2322	3.06868	5.01907	1.22979	2.24692	-0.194982	4.1958	6.29887	3.76078	4.55117	6.11026	5.71451
295	BBB#002726	Viruses	Articulavirales	Orthomyxoviridae	Alphainfluenzavirus	Influenza A virus	H7N9 subtype	A/Anhui/1/2013	Influenza A virus H7N9 (A/Anhui/1/2013)	-	-	-	-	-	-	-	-	-	-	-	3.90025	3.46002	2.61725	2.77484	0.747494	3.68551	4.58135	1.74721	2.58994	3.29998	3.27759	3.86186	4.61159	3.81368	4.46981	3.51858	0.178377	3.99439	2.60149	4.32181	2.24392	2.54324	1.09875	3.45105	5.41233	3.92406	3.79013	4.32279	4.48906
296	BBB#002714	Viruses	Articulavirales	Orthomyxoviridae	Alphainfluenzavirus	Influenza A virus	H8N4 subtype	A/turkey/Ontario/6118/1968	Influenza A virus H8N4 (A/turkey/Ontario/6118/1968)	-	-	-	-	-	-	-	-	-	-	-	3.051	2.75505	2.80922	2.10058	0.648365	4.29573	5.61747	1.85876	3.06027	2.73629	3.41608	4.30569	5.83269	4.08642	5.30868	3.50405	0	3.66935	2.81938	4.76597	0.640015	2.23818	0	3.79477	6.23165	3.53395	4.15975	5.8883	5.26499
297	BBB#002715	Viruses	Articulavirales	Orthomyxoviridae	Alphainfluenzavirus	Influenza A virus	H9N2 subtype	A/turkey/Wisconsin/1966	Influenza A virus H9N2 (A/turkey/Wisconsin/1966)	-	-	-	-	-	-	-	-	-	-	-	4.04911	3.58838	3.74732	2.29525	1.02189	4.52271	6.07505	2.51729	4.68194	3.42151	4.52777	4.70548	5.65394	4.11596	5.16462	3.40687	1.55053	4.95496	2.91669	5.48853	1.74982	2.78918	1.86232	4.04247	6.436	4.57391	4.83364	5.65265	5.66478
298	BBB#002716	Viruses	Articulavirales	Orthomyxoviridae	Alphainfluenzavirus	Influenza A virus	H10N7 subtype	A/chicken/Germany/N/1949	Influenza A virus H10N7 (A/chicken/Germany/N/1949)	-	-	-	-	-	-	-	-	-	-	-	3.55074	3.25264	3.44471	1.73276	0.511701	4.37153	6.05257	1.7938	4.1784	3.00768	4.1221	4.44756	5.30843	3.71714	4.73391	3.03441	1.55689	4.4985	2.30906	5.27864	1.07782	2.3859	2.16986	3.44717	6.42813	4.2289	4.68522	4.96711	5.16707
299	BBB#002717	Viruses	Articulavirales	Orthomyxoviridae	Alphainfluenzavirus	Influenza A virus	H11N6 subtype	A/duck/England/1/1956	Influenza A virus H11N6 (A/duck/England/1/1956)	-	-	-	-	-	-	-	-	-	-	-	3.05583	2.47103	2.89746	1.68575	0.0311923	4.37605	5.69994	1.88899	3.76916	2.06224	3.35119	3.93231	5.52436	3.72684	5.21888	2.32508	1.51171	4.19256	2.07686	4.95642	-0.315339	1.45599	1.9193	2.8011	6.08293	3.73757	3.9769	5.76017	5.66841
300	BBB#002718	Viruses	Articulavirales	Orthomyxoviridae	Alphainfluenzavirus	Influenza A virus	H12N5 subtype	A/duck/Alberta/60/1976	Influenza A virus H12N5 (A/duck/Alberta/60/1976)	-	-	-	-	-	-	-	-	-	-	-	4.327	3.91517	4.13649	2.36397	1.14754	4.86906	6.19606	2.83051	4.9271	3.28176	4.72059	4.63523	5.92301	4.37171	5.36744	3.49025	2.19545	4.26153	2.03088	4.89953	1.76406	2.75368	2.64264	4.29138	6.42311	4.06616	3.97429	6.1783	6.228
301	BBB#002719	Viruses	Articulavirales	Orthomyxoviridae	Alphainfluenzavirus	Influenza A virus	H13N6 subtype	A/gull/Maryland/704/1977	Influenza A virus H13N6 (A/gull/Maryland/704/1977)	-	-	-	-	-	-	-	-	-	-	-	3.52469	2.61183	2.68042	1.96572	0.436555	4.54334	5.91863	1.6487	3.53761	3.37048	3.92394	4.52711	5.9262	4.07195	5.33658	3.65201	0.371022	4.13522	3.04612	5.0697	0.692323	2.29959	0	3.81092	6.76673	3.76746	4.54292	6.14773	5.55693
302	BBB#002720	Viruses	Articulavirales	Orthomyxoviridae	Alphainfluenzavirus	Influenza A virus	H14N5 subtype	A/mallard/Astrakhan/263/1982	Influenza A virus H14N5 (A/mallard/Astrakhan/263/1982)	-	-	-	-	-	-	-	-	-	-	-	3.45718	2.88177	3.40612	2.18702	0.591905	3.34879	4.70725	2.06351	3.84175	3.14379	4.01024	4.35063	4.468	2.77263	3.9333	2.04254	1.86335	4.2605	2.1025	4.76374	0.955255	2.04507	0.731931	3.39516	5.018	3.93103	4.23765	5.64193	5.41727
303	BBB#002721	Viruses	Articulavirales	Orthomyxoviridae	Alphainfluenzavirus	Influenza A virus	H15N8 subtype	A/duck/Australia/341/1983	Influenza A virus H15N8 (A/duck/Australia/341/1983)	-	-	-	-	-	-	-	-	-	-	-	3.44877	3.74617	3.28434	2.48551	1.30651	4.80725	5.50751	2.10731	3.73422	3.61676	4.68251	4.69038	5.87821	4.35174	5.53051	3.35828	1.23802	4.3013	2.61963	4.87688	2.25438	2.75277	1.07509	4.14847	6.59415	4.23522	4.75057	5.63073	5.52948
304	BBB#002722	Viruses	Articulavirales	Orthomyxoviridae	Alphainfluenzavirus	Influenza A virus	H16N3 subtype	A/black-headed gull/Sweden/5/1999	Influenza A virus H16N3 (A/black-headed gull/Sweden/5/1999)	-	-	-	-	-	-	-	-	-	-	-	3.77135	2.97875	3.16537	2.47585	0.915142	4.38388	5.5371	2.17773	3.77246	3.62692	3.95869	4.75429	5.96002	4.21169	5.5153	3.60864	0	3.89636	3.01723	4.79839	0.655166	2.48684	0	3.11129	6.34616	3.8757	4.46975	5.7393	4.80977
305	BBB#000154	Viruses	Articulavirales	Orthomyxoviridae	Betainfluenzavirus	Influenza B virus		B/Brigit	Influenza B virus (B/Brigit)	-	-	-	-	-	-	-	-	-	-	-	4.81665	4.141	3.75787	3.45209	1.65872	5.76355	6.74227	4.17119	4.92	4.45118	4.60218	5.88703	6.92922	5.73294	6.46604	5.71565	2.56843	5.85765	3.98509	7.13081	2.60466	3.80676	2.42091	4.8572	7.61609	6.22076	5.64891	7.42469	6.17951
306	BBB#002096	Viruses	Articulavirales	Orthomyxoviridae	Betainfluenzavirus	Influenza B virus		B/Brigit	Influenza B virus (B/Brigit)	-	-	-	-	-	-	-	-	-	-	-	4.48961	3.89013	3.15179	3.385	1.39525	4.90443	5.99675	3.9056	4.48636	3.91987	4.00306	5.25787	5.94154	4.76223	5.74579	4.90209	1.99629	4.72106	2.66164	6.08703	2.32656	3.43461	2.14478	4.46451	6.66939	5.00594	4.38069	7.00384	5.98259
307	BBB#001842	Viruses	Articulavirales	Orthomyxoviridae	Betainfluenzavirus	Influenza B virus		B/R5	Influenza B virus (B/R5)	-	-	-	-	-	-	-	-	-	-	-	4.68611	3.65276	3.42673	2.88893	1.44382	5.13251	6.28646	3.19417	4.78449	4.31116	4.72287	5.30543	6.44487	4.87271	6.13392	4.40105	0	3.78787	3.09601	4.91158	1.73178	3.30425	0	3.99825	7.16451	4.03989	4.57743	6.42756	5.433
308	BBB#000155	Viruses	Articulavirales	Orthomyxoviridae	Betainfluenzavirus	Influenza B virus		B/R22 Barbara (Recombinant of B/Hong Kong/05/1972 and B/Brigit)	Influenza B virus (B/R22 Barbara (Recombinant of B/Hong Kong/05/1972 and B/Brigit))	-	-	-	-	-	-	-	-	-	-	-	2.61715	2.15808	1.20311	1.5447	-0.0895711	3.30797	3.74108	1.87629	2.54856	2.07265	2.19488	3.4114	4.51238	3.19988	4.93353	2.26177	0	1.65206	1.10104	2.84695	-0.772626	0.988988	0	2.16616	4.91982	2.91908	2.86111	5.11756	4.21733
309	BBB#002379	Viruses	Articulavirales	Orthomyxoviridae	Betainfluenzavirus	Influenza B virus		B/R22 Barbara (Recombinant of B/Hong Kong/05/1972 and B/Brigit)	Influenza B virus (B/R22 Barbara (Recombinant of B/Hong Kong/05/1972 and B/Brigit))	-	-	-	-	-	-	-	-	-	-	-	4.5002	4.10479	3.65617	3.17452	1.76658	4.77021	5.99163	3.28856	4.625	4.48559	5.10463	5.54158	5.93582	4.61006	5.52744	4.09587	0	4.29949	3.12787	5.04867	2.56303	3.69816	0	4.15184	6.73696	4.0343	4.52517	6.07841	5.27606
310	BBB#000156	Viruses	Articulavirales	Orthomyxoviridae	Betainfluenzavirus	Influenza B virus		B/R75	Influenza B virus (B/R75)	-	-	-	-	-	-	-	-	-	-	-	3.36026	2.43189	1.31078	1.74184	-0.00863616	3.82871	4.31395	2.86969	3.4998	2.50923	2.39239	3.64767	4.97593	3.8047	5.37682	3.12896	0	1.80846	0.803208	3.23055	-0.0355224	1.04323	0	1.73779	5.38438	2.59217	2.50759	4.75229	3.59902
311	BBB#002014	Viruses	Articulavirales	Orthomyxoviridae	Betainfluenzavirus	Influenza B virus		B/R75	Influenza B virus (B/R75)	-	-	-	-	-	-	-	-	-	-	-	4.99592	3.84521	3.2006	2.84033	1.30751	5.1702	6.07529	4.41873	4.75076	4.1136	4.47374	5.25764	6.42735	5.2309	6.17846	4.8353	1.7449	4.44374	3.01099	5.5453	2.30208	3.24798	0	3.99429	6.9636	4.76007	4.73604	6.01317	5.03898
312	BBB#001827	Viruses	Articulavirales	Orthomyxoviridae	Betainfluenzavirus	Influenza B virus		B/Lee/1940	Influenza B virus (B/Lee/1940)	-	-	-	-	-	-	-	-	-	-	-	3.39682	3.06032	2.58527	2.21834	0.645254	3.84935	5.20561	2.11329	3.07903	3.10296	3.55816	4.15061	5.35154	3.9662	4.90531	3.48793	0	4.01336	3.24253	5.04602	1.51777	2.64046	0	3.06563	5.67704	3.99399	4.43535	5.57557	4.69353
313	BBB#002293	Viruses	Articulavirales	Orthomyxoviridae	Betainfluenzavirus	Influenza B virus		B/Lee/1940	Influenza B virus (B/Lee/1940)	-	-	-	-	-	-	-	-	-	-	-	0	1.58438	0	2.33402	0	1.05396	0	2.42551	0.926372	2.35354	-0.134693	2.50207	0.0712597	0	0	0	0	2.79486	0	2.97267	0.970409	0	1.35988	-0.640339	2.51379	0	0	0.667789	0
314	BBB#000049	Viruses	Articulavirales	Orthomyxoviridae	Betainfluenzavirus	Influenza B virus		B/Allen/45	Influenza B virus (B/Allen/45)	-	-	-	-	-	-	-	-	-	-	-	3.78419	4.43612	3.31793	3.50166	2.01356	3.69407	3.78336	2.48314	3.28003	4.1702	4.66185	4.78743	4.38385	4.24101	4.88592	2.99861	0	3.08506	2.224	4.04045	3.30345	3.07649	0	3.49195	4.84484	4.26719	3.43302	5.08319	4.38699
315	BBB#001972	Viruses	Articulavirales	Orthomyxoviridae	Betainfluenzavirus	Influenza B virus		B/Allen/45	Influenza B virus (B/Allen/45)	-	-	-	-	-	-	-	-	-	-	-	2.65158	3.40527	2.43413	1.92133	0.709993	4.07999	4.52453	1.80863	2.61829	2.74806	4.06847	3.62037	5.06719	4.3259	5.31448	3.33751	0	2.49582	1.7675	3.23741	2.14619	2.68986	0	3.25819	5.25133	3.43154	2.80669	5.02504	3.96666
316	BBB#000050	Viruses	Articulavirales	Orthomyxoviridae	Betainfluenzavirus	Influenza B virus		B/Great Lakes/1739/1954	Influenza B virus (B/Great Lakes/1739/1954)	-	-	-	-	-	-	-	-	-	-	-	3.66812	4.24588	2.99914	3.12544	1.76896	4.38312	4.86541	2.64565	3.44117	3.79146	4.63995	4.76028	5.3017	4.55499	5.55977	3.52602	0	2.86459	2.20709	3.93956	2.96646	2.772	0	3.38333	5.7704	3.96688	3.5756	5.45988	4.54587
317	BBB#002168	Viruses	Articulavirales	Orthomyxoviridae	Betainfluenzavirus	Influenza B virus		B/Great Lakes/1739/1954	Influenza B virus (B/Great Lakes/1739/1954)	-	-	-	-	-	-	-	-	-	-	-	4.27983	4.30214	3.73118	3.28834	1.80224	4.49473	5.20611	2.92389	4.04911	4.22315	5.26859	5.18835	5.74655	4.37229	5.45031	3.62615	0	3.58286	2.81986	4.327	2.8459	3.74817	0	4.54776	6.08585	4.14774	4.00012	6.57291	5.61573
318	BBB#000092	Viruses	Articulavirales	Orthomyxoviridae	Betainfluenzavirus	Influenza B virus		B/Maryland/1/1959	Influenza B virus (B/Maryland/1/1959)	-	-	-	-	-	-	-	-	-	-	-	3.67864	4.05168	2.73857	2.67042	1.40143	3.51195	3.806	2.96226	3.67621	3.33234	4.39789	4.29446	4.38003	3.83193	4.91409	2.57248	0	2.74275	2.05323	3.6084	2.79311	2.22547	0	2.93163	4.88477	4.17254	3.48827	4.63792	3.77877
319	BBB#002306	Viruses	Articulavirales	Orthomyxoviridae	Betainfluenzavirus	Influenza B virus		B/Maryland/1/1959	Influenza B virus (B/Maryland/1/1959)	-	-	-	-	-	-	-	-	-	-	-	3.74027	3.93333	3.14461	2.68145	1.37354	4.14578	4.7878	2.90769	3.8471	3.65363	4.74816	4.73413	5.41306	4.16048	5.16022	3.28965	0	3.26006	2.53226	3.99296	2.62656	2.81779	0	4.37795	5.88758	3.98898	4.02671	6.26094	5.49666
320	BBB#002291	Viruses	Articulavirales	Orthomyxoviridae	Betainfluenzavirus	Influenza B virus		B/Taiwan/2/1962	Influenza B virus (B/Taiwan/2/1962)	-	-	-	-	-	-	-	-	-	-	-	0	0	0	0	0	0	0	0	0	0	0	0	0	0	0	0	0	0	0	0	0	0	0	0	0	0	0	0	0
321	BBB#002880	Viruses	Articulavirales	Orthomyxoviridae	Betainfluenzavirus	Influenza B virus		B/Taiwan/2/1962	Influenza B virus (B/Taiwan/2/1962)	-	-	-	-	-	-	-	-	-	-	-	0	0	0	0	0	0	0	0	0	0	0	0	0	0	0	0	0	0	0	0	0	0	0	0	0	0	0	0	0
322	BBB#000128	Viruses	Articulavirales	Orthomyxoviridae	Betainfluenzavirus	Influenza B virus		B/Massachusetts/3/1966	Influenza B virus (B/Massachusetts/3/1966)	-	-	-	-	-	-	-	-	-	-	-	4.16448	3.76997	3.35519	2.92091	2.38933	4.83591	5.53547	3.13088	3.8871	4.15623	4.72974	5.29059	5.95592	5.08775	5.58628	4.27636	1.57892	4.5325	3.87442	5.99991	2.6308	3.76342	1.17506	4.234	6.27648	4.97487	4.94072	6.00543	5.25778
323	BBB#002150	Viruses	Articulavirales	Orthomyxoviridae	Betainfluenzavirus	Influenza B virus		B/Massachusetts/3/1966	Influenza B virus (B/Massachusetts/3/1966)	-	-	-	-	-	-	-	-	-	-	-	3.92974	2.92114	2.57866	2.32685	1.57799	3.94797	4.67759	2.92939	3.9569	3.55924	3.96771	4.50233	5.16065	3.97217	4.6825	3.5398	0.587118	3.43034	2.90084	4.85996	1.86118	3.02627	0.00423135	3.599	5.55692	4.24641	3.97965	5.95594	4.89433
324	BBB#001843	Viruses	Articulavirales	Orthomyxoviridae	Betainfluenzavirus	Influenza B virus		B/Russia/69	Influenza B virus (B/Russia/69)	-	-	-	-	-	-	-	-	-	-	-	3.36283	3.82589	2.92178	2.74166	1.47924	3.98151	4.26192	2.13844	3.13914	3.67674	4.61074	4.20896	4.65809	4.44711	4.83612	2.92451	0.351914	2.46711	1.82946	3.67835	2.63642	3.26214	0	2.40999	5.13898	3.21362	2.94839	3.91295	3.1821
325	BBB#002296	Viruses	Articulavirales	Orthomyxoviridae	Betainfluenzavirus	Influenza B virus		B/Hong Kong/5/1972	Influenza B virus (B/Hong Kong/5/1972)	-	-	-	-	-	-	-	-	-	-	-	4.19812	4.12457	3.89194	3.39123	1.9275	5.2187	6.2374	3.13147	4.00121	4.90184	5.13643	5.72316	6.42962	4.93221	5.85179	4.83596	1.31855	4.57114	3.53226	5.56962	2.7837	4.37123	0.787628	4.24553	7.01047	4.47695	4.95687	6.5803	5.59703
326	BBB#000361	Viruses	Articulavirales	Orthomyxoviridae	Betainfluenzavirus	Influenza B virus		B/Florida/4/2006	Influenza B virus (B/Florida/4/2006)	-	-	-	-	-	-	-	-	-	-	-	0	2.18496	0.915873	1.2161	0.175034	3.95859	4.88066	1.11939	0.995194	2.07516	1.84737	2.89676	5.33383	4.14502	5.27434	3.8712	0	3.9071	2.58472	5.46154	0.408834	0.970479	1.08348	3.03626	5.56579	4.26632	4.15582	5.5605	4.4619
327	BBB#002310	Viruses	Articulavirales	Orthomyxoviridae	Betainfluenzavirus	Influenza B virus		B/Florida/4/2006	Influenza B virus (B/Florida/4/2006)	-	-	-	-	-	-	-	-	-	-	-	5.43197	4.85902	4.01629	4.58349	3.09181	5.31483	5.94098	4.324	4.97175	5.26306	5.62069	6.24796	6.4486	4.94944	6.1989	5.00777	2.02566	5.24177	3.80638	6.55174	3.64961	4.14653	2.5457	4.53073	7.27087	4.8055	5.23847	6.71953	5.57826
328	BBB#000350	Viruses	Articulavirales	Orthomyxoviridae	Betainfluenzavirus	Influenza B virus		B/Virginia/ATCC4/2009	Influenza B virus (B/Virginia/ATCC4/2009)	-	-	-	-	-	-	-	-	-	-	-	0	0	0	0	0	0	0	0	0	0	0	0	0	0	0	0	0	0	0	0	0	0	0	0	0	0	0	0	0
329	BBB#001978	Viruses	Articulavirales	Orthomyxoviridae	Betainfluenzavirus	Influenza B virus		B/Virginia/ATCC4/2009	Influenza B virus (B/Virginia/ATCC4/2009)	-	-	-	-	-	-	-	-	-	-	-	0	0	0	0	0	0	0	0	0	0	0	0	0	0	0	0	0	0	0	0	0	0	0	0	0	0	0	0	0
330	BBB#001833	Viruses	Articulavirales	Orthomyxoviridae	Betainfluenzavirus	Influenza B virus		B/Wisconsin/1/2010 (Yamagata Lineage)	Influenza B virus (B/Wisconsin/1/2010)	-	-	-	-	-	-	-	-	-	-	-	4.14878	4.25311	3.7808	3.62019	2.04793	4.39524	5.371	2.87441	4.11335	4.62998	4.91631	5.42069	5.82533	4.31748	5.60845	4.11816	0	3.82414	2.89838	5.04427	2.47323	3.70463	0	3.972	6.4135	3.99972	4.24376	6.02448	5.30397
331	BBB#001835	Viruses	Articulavirales	Orthomyxoviridae	Betainfluenzavirus	Influenza B virus		B/Wisconsin/1/2010 BX-41A (Yamagata Lineage)	Influenza B virus (B/Wisconsin/1/2010 BX-41A)	-	-	-	-	-	-	-	-	-	-	-	2.20329	2.3158	2.15568	2.03594	0.319957	3.22939	4.49335	1.25215	2.5699	2.78382	2.61258	3.99105	4.7836	3.35032	5.01667	3.43152	0	2.45595	1.17724	3.70516	0	1.8138	0	1.29233	5.27594	2.90637	2.78696	4.13967	2.99127
332	BBB#000366	Viruses	Articulavirales	Orthomyxoviridae	Betainfluenzavirus	Influenza B virus		B/Massachusetts/02/2012	Influenza B virus (B/Massachusetts/02/2012)	-	-	-	-	-	-	-	-	-	-	-	3.1999	3.04634	2.29026	2.39219	1.68035	3.05144	3.81606	3.41095	3.29431	2.62089	2.5084	4.4141	4.24707	2.89093	4.34682	3.11981	0.598663	4.18225	2.34578	6.00121	1.13069	2.49965	0.765933	2.3451	4.40432	4.54967	4.47605	5.4492	4.32623
333	BBB#002308	Viruses	Articulavirales	Orthomyxoviridae	Betainfluenzavirus	Influenza B virus		B/Massachusetts/02/2012	Influenza B virus (B/Massachusetts/02/2012)	-	-	-	-	-	-	-	-	-	-	-	4.63389	4.01317	3.13992	3.97465	2.52507	5.42418	6.33966	3.93494	4.20359	4.17518	4.1882	5.27603	6.8918	5.20524	6.73166	5.92995	3.44702	4.94694	3.25418	6.67341	2.3786	3.40251	3.28172	4.03807	7.51275	4.74984	5.01455	6.93715	5.67381
334	BBB#000362	Viruses	Articulavirales	Orthomyxoviridae	Betainfluenzavirus	Influenza B virus		B/Virginia/ATCC5/2012	Influenza B virus (B/Virginia/ATCC5/2012)	-	-	-	-	-	-	-	-	-	-	-	0	0	0	0	0	0	0	0	0	0	0	0	0	0	0	0	0	0	0	0	0	0	0	0	0	0	0	0	0
335	BBB#002269	Viruses	Articulavirales	Orthomyxoviridae	Betainfluenzavirus	Influenza B virus		B/Virginia/ATCC5/2012	Influenza B virus (B/Virginia/ATCC5/2012)	-	-	-	-	-	-	-	-	-	-	-	0	0	0	0	0	0	0	0	0	0	0	0	0	0	0	0	0	0	0	0	0	0	0	0	0	0	0	0	0
336	BBB#001839	Viruses	Articulavirales	Orthomyxoviridae	Betainfluenzavirus	Influenza B virus		B/Florida/78/2015 (Victoria Lineage)	Influenza B virus (B/Florida/78/2015)	-	-	-	-	-	-	-	-	-	-	-	3.74461	3.05134	2.63009	2.69505	1.30459	3.88709	4.58887	2.736	3.97018	3.39151	3.85921	4.73915	5.09884	4.09197	5.19751	3.38576	0	2.87866	1.96362	4.68929	1.30276	2.60962	0	2.79733	5.62388	3.61245	3.71364	5.50016	4.49604
337	BBB#001840	Viruses	Articulavirales	Orthomyxoviridae	Betainfluenzavirus	Influenza B virus		B/Florida/78/2015 (Victoria Lineage)	Influenza B virus (B/Florida/78/2015)	-	-	-	-	-	-	-	-	-	-	-	0	0	0	0	0	0	0	0	0	0	0	0	0	0	0	0	0	0	0	0	0	0	0	0	0	0	0	0	0
338	BBB#000485	Viruses	Articulavirales	Orthomyxoviridae	Quaranjavirus	Quaranfil quaranjavirus		Eg Ar 1095	Quaranfil quaranjavirus	-	-	-	-	-	-	-	-	-	-	-	0	0	0	0	0	0	0	0	0	0	0	0	0	0	0	0	0	0	0	0	0	0	0	0	0	0	0	0	0
339	BBB#002370	Viruses	Articulavirales	Orthomyxoviridae	Quaranjavirus	Quaranfil quaranjavirus		Eg Ar 1095	Quaranfil quaranjavirus	-	-	-	-	-	-	-	-	-	-	-	0	0	0	0	0	0	0	0	0	0	0	0	0	0	0	0	0	0	0	0	0	0	0	0	0	0	0	0	0
340	BBB#000317	Viruses	Bunyavirales	Arenaviridae	Mammarenavirus	Tacaribe mammarenavirus		TRVL 11573	Tacaribe mammarenavirus	-	-	-	-	-	-	-	-	-	-	-	0	0	0	0	0	0	0	0	1.2706	0	1.90101	0	0	0	0	0	0	0	0	0	0	0.497365	0	1.2073	0	1.52333	0	1.57001	0
341	BBB#002084	Viruses	Bunyavirales	Arenaviridae	Mammarenavirus	Tacaribe mammarenavirus		TRVL 11573	Tacaribe mammarenavirus	-	-	-	-	-	-	-	-	-	-	-	0	0	0	0	0	0	0	0	2.59037	0	2.46222	0	0	0	0	0	0	0	0	0	0.397393	1.3667	0	2.04972	0	1.88662	0	2.97412	0
342	BBB#000105	Viruses	Bunyavirales	Peribunyaviridae	Orthobunyavirus	Bunyamwera orthobunyavirus	Ilesha virus	KO/2	Ilesha virus	-	-	-	-	-	-	-	-	-	-	-	0	0	0	0	0	0	0	0	0	0	0	0	0	0	0	0	0	0	0	0	0	0	0	0	0	0	0	0	0
343	BBB#002054	Viruses	Bunyavirales	Peribunyaviridae	Orthobunyavirus	Bunyamwera orthobunyavirus	Ilesha virus	KO/2	Ilesha virus	-	-	-	-	-	-	-	-	-	-	-	0	0	0	0	0	0	0	0	0	0	0	0	0	0	0	0	0	0	0	0	0	0	0	0	0	0	0	0	0
344	BBB#000041	Viruses	Bunyavirales	Peribunyaviridae	Orthobunyavirus	Bwamba orthobunyavirus		M459	Bwamba orthobunyavirus	-	-	-	-	-	-	-	-	-	-	-	0	0	0	0	0	0	0	0	0	0	0	0	0	0	0	0	0	0	0	0	0	0	0	0	0	0	0	0	0
345	BBB#002252	Viruses	Bunyavirales	Peribunyaviridae	Orthobunyavirus	Bwamba orthobunyavirus		M459	Bwamba orthobunyavirus	-	-	-	-	-	-	-	-	-	-	-	0	0	0	0	0	0	0	0	0	0	0	0	0	0	0	0	0	0	0	0	0	0	0	0	0	0	0	0	0
346	BBB#000097	Viruses	Bunyavirales	Peribunyaviridae	Orthobunyavirus	Bwamba orthobunyavirus		M459	Bwamba orthobunyavirus	-	-	-	-	-	-	-	-	-	-	-	0	0	0	0	0	0	0	0	0	0	0	0	0	0	0	0	0	0	0	0	0	0	0	0	0	0	0	0	0
347	BBB#002250	Viruses	Bunyavirales	Peribunyaviridae	Orthobunyavirus	Bwamba orthobunyavirus		M459	Bwamba orthobunyavirus	-	-	-	-	-	-	-	-	-	-	-	0	0	0	0	0	0	0	0	0	0	0	0	0	0	0	0	0	0	0	0	0	0	0	0	0	0	0	0	0
348	BBB#000277	Viruses	Bunyavirales	Peribunyaviridae	Orthobunyavirus	Bwamba orthobunyavirus		M459 [V-501-001-522]	Bwamba orthobunyavirus	-	-	-	-	-	-	-	-	-	-	-	0	0	0	0	0	0	0	0	0	0	0	0	0	0	0	0	0	0	0	0	0	0	0	0	0	0	0	0	0
349	BBB#002315	Viruses	Bunyavirales	Peribunyaviridae	Orthobunyavirus	Bwamba orthobunyavirus		M459 [V-501-001-522]	Bwamba orthobunyavirus	-	-	-	-	-	-	-	-	-	-	-	0	0	0	0	0	0	0	0	0	0	0	0	0	0	0	0	0	0	0	0	0	0	0	0	0	0	0	0	0
350	BBB#000494	Viruses	Bunyavirales	Peribunyaviridae	Orthobunyavirus	California encephalitis orthobunyavirus	California encephalitis virus	92	California encephalitis virus	-	-	-	-	-	-	-	-	-	-	-	0	0	0	0	0	0	0	0	0	0	0	0	0	0	0	0	0	0	0	0	0	0	0	0	0	0	0	0	0
351	BBB#002038	Viruses	Bunyavirales	Peribunyaviridae	Orthobunyavirus	California encephalitis orthobunyavirus	California encephalitis virus	92	California encephalitis virus	-	-	-	-	-	-	-	-	-	-	-	0	0	0	0	0	0	0	0	0	0	0	0	0	0	0	0	0	0	0	0	0	0	0	0	0	0	0	0	0
352	BBB#000479	Viruses	Bunyavirales	Peribunyaviridae	Orthobunyavirus	California encephalitis orthobunyavirus	California encephalitis virus	933	California encephalitis virus	-	-	-	-	-	-	-	-	-	-	-	0	0	0	0	0	0	0	0	0	0	0	0	0	0	0	0	0	0	0	0	0	0	0	0	0	0	0	0	0
353	BBB#002371	Viruses	Bunyavirales	Peribunyaviridae	Orthobunyavirus	California encephalitis orthobunyavirus	California encephalitis virus	933	California encephalitis virus	-	-	-	-	-	-	-	-	-	-	-	0	0	0	0	0	0	0	0	0	0	0	0	0	0	0	0	0	0	0	0	0	0	0	0	0	0	0	0	0
354	BBB#000490	Viruses	Bunyavirales	Peribunyaviridae	Orthobunyavirus	California encephalitis orthobunyavirus	California encephalitis virus	B64-5587.05	California encephalitis virus	-	-	-	-	-	-	-	-	-	-	-	0	0	0	0	0	0	0	0	0	0	0	0	0	0	0	0	0	0	0	0	0	0	0	0	0	0	0	0	0
355	BBB#002053	Viruses	Bunyavirales	Peribunyaviridae	Orthobunyavirus	California encephalitis orthobunyavirus	California encephalitis virus	B64-5587.05	California encephalitis virus	-	-	-	-	-	-	-	-	-	-	-	0	0	0	0	0	0	0	0	0	0	0	0	0	0	0	0	0	0	0	0	0	0	0	0	0	0	0	0	0
356	BBB#000498	Viruses	Bunyavirales	Peribunyaviridae	Orthobunyavirus	California encephalitis orthobunyavirus	California encephalitis virus	BFS-283 [V-502-001-522]	California encephalitis virus	-	-	-	-	-	-	-	-	-	-	-	0	0	0	0	0	0	0	0	0	0	0	0	0	0	0	0	0	0	0	0.544386	0	0	0	0	0.251301	0	0	0	0
357	BBB#002321	Viruses	Bunyavirales	Peribunyaviridae	Orthobunyavirus	California encephalitis orthobunyavirus	California encephalitis virus	BFS-283 [V-502-001-522]	California encephalitis virus	-	-	-	-	-	-	-	-	-	-	-	0	0	0	0	0	0	0	0	0	0	0	0	0	0	0	0	0	0	0	0.662781	0	0	0	0	0	0	0	0	0
358	BBB#000491	Viruses	Bunyavirales	Peribunyaviridae	Orthobunyavirus	California encephalitis orthobunyavirus	California encephalitis virus		California encephalitis virus	-	-	-	-	-	-	-	-	-	-	-	0	0	0	0	0	0	0	0	0	0	0	0	0	0	0	0	0	0	0	0	0	0	0	0	0	0	0	0	0
359	BBB#002047	Viruses	Bunyavirales	Peribunyaviridae	Orthobunyavirus	California encephalitis orthobunyavirus	California encephalitis virus		California encephalitis virus	-	-	-	-	-	-	-	-	-	-	-	0	0	0	0	0	0	0	0	0	0	0	0	0	0	0	0	0	0	0	0	0	0	0	0	0	0	0	0	0
360	BBB#000833	Viruses	Bunyavirales	Peribunyaviridae	Orthobunyavirus	California encephalitis orthobunyavirus	La Crosse virus		La Crosse virus	-	-	-	-	-	-	-	-	-	-	-	0	0	0	0	0	0	0	0	2.19134	0	2.92716	0	0	0	0	0	0	0	0	0	0	1.98239	0	2.03843	0	0.980771	0	2.74752	0
361	BBB#002085	Viruses	Bunyavirales	Peribunyaviridae	Orthobunyavirus	California encephalitis orthobunyavirus	La Crosse virus		La Crosse virus	-	-	-	-	-	-	-	-	-	-	-	0	0	0	0	0	0	0	0	2.49465	0	1.35614	0	0	0	0	0	0	0	0	0	-0.435652	0.602691	0	2.12567	0	1.3546	0	2.80438	0
362	BBB#000103	Viruses	Bunyavirales	Peribunyaviridae	Orthobunyavirus	Caraparu orthobunyavirus	Caraparu virus	BT 1820	Caraparu virus	-	-	-	-	-	-	-	-	-	-	-	0	0	0	0	0	0	0	0	0	0	0	0	0	0	0	0	0	0	0	0	0	0	0	0	0	0	0	0	0
363	BBB#002366	Viruses	Bunyavirales	Peribunyaviridae	Orthobunyavirus	Caraparu orthobunyavirus	Caraparu virus	BT 1820	Caraparu virus	-	-	-	-	-	-	-	-	-	-	-	0	0	0	0	0	0	0	0	0	0	0	0	0	0	0	0	0	0	0	0	0	0	0	0	0	0	0	0	0
364	BBB#000106	Viruses	Bunyavirales	Peribunyaviridae	Orthobunyavirus	Catu orthobunyavirus	Catu virus	Be H 151	Catu virus	-	-	-	-	-	-	-	-	-	-	-	0	0	0	0	0	0	0	0	0	0	0	0	0	0	0	0	0	0	0	0	0	0	0	0	0	0	0	0	0
365	BBB#002361	Viruses	Bunyavirales	Peribunyaviridae	Orthobunyavirus	Catu orthobunyavirus	Catu virus	Be H 151	Catu virus	-	-	-	-	-	-	-	-	-	-	-	0	0	0	0	0	0	0	0	0	0	0	0	0	0	0	0	0	0	0	0	0	0	0	0	0	0	0	0	0
366	BBB#000482	Viruses	Bunyavirales	Peribunyaviridae	Orthobunyavirus	Guama orthobunyavirus	Guama virus	Be Ar 12590	Guama virus	-	-	-	-	-	-	-	-	-	-	-	0	0	0	0	0	0	0	0	0	0	0	0	0	0	0	0	0	0	0	0	0	0	0	0	0	0	0	0	0
367	BBB#002246	Viruses	Bunyavirales	Peribunyaviridae	Orthobunyavirus	Guama orthobunyavirus	Guama virus	Be Ar 12590	Guama virus	-	-	-	-	-	-	-	-	-	-	-	0	0	0	0	0	0	0	0	0	0	0	0	0	0	0	0	0	0	0	0	0	0	0	0	0	0	0	0	0
368	BBB#000104	Viruses	Bunyavirales	Peribunyaviridae	Orthobunyavirus	Guaroa orthobunyavirus	Guaroa virus	Co H 352111	Guaroa virus	-	-	-	-	-	-	-	-	-	-	-	0	0	0	0	0	0	0	0	0	0	0	0	0	0	0	0	0	0	0	0	0	0	0	0	0	0	0	0	0
369	BBB#002372	Viruses	Bunyavirales	Peribunyaviridae	Orthobunyavirus	Guaroa orthobunyavirus	Guaroa virus	Co H 352111	Guaroa virus	-	-	-	-	-	-	-	-	-	-	-	0	0	0	0	0	0	0	0	0	0	0	0	0	0	0	0	0	0	0	0	0	0	0	0	0	0	0	0	0
370	BBB#000483	Viruses	Bunyavirales	Peribunyaviridae	Orthobunyavirus	Koongol orthobunyavirus	Koongol virus	RM 31	Koongol virus	-	-	-	-	-	-	-	-	-	-	-	0	0	0	0	0	0	0	0	0	0	0	0	0	0	0	0	0	0	0	0	0	0	0	0	0	0	0	0	0
371	BBB#002072	Viruses	Bunyavirales	Peribunyaviridae	Orthobunyavirus	Koongol orthobunyavirus	Koongol virus	RM 31	Koongol virus	-	-	-	-	-	-	-	-	-	-	-	0	0	0	0	0	0	0	0	0	0	0	0	0	0	0	0	0	0	0	0	0	0	0	0	0	0	0	0	0
372	BBB#000102	Viruses	Bunyavirales	Peribunyaviridae	Orthobunyavirus	Madrid orthobunyavirus	Madrid virus	BT 4075	Madrid virus	-	-	-	-	-	-	-	-	-	-	-	0	0	0	0	0	0	0	0	0	0	0	0	0	0	0	0	0	0	0	0	0	0	0	0	0	0	0	0	0
373	BBB#002368	Viruses	Bunyavirales	Peribunyaviridae	Orthobunyavirus	Madrid orthobunyavirus	Madrid virus	BT 4075	Madrid virus	-	-	-	-	-	-	-	-	-	-	-	0	0	0	0	0	0	0	0	0	0	0	0	0	0	0	0	0	0	0	0	0	0	0	0	0	0	0	0	0
374	BBB#000473	Viruses	Bunyavirales	Peribunyaviridae	Orthobunyavirus	Marituba orthobunyavirus	Marituba virus	BeAn 15	Marituba virus	-	-	-	-	-	-	-	-	-	-	-	0	0	0	0	-1.50486	0	0	-0.444391	0	0	0	0	0	0	0	0	0	0	0	0.900985	0	0	0	0	0	0	0	0	0
375	BBB#002367	Viruses	Bunyavirales	Peribunyaviridae	Orthobunyavirus	Marituba orthobunyavirus	Marituba virus	BeAn 15	Marituba virus	-	-	-	-	-	-	-	-	-	-	-	0	0	0	0	-0.00237212	0	0	0.921906	0	0	0	0	0	0	0	0	0	0	0	2.14198	0	0	0	0	0	0	0	0	0
376	BBB#000487	Viruses	Bunyavirales	Peribunyaviridae	Orthobunyavirus	Marituba orthobunyavirus	Marituba virus (Gumbo Limbo virus)	FE 371H	Marituba virus (Gumbo Limbo virus)	-	-	-	-	-	-	-	-	-	-	-	0	0	0	0	0	0	0	0	0	0	0	0	0	0	0	0	0	0	0	0	0	0	0	0	0	0	0	0	0
377	BBB#002363	Viruses	Bunyavirales	Peribunyaviridae	Orthobunyavirus	Marituba orthobunyavirus	Marituba virus (Gumbo Limbo virus)	FE 371H	Marituba virus (Gumbo Limbo virus)	-	-	-	-	-	-	-	-	-	-	-	0	0	0	0	0	0	0	0	0	0	0	0	0	0	0	0	0	0	0	0	0	0	0	0	0	0	0	0	0
378	BBB#002317	Viruses	Bunyavirales	Peribunyaviridae	Orthobunyavirus	Marituba orthobunyavirus	Marituba virus (Gumbo Limbo virus)	FE 371H [V-516-001-522]	Marituba virus (Gumbo Limbo virus)	-	-	-	-	-	-	-	-	-	-	-	0	0	0	0	0	0	0	0	0	0	0	0	0	0	0	0	0	0	0	0	0	0	0	0	0	0	0	0	0
379	BBB#000478	Viruses	Bunyavirales	Peribunyaviridae	Orthobunyavirus	Marituba orthobunyavirus	Marituba virus (Restan virus)	TRVL 51144	Marituba virus (Restan virus)	-	-	-	-	-	-	-	-	-	-	-	0	0	0	0	0	0	0	0	0	0	0	0	0	0	0	0	0	0	0	0	0	0	0	0	0	0	0	0	0
380	BBB#002373	Viruses	Bunyavirales	Peribunyaviridae	Orthobunyavirus	Marituba orthobunyavirus	Marituba virus (Restan virus)	TRVL 51144	Marituba virus (Restan virus)	-	-	-	-	-	-	-	-	-	-	-	0	0	0	0	0	0	0	0	0	0	0	0	0	0	0	0	0	0	0	0	0	0	0	0	0	0	0	0	0
381	BBB#000497	Viruses	Bunyavirales	Peribunyaviridae	Orthobunyavirus	Marituba orthobunyavirus	Nepuyo virus	TRVL 18462	Nepuyo virus	-	-	-	-	-	-	-	-	-	-	-	0	0	0	0	0	0	0	0	-0.953537	0	-1.25066	0	0	0	0	0	0	0	0	0	0	0	0	-1.19379	0	0	0	0	0
382	BBB#002313	Viruses	Bunyavirales	Peribunyaviridae	Orthobunyavirus	Marituba orthobunyavirus	Nepuyo virus	TRVL 18462	Nepuyo virus	-	-	-	-	-	-	-	-	-	-	-	0	0	0	0	0	0	0	0	-0.584637	0	-1.18526	0	0	0	0	0	0	0	0	0	0	0	0	-0.801288	0	-1.02233	0	-0.556538	0
383	BBB#000474	Viruses	Bunyavirales	Peribunyaviridae	Orthobunyavirus	Oriboca orthobunyavirus	Oriboca virus	Be An 17	Oriboca virus	-	-	-	-	-	-	-	-	-	-	-	0	0	0	0	0	0	0	0	0	0	0	0	0	0	0	0	0	0	0	0	0	0	0	0	0	0	0	0	0
384	BBB#002247	Viruses	Bunyavirales	Peribunyaviridae	Orthobunyavirus	Oriboca orthobunyavirus	Oriboca virus	Be An 17	Oriboca virus	-	-	-	-	-	-	-	-	-	-	-	0	0	0	0	0	0	0	0	0	0	0	0	0	0	0	0	0	0	0	0	0	0	0	0	0	0	0	0	0
385	BBB#000484	Viruses	Bunyavirales	Peribunyaviridae		Wanowrie virus		G700	Wanowrie virus	-	-	-	-	-	-	-	-	-	-	-	0	0	0	0	0	0	0	0	0	0	0	0	0	0	0	0	0	0	0	0	0	0	0	0	0	0	0	0	0
386	BBB#002055	Viruses	Bunyavirales	Peribunyaviridae		Wanowrie virus		G700	Wanowrie virus	-	-	-	-	-	-	-	-	-	-	-	0	0	0	0	0	0	0	0	0	0	0	0	0	0	0	0	0	0	0	0	0	0	0	0	0	0	0	0	0
387	BBB#000107	Viruses	Bunyavirales	Phenuiviridae	Phlebovirus	Candiru phlebovirus	Chandiru virus	Be H 22511	Chandiru virus	-	-	-	-	-	-	-	-	-	-	-	0	0	0	0	0	0	0	0	0	0	0	0	0	0	0	0	0	0	0	0	0	0	0	0	0	0	0	0	0
388	BBB#002037	Viruses	Bunyavirales	Phenuiviridae	Phlebovirus	Candiru phlebovirus	Chandiru virus	Be H 22511	Chandiru virus	-	-	-	-	-	-	-	-	-	-	-	0	0	0	0	0	0	0	0	0	0	0	0	0	0	0	0	0	0	0	0	0	0	0	0	0	0	0	0	0
389	BBB#000109	Viruses	Bunyavirales	Phenuiviridae	Phlebovirus	Chagres virus		JW 10	Chagres virus	-	-	-	-	-	-	-	-	-	-	-	0	0	0	0	0	0	0	0	0	0	0	0	0	0	0	0	0	0	0	0	0	0	0	0	0	0	0	0	0
390	BBB#002051	Viruses	Bunyavirales	Phenuiviridae	Phlebovirus	Chagres virus		JW 10	Chagres virus	-	-	-	-	-	-	-	-	-	-	-	0	0	0	0	0	0	0	0	0	0	0	0	0	0	0	0	0	0	0	0	0	0	0	0	0	0	0	0	0
391	BBB#000278	Viruses	Bunyavirales	Phenuiviridae	Phlebovirus	Chagres virus		JW 10 [V-523-001-522]	Chagres virus	-	-	-	-	-	-	-	-	-	-	-	0	0	0	0	0	0	0	0	0	0	0	0	0	0	0	0	0	0	0	0	0	0	0	0	0	0	0	0	0
392	BBB#002316	Viruses	Bunyavirales	Phenuiviridae	Phlebovirus	Chagres virus		JW 10 [V-523-001-522]	Chagres virus	-	-	-	-	-	-	-	-	-	-	-	0	0	0	0	0	0	0	0	0	0	0	0	0	0	0	0	0	0	0	0	0	0	0	0	0	0	0	0	0
393	BBB#000133	Viruses	Bunyavirales	Phenuiviridae	Phlebovirus	Punta Toro phlebovirus	Punta Toro virus	Balliet	Punta Toro virus	-	-	-	-	-	-	-	-	-	-	-	0	0	0	0	0	0	0	0	0	0	0	0	0	0	0	0	0	0	0	0	0	0	0	0	0	0	0	0	0
394	BBB#002049	Viruses	Bunyavirales	Phenuiviridae	Phlebovirus	Punta Toro phlebovirus	Punta Toro virus	Balliet	Punta Toro virus	-	-	-	-	-	-	-	-	-	-	-	0	0	0	0	0	0	0	0	0	0	0	0	0	0	0	0	0	0	0	0	0	0	0	0	0	0	0	0	0
395	BBB#000827	Viruses	Bunyavirales	Phenuiviridae	Phlebovirus	Sandfly fever Naples phlebovirus	Sandfly fever Naples virus	I-58	Sandfly fever Naples virus	-	-	-	-	-	-	-	-	-	-	-	0	0	0	0	0	0	0	0	0	0	0	0	0	0	0	0	0	0	0	0	0	0	0	0	0	0	0	0	0
396	BBB#002248	Viruses	Bunyavirales	Phenuiviridae	Phlebovirus	Sandfly fever Naples phlebovirus	Sandfly fever Naples virus	I-58	Sandfly fever Naples virus	-	-	-	-	-	-	-	-	-	-	-	0	0	0	0	0	0	0	0	0	0	0	0	0	0	0	0	0	0	0	0	0	0	0	0	0	0	0	0	0
397	BBB#001822	Viruses	Hepelivirales	Matonaviridae	Rubivirus	Rubella virus		BR2S/HPV-77	Rubella virus	-	-	-	-	-	-	-	-	-	-	-	4.7326	5.37294	2.3074	2.48659	2.2327	3.22458	7.1547	2.20303	4.90756	5.09091	4.46035	6.60478	5.21546	0	6.76518	4.97292	5.6702	4.23773	5.24581	6.85317	3.64089	3.76873	2.99253	0	6.28914	4.04306	4.02356	3.15665	5.94588
398	BBB#001823	Viruses	Hepelivirales	Matonaviridae	Rubivirus	Rubella virus		K2S/HPV-77	Rubella virus	-	-	-	-	-	-	-	-	-	-	-	4.90746	5.23037	1.91197	2.87532	1.68496	3.38323	7.06173	2.39738	4.78183	5.22114	3.92666	6.15342	4.98317	0	6.34892	4.80333	5.42841	3.95015	5.03012	6.58853	3.94833	3.53834	3.09141	0	6.24016	3.90637	3.95727	3.01907	5.99231
399	BBB#000093	Viruses	Hepelivirales	Matonaviridae	Rubivirus	Rubella virus		M33	Rubella virus	-	-	-	-	-	-	-	-	-	-	-	0	0	0	0	0	0	0	0	2.85855	0	1.8181	0	0	0	0	0	0	0	0	0	-0.194691	0.996855	0	2.23176	0	2.33216	0	2.84758	0
400	BBB#001963	Viruses	Hepelivirales	Matonaviridae	Rubivirus	Rubella virus		M33	Rubella virus	-	-	-	-	-	-	-	-	-	-	-	0	0	0	0	0	0	0	0	1.99053	0	1.47442	0	0	0	0	0	0	0	0	0	-0.500193	0.290437	0	1.87834	0	1.69402	0	2.37381	0
401	BBB#000293	Viruses	Hepelivirales	Matonaviridae	Rubivirus	Rubella virus		RA27/3	Rubella virus	-	-	-	-	-	-	-	-	-	-	-	0	0	0	0	0	0	0	0	2.94088	0	1.78598	0	0	0	0	0	0	0	0	0	-0.0513527	0.709381	0	2.585	0	3.28863	0	3.51432	0
402	BBB#002113	Viruses	Hepelivirales	Matonaviridae	Rubivirus	Rubella virus		RA27/3	Rubella virus	-	-	-	-	-	-	-	-	-	-	-	0	0	0	0	0	0	0	0	3.01028	0	1.90061	0	0	0	0	0	0	0	0	0	-0.129489	1.23824	0	2.31745	0	2.8152	0	2.9446	0
403	BBB#000486	Viruses	Martellivirales	Togaviridae	Alphavirus	Bebaru virus		MM 2354	Bebaru virus	-	-	-	-	-	-	-	-	-	-	-	0	0	0	0	0	0	0	0	0	0	0	0	0	0	0	0	0	0	0	0	0	0	0	0	0	0	0	0	0
404	BBB#002365	Viruses	Martellivirales	Togaviridae	Alphavirus	Bebaru virus		MM 2354	Bebaru virus	-	-	-	-	-	-	-	-	-	-	-	0	0	0	0	0	0	0	0	0	0	0	0	0	0	0	0	0	0	0	0	0	0	0	0	0	0	0	0	0
405	BBB#000862	Viruses	Martellivirales	Togaviridae	Alphavirus	Mayaro virus		TRVL 15537 [NIAID V-507-001-522]	Mayaro virus	-	-	-	-	-	-	-	-	-	-	-	0	0	0	0	0	0	0	0	0	0	0	0	0	0	0	0	0	0	0	0	0	0	0	0	0	0	0	0	0
406	BBB#000475	Viruses	Martellivirales	Togaviridae	Alphavirus	Ross River virus		T-48	Ross River virus	-	-	-	-	-	-	-	-	-	-	-	0	0	0	0	0	0	0	0	0	0	0	0	0	0	0	0	0	0	0	0	0	0	0	0	0	0	0	0	0
407	BBB#002274	Viruses	Martellivirales	Togaviridae	Alphavirus	Ross River virus		T-48	Ross River virus	-	-	-	-	-	-	-	-	-	-	-	0	0	0	0	0	0	0	0	0	0	0	0	0	0	0	0	0	0	0	0	0	0	0	0	0	0	0	0	0
408	BBB#000889	Viruses	Martellivirales	Togaviridae	Alphavirus	Sindbis virus		Ar-339 (TC adapted)	Sindbis virus	-	-	-	-	-	-	-	-	-	-	-	0	0	0	0	0	0	0	0	3.46732	0	1.96087	0	0	0	0	0	0	0	0	0	-0.427201	0.746878	0	2.58607	0	1.43346	0	3.33352	0
409	BBB#001974	Viruses	Martellivirales	Togaviridae	Alphavirus	Sindbis virus		Ar-339 (TC adapted)	Sindbis virus	-	-	-	-	-	-	-	-	-	-	-	0	0	0	0	0	0	0	0	2.85773	0	1.45613	0	0	0	0	0	0	0	0	0	0	0.290319	0	1.58684	0	1.94012	0	2.13651	0
410	BBB#000500	Viruses	Martellivirales	Togaviridae	Alphavirus	Sindbis virus		Ar-339 [V-560-001-522]	Sindbis virus	-	-	-	-	-	-	-	-	-	-	-	0	0	0	0	0	0	0	0	0	0	0	0	0	0	0	0	0	0	0	0	0	0	0	0	0	0	0	0	0
411	BBB#002683	Viruses	Martellivirales	Togaviridae	Alphavirus	Sindbis virus		Ar-339 [V-560-001-522]	Sindbis virus	-	-	-	-	-	-	-	-	-	-	-	0	0	0	0	0	0	0	0	0	0	0	0	0	0	0	0	0	0	0	0	0	0	0	0	0	0	0	0	0
412	BBB#000021	Viruses	Mononegavirales	Paramyxoviridae	Morbillivirus	Measles morbillivirus		Edmonston	Measles morbillivirus	-	-	-	-	-	-	-	-	-	-	-	0	0	0	0	0	0	0	0	1.46985	0	2.36216	0	0	0	0	0	0	0	-0.268957	0	0.607903	1.82162	0	1.36143	0	1.988	0	1.76033	0
413	BBB#002301	Viruses	Mononegavirales	Paramyxoviridae	Morbillivirus	Measles morbillivirus		Edmonston	Measles morbillivirus	-	-	-	-	-	-	-	-	-	-	-	0	0	0	0	0	0	2.62546	0	3.46944	1.95377	2.56281	2.15309	0	1.03609	0	0	0	0	1.34614	0	0.517939	1.76651	0	1.67961	0	1.28604	0	2.11189	0
414	BBB#000157	Viruses	Mononegavirales	Paramyxoviridae	Morbillivirus	Measles morbillivirus		Halle	Measles morbillivirus	-	-	-	-	-	-	-	-	-	-	-	0	0	0	1.04287	0	0	1.60265	0	3.13882	2.80875	2.29808	1.37054	0	0.862767	0	0	0	0	2.809	0	0.441907	1.40794	0	2.67351	0	1.77787	0.633666	3.32418	0
415	BBB#001996	Viruses	Mononegavirales	Paramyxoviridae	Morbillivirus	Measles morbillivirus		Halle	Measles morbillivirus	-	-	-	-	-	-	-	-	-	-	-	0	0	0	0	0	0	0	0	2.76633	1.41595	1.83499	0.452764	0	1.50151	0	0	0	0	2.06799	0	-0.303555	0.55052	0	2.32308	0	1.71595	0	2.7142	0
416	BBB#000043	Viruses	Mononegavirales	Paramyxoviridae	Orthorubulavirus	Human orthorubulavirus 2		Greer	Human rubulavirus 2 (Human parainfluenza virus 2)	-	-	-	-	-	-	-	-	-	-	-	0	0	0	0	0	0	0	0	2.7919	0	2.20092	0	2.23387	0	0	0	4.4775	0	0	0	0.288256	2.19546	0	2.17411	0	2.5308	0	2.71636	0
417	BBB#002338	Viruses	Mononegavirales	Paramyxoviridae	Orthorubulavirus	Human orthorubulavirus 2		Greer	Human rubulavirus 2 (Human parainfluenza virus 2)	-	-	-	-	-	-	-	-	-	-	-	0	0	0	0	0	0	0	0	3.3652	0	1.9494	0	2.23379	0	0	0	4.72308	0	0	0	-0.0807666	1.42882	0	2.29854	0	1.99531	0	2.70213	0.282456
418	BBB#002086	Viruses	Mononegavirales	Paramyxoviridae	Orthorubulavirus	Human orthorubulavirus 4	Human parainfluenza virus 4a	M-25	Human rubulavirus 4 (Human parainfluenza virus 4a)	-	-	-	-	-	-	-	-	-	-	-	0	0	0	0	0	0	0	0	0	0	0	0	0	0	0	0	0	0	0	0	0	0	0	0	0	0	0	0	0
419	BBB#000052	Viruses	Mononegavirales	Paramyxoviridae	Orthorubulavirus	Mumps orthorubulavirus		Enders	Mumps rubulavirus	-	-	-	-	-	-	-	-	-	-	-	0	0	0	0	0	0	0	0.109784	2.51051	0	1.31225	0	0	0	0	0	0	0	0	0	-0.678932	0.617481	0	2.97225	0	2.35985	0.64671	3.50659	0
420	BBB#001967	Viruses	Mononegavirales	Paramyxoviridae	Orthorubulavirus	Mumps orthorubulavirus		Enders	Mumps rubulavirus	-	-	-	-	-	-	-	-	-	-	-	0	0	0	0	0	0	0	0	2.44859	0	1.7743	0	0	0	0	0	0	0	0	0	0	0.93505	0	1.6634	0	1.65622	0	2.08057	0
421	BBB#000297	Viruses	Mononegavirales	Paramyxoviridae	Orthorubulavirus	Mumps orthorubulavirus		Enders	Mumps rubulavirus	-	-	-	-	-	-	-	-	-	-	-	0	0	0	0	0	0	0	0	1.93908	0	1.3608	0	0	0	0	0	0	0	0	0	0	-0.132587	0	1.43641	0	1.65463	0	2.14566	0
422	BBB#002101	Viruses	Mononegavirales	Paramyxoviridae	Orthorubulavirus	Mumps orthorubulavirus		Enders	Mumps rubulavirus	-	-	-	-	-	-	-	-	-	-	-	0	0	0	0	0	0	0	0	1.96791	0	1.02374	0	0	0	0	0	0	0	0	0	0	0	0	2.39927	0	1.04746	0	2.35187	0
423	BBB#000304	Viruses	Mononegavirales	Paramyxoviridae	Orthorubulavirus	Mumps orthorubulavirus		Jones	Mumps rubulavirus	-	-	-	-	-	-	-	-	-	-	-	0	0	0	0	0	0	0	0	3.20097	0	2.52091	0	0	0	0	0	0	0	0	0	0.618405	1.54209	0	2.17295	0	1.97052	0	2.66884	0
424	BBB#002093	Viruses	Mononegavirales	Paramyxoviridae	Orthorubulavirus	Mumps orthorubulavirus		Jones	Mumps rubulavirus	-	-	-	-	-	-	-	-	-	-	-	0	0	0	0	0	0	0	0	3.0995	0	1.63688	0	0	0	0	0	0	0	0	0	-0.322815	0.781414	0	2.27319	0	1.98686	0.698796	2.94834	0
425	BBB#000323	Viruses	Mononegavirales	Paramyxoviridae	Orthorubulavirus	Mumps orthorubulavirus		SIPAR 02	Mumps rubulavirus	-	-	-	-	-	-	-	-	-	-	-	0	0	0	0	0	0	0	0	2.47154	0	0.244153	0	0	0	0	0	0	0	0	0	0	-0.815122	0	0.890729	0	2.38628	0	1.02134	0
426	BBB#002116	Viruses	Mononegavirales	Paramyxoviridae	Orthorubulavirus	Mumps orthorubulavirus		SIPAR 02	Mumps rubulavirus	-	-	-	-	-	-	-	-	-	-	-	0	0	0	0	0	0	0	0	2.70119	0	2.09505	0	0	0	0	0	0	0	0	0	0.112728	1.10452	0	2.62056	0	2.16199	0	3.15435	0
427	BBB#000045	Viruses	Mononegavirales	Paramyxoviridae	Respirovirus	Human respirovirus 1		C35	Human respirovirus 1 (Human parainfluenza virus 1)	-	-	-	-	-	-	-	-	-	-	-	0	0	1.91201	0	0	0	2.52334	0	0.784413	0	0	0	0	0	0	1.44446	0	0.865641	0	2.00267	0	0	0	0	0	2.66491	0	0	0
428	BBB#002275	Viruses	Mononegavirales	Paramyxoviridae	Respirovirus	Human respirovirus 1		C35	Human respirovirus 1 (Human parainfluenza virus 1)	-	-	-	-	-	-	-	-	-	-	-	0	0	0	0	0	0	0	0	3.30544	0	1.90876	0	0	0	0	0	0	0	0	0	0.260732	1.28586	0	2.64772	0	2.02722	0	3.10272	0
429	BBB#000348	Viruses	Mononegavirales	Paramyxoviridae	Respirovirus	Human respirovirus 3		ATCC-2011-5	Human respirovirus 3 (Human parainfluenza virus 3)	-	-	-	-	-	-	-	-	-	-	-	2.23788	1.37329	0	1.28266	0.946416	0	0	0.748952	2.25469	1.49741	2.11103	2.46527	3.62865	0.451498	3.06709	0	0	3.02921	0.310229	3.41608	0.855637	1.28347	2.72362	2.60948	0	2.6801	5.29706	2.09836	0
430	BBB#001975	Viruses	Mononegavirales	Paramyxoviridae	Respirovirus	Human respirovirus 3		ATCC-2011-5	Human respirovirus 3 (Human parainfluenza virus 3)	-	-	-	-	-	-	-	-	-	-	-	2.92327	1.70896	0	1.36807	1.1022	0	0	1.26803	2.74555	1.37606	2.04869	2.89248	3.65	0.355036	2.70899	0	0	3.26712	0.616508	3.65314	0.45347	1.55812	2.57101	2.97067	0	3.0495	5.84275	3.10135	0.809544
431	BBB#000044	Viruses	Mononegavirales	Paramyxoviridae	Respirovirus	Human respirovirus 3		C243	Human respirovirus 3 (Human parainfluenza virus 3)	-	-	-	-	-	-	-	-	-	-	-	0	0	0	0	0	0	0	0.967659	3.74697	0	2.54449	0	0	0	0	0	0	0	0	0	0.633525	1.75057	0	1.78035	0	2.05081	2.12178	2.53448	0
432	BBB#002802	Viruses	Mononegavirales	Paramyxoviridae	Respirovirus	Human respirovirus 3		C243	Human respirovirus 3 (Human parainfluenza virus 3)	-	-	-	-	-	-	-	-	-	-	-	3.37179	0.914461	0.00122861	0.437525	0.606067	0	1.84072	1.30655	2.31053	0.912608	1.50166	1.75189	3.67165	0.579449	3.39406	0	0	2.8113	0.407937	2.58315	0.251975	1.63235	2.93771	2.594	1.29921	3.01841	5.1306	2.33457	0.483819
433	BBB#002281	Viruses	Mononegavirales	Paramyxoviridae	Respirovirus	Murine respirovirus		Sendai/52	Murine respirovirus	-	-	-	-	-	-	-	-	-	-	-	4.87103	3.59648	3.78631	2.65604	1.11348	4.57715	5.43651	2.79858	4.13687	3.59662	4.02403	4.84073	5.57358	4.28639	5.22703	3.9235	0	5.1508	4.32349	6.14797	1.94276	3.04709	0	4.24469	6.7357	6.01398	5.91879	5.36019	5.0669
434	BBB#000051	Viruses	Mononegavirales	Paramyxoviridae	Respirovirus	Murine respirovirus		Sendai/52	Murine respirovirus	-	-	-	-	-	-	-	-	-	-	-	5.24294	3.22254	3.42939	2.44387	0.989808	4.79269	5.69243	3.11474	4.55521	3.26635	3.81254	4.55756	5.92863	4.44723	5.62724	4.18348	0	4.12861	3.71215	5.38629	1.70909	2.5741	0	4.32752	7.0376	5.21323	5.11045	5.60634	5.25338
435	BBB#000315	Viruses	Mononegavirales	Pneumoviridae	Orthopneumovirus	Human orthopneumovirus	Human respiratory syncytial virus A	A2	Human respiratory syncytial virus A	-	-	-	-	-	-	-	-	-	-	-	3.50969	2.75765	1.50192	0.718243	1.67705	0.148862	1.89472	1.40631	2.8555	0	2.30483	2.58538	1.17691	-0.267835	2.59313	2.57516	1.17208	1.17752	1.4423	3.98679	1.01907	1.79394	0	1.90428	1.03619	2.11544	0.977612	2.55627	0
436	BBB#002277	Viruses	Mononegavirales	Pneumoviridae	Orthopneumovirus	Human orthopneumovirus	Human respiratory syncytial virus A	A2	Human respiratory syncytial virus A	-	-	-	-	-	-	-	-	-	-	-	4.47878	2.72982	1.34746	0.934164	1.54822	1.08753	2.95464	2.38877	3.8624	0.0508918	1.8779	2.49325	2.2466	0.949046	3.62259	3.41318	2.14787	2.09116	2.17529	4.18761	0.78879	1.59215	1.40771	2.97282	2.00388	2.2824	1.67515	3.45307	1.25232
437	BBB#000322	Viruses	Mononegavirales	Pneumoviridae	Orthopneumovirus	Human orthopneumovirus	Human respiratory syncytial virus B	18537	Human respiratory syncytial virus B	-	-	-	-	-	-	-	-	-	-	-	3.8343	2.57711	1.77726	0	1.14299	2.31036	3.53024	1.41002	3.343	0.0701403	1.88515	1.38261	1.70411	0	3.01544	2.66505	0.697028	3.07038	2.62321	3.33749	0.699273	2.01647	1.2604	3.54493	1.01208	4.01539	3.46316	3.90957	1.22486
438	BBB#002214	Viruses	Mononegavirales	Pneumoviridae	Orthopneumovirus	Human orthopneumovirus	Human respiratory syncytial virus B	18537	Human respiratory syncytial virus B	-	-	-	-	-	-	-	-	-	-	-	1.46959	0.734684	0	0	-0.708226	0	0.731724	0	2.53112	0	2.09635	0	0	0	0	0	0	0	0	0	0.075768	1.0217	0	2.33728	0	2.36481	0.258325	2.57545	0
439	BBB#000176	Viruses	Mononegavirales	Pneumoviridae	Orthopneumovirus	Human orthopneumovirus	Human respiratory syncytial virus B	9320	Human respiratory syncytial virus B	-	-	-	-	-	-	-	-	-	-	-	0	0	0.501844	0	0	0	0	-0.326948	2.63973	0	2.09212	0	0	0	0	0	0	0	0	0	0.590687	1.19909	0	2.92733	0	2.36083	1.76801	3.36807	0
440	BBB#002179	Viruses	Mononegavirales	Pneumoviridae	Orthopneumovirus	Human orthopneumovirus	Human respiratory syncytial virus B	9320	Human respiratory syncytial virus B	-	-	-	-	-	-	-	-	-	-	-	1.64269	1.36498	1.05235	0	0.0785305	1.58715	3.30397	0	2.51811	0	2.05211	0	0	0	0	1.67049	0	0	0	0	0.462465	1.44738	0	2.50859	0	2.48198	1.04983	3.20724	0
441	BBB#000298	Viruses	Mononegavirales	Pneumoviridae	Orthopneumovirus	Human orthopneumovirus	Human respiratory syncytial virus B	WV/14617/85	Human respiratory syncytial virus B	-	-	-	-	-	-	-	-	-	-	-	0	0	0	0	0	0	0	-0.680783	1.83284	0	0	0	0	0	0	0	0	0	0	2.86528	0	0	0	1.80706	0	3.69821	2.53917	2.28096	0
442	BBB#002340	Viruses	Mononegavirales	Pneumoviridae	Orthopneumovirus	Human orthopneumovirus	Human respiratory syncytial virus B	WV/14617/85	Human respiratory syncytial virus B	-	-	-	-	-	-	-	-	-	-	-	2.98265	2.67763	2.60283	0	1.33978	1.90366	3.29209	0.664607	2.84299	0	2.31944	1.19485	1.46023	0	2.65427	2.28611	0	1.41169	1.06453	3.26345	1.03587	2.54146	0	2.9917	1.59296	2.59111	2.03306	3.28993	0
443	BBB#000355	Viruses	Mononegavirales	Pneumoviridae	Orthopneumovirus	Human orthopneumovirus		ATCC-2012-10	Human respiratory syncytial virus	-	-	-	-	-	-	-	-	-	-	-	4.10028	3.14854	1.97498	1.31279	1.60652	3.21191	2.71845	1.02576	3.07918	0.518187	1.93922	2.08612	2.74778	0	3.83821	3.53668	1.71829	2.5968	2.27893	2.9317	1.19352	2.2835	2.21202	2.83741	2.12521	3.01827	2.97135	2.82526	0.595412
444	BBB#002210	Viruses	Mononegavirales	Pneumoviridae	Orthopneumovirus	Human orthopneumovirus		ATCC-2012-10	Human respiratory syncytial virus	-	-	-	-	-	-	-	-	-	-	-	3.67005	3.77972	2.7693	1.7649	2.19878	3.30344	2.6355	0.985394	2.65575	1.07782	2.47908	2.50924	2.84335	0	3.86881	3.43454	1.73286	2.3496	1.62376	2.42667	1.64532	3.0148	2.07673	3.11316	2.07756	2.8511	2.71666	3.32108	1.45831
445	BBB#000360	Viruses	Mononegavirales	Pneumoviridae	Orthopneumovirus	Human orthopneumovirus		ATCC-2012-11	Human respiratory syncytial virus	-	-	-	-	-	-	-	-	-	-	-	3.50856	3.10271	1.65567	1.13214	1.61493	1.67161	0	0.822645	2.77428	0	2.12291	1.74871	1.57303	0	2.62194	2.10506	0	1.86727	1.48434	2.47005	1.3353	2.09912	0.908987	2.23244	0	2.64051	2.83584	2.44414	0
446	BBB#002087	Viruses	Mononegavirales	Pneumoviridae	Orthopneumovirus	Human orthopneumovirus		ATCC-2012-11	Human respiratory syncytial virus	-	-	-	-	-	-	-	-	-	-	-	2.78486	2.54272	1.36862	0.544384	1.01152	2.75058	2.42999	0.0394703	2.0373	-0.0952123	1.55897	1.40934	2.65636	0	3.43861	3.0934	0	1.57177	0.952584	1.99931	0.505471	1.63702	1.73323	3.21688	1.69333	1.79817	1.95652	3.55872	1.25546
447	BBB#000022	Viruses	Mononegavirales	Pneumoviridae	Orthopneumovirus	Human orthopneumovirus		Long	Human respiratory syncytial virus	-	-	-	-	-	-	-	-	-	-	-	1.96221	-0.0614211	0	0	-1.35692	0	0	0.0839703	2.84365	0	0.746185	0	0	0	1.75094	2.31972	0	0	0	1.68905	-1.22173	-0.303698	0	1.76276	0	1.19303	0	2.1843	0
448	BBB#002298	Viruses	Mononegavirales	Pneumoviridae	Orthopneumovirus	Human orthopneumovirus		Long	Human respiratory syncytial virus	-	-	-	-	-	-	-	-	-	-	-	4.1874	3.51478	1.92867	1.61318	2.28138	2.45346	4.15442	1.9495	3.10519	0.679041	2.31279	3.32595	3.38291	1.96835	4.70914	4.76334	3.31845	1.94652	2.33439	4.05151	1.52088	2.28796	2.9284	3.31811	3.25774	2.30311	1.62758	3.8637	1.3835
449	BBB#002799	Viruses	Nidovirales	Coronaviridae	Alphacoronavirus	Alphacoronavirus 1	Feline coronavirus	WSU 79-1683(3)	Feline coronavirus	-	-	-	-	-	-	-	-	-	-	-	0	0	0	0	0	0	0	0	2.50763	0	1.43126	0	0	0	0	0	0	0	0	0	0	1.1147	0	0.699927	0	2.12502	0	0.899293	0
450	BBB#002799-2	Viruses	Nidovirales	Coronaviridae	Alphacoronavirus	Alphacoronavirus 1	Feline coronavirus	WSU 79-1683(3)	Feline coronavirus	-	-	-	-	-	-	-	-	-	-	-	0	0	0	0	0	0	0	0	2.52473	0	2.43867	0	0	0	0	0	0	0	0	0	0	1.87762	0	1.76129	0	1.48606	0	2.07169	0
451	BBB#002801	Viruses	Nidovirales	Coronaviridae	Alphacoronavirus	Alphacoronavirus 1	Porcine respiratory coronavirus	AR310	Porcine respiratory coronavirus	-	-	-	-	-	-	-	-	-	-	-	0	0	0	0	0	0	0	0	2.11115	0	1.94867	0	0	0	0	0	0	0	0	0	0	1.26843	0	1.37485	0	1.59114	0	1.72935	0
452	BBB#002801-2	Viruses	Nidovirales	Coronaviridae	Alphacoronavirus	Alphacoronavirus 1	Porcine respiratory coronavirus	AR310	Porcine respiratory coronavirus	-	-	-	-	-	-	-	-	-	-	-	0	0	0	0	0	0	0	0	2.11217	0	1.86738	0	0	0	0	0	0	0	0	0	0	1.61019	0	1.84927	0	2.03684	0	2.05314	0
453	BBB#002798	Viruses	Nidovirales	Coronaviridae	Alphacoronavirus	Human coronavirus 229E			Human coronavirus 229E	-	-	-	-	-	-	-	-	-	-	-	0	0	0	0	0	0	0	0	1.30227	0	1.42327	0	0	0.345658	0	0	0	0	0	0	0	1.22763	0	1.31883	0	1.83904	0	1.67508	0
454	BBB#002798-2	Viruses	Nidovirales	Coronaviridae	Alphacoronavirus	Human coronavirus 229E			Human coronavirus 229E	-	-	-	-	-	-	-	-	-	-	-	0	0	0	0	0	0	0	0	2.4094	0	1.22647	0	0	0.0707958	0	0	0	0	0	0	-0.604426	0.578943	0	1.67853	0	1.83921	0	2.07649	0
455	BBB#000832	Viruses	Nidovirales	Coronaviridae	Betacoronavirus	Betacoronavirus 1	Human coronavirus OC43		Human coronavirus OC43	-	-	-	-	-	-	-	-	-	-	-	0	0.0348477	-1.05914	-0.737554	-1.05673	-0.628904	0.132216	-0.641263	-0.66243	-0.610772	-1.88449	0.262686	0.500823	-0.945091	0.651764	0.834203	0.435978	-0.0332483	-0.647319	0.967292	-0.926523	-0.792712	-0.343995	-1.60326	0.50276	0	-0.661018	-0.968193	-0.230256
456	BBB#002175	Viruses	Nidovirales	Coronaviridae	Betacoronavirus	Betacoronavirus 1	Human coronavirus OC43		Human coronavirus OC43	-	-	-	-	-	-	-	-	-	-	-	0	-0.0390482	-1.16866	-0.910483	-1.33212	-0.620164	0.050836	-0.899722	-0.948184	-0.766095	-2.19452	0.0111474	0.466213	-1.18718	0.41553	0.795433	0.40077	-0.231794	-0.633827	1.07146	-1.22009	-0.740097	-0.596638	-1.56068	0.281202	-1.22813	-0.596667	-1.31259	-0.608627
457	BBB#002800	Viruses	Nidovirales	Coronaviridae	Betacoronavirus	Murine coronavirus	Rat coronavirus	8190	Rat coronavirus	-	-	-	-	-	-	-	-	-	-	-	0	0	-0.227444	0	0	0	0	0	2.85981	0	1.53662	0	0	0	0	0	0	0	0	0	-0.178181	0.742325	0	1.97715	0	1.95399	0.591391	2.61884	0
458	BBB#002800-2	Viruses	Nidovirales	Coronaviridae	Betacoronavirus	Murine coronavirus	Rat coronavirus	8190	Rat coronavirus	-	-	-	-	-	-	-	-	-	-	-	0	0	0.239401	0	0	0	0	0.25031	3.20201	0	2.12507	0	0	0	0	0	0	0	0	0	0.413787	1.13312	0	3.39516	0	1.92977	0.945089	4.11518	0
459	BBB#002881	Viruses	Nidovirales	Coronaviridae	Betacoronavirus	Severe acute respiratory syndrome-related coronavirus	Severe acute respiratory syndrome coronavirus 2	2019-nCoV/USA-WA1/2020	Severe acute respiratory syndrome coronavirus 2 (SARS-CoV-2)	-	-	-	-	-	-	-	-	-	-	-	0	0	0	0	0	0	0	0	0	0	0	0	0	0	0	0	0	0	0	0	0	0	0	0	0	0	0	0	0
460	BBB#002797	Viruses	Nidovirales	Coronaviridae	Betacoronavirus	Severe acute respiratory syndrome-related coronavirus	Severe acute respiratory syndrome coronavirus 2		Severe acute respiratory syndrome coronavirus 2 (SARS-CoV-2)	-	-	-	-	-	-	-	-	-	-	-	0	0	0	0	0	0	0	0	2.84309	0	1.60201	0	0	0	0	0	0	0	0	0	-0.3889	1.06612	0	2.00772	0	2.24748	0	2.53002	0
461	BBB#002797-2	Viruses	Nidovirales	Coronaviridae	Betacoronavirus	Severe acute respiratory syndrome-related coronavirus	Severe acute respiratory syndrome coronavirus 2		Severe acute respiratory syndrome coronavirus 2 (SARS-CoV-2)	-	-	-	-	-	-	-	-	-	-	-	0	0	0	0	0	0	0	0	2.10755	0	2.0408	0	0	0	0	0	0	0	0	0	0.166128	1.4919	0	2.25704	0	2.08725	0	2.84956	0
462	BBB#000887	Viruses	Ortervirales	Retroviridae	Alpharetrovirus	Avian leukosis virus	Rous-associated virus	RAV-49	Rous-associated virus	-	-	-	-	-	-	-	-	-	-	-	0	0	0	0	0.450858	0	0	0	0.419187	1.54935	0.0376083	0	0	0	0	0	0	0	0	0	-0.241565	0	0	0.565495	0	0.0989587	0	0.653194	0
463	BBB#002065	Viruses	Ortervirales	Retroviridae	Alpharetrovirus	Avian leukosis virus	Rous-associated virus	RAV-49	Rous-associated virus	-	-	-	-	-	-	-	-	-	-	-	0	0	0	0	0.457313	0	0	0	0.634104	1.38736	-0.055011	0	0	0	0	0	0	0	0	0	-0.313458	0	0	0.460633	0	0	0	0.678033	0
464	BBB#000812	Viruses	Ortervirales	Retroviridae	Alpharetrovirus	Avian leukosis virus	Rous-associated virus	RAV-50	Rous-associated virus	-	-	-	-	-	-	-	-	-	-	-	0	0	0	0	-1.18012	0	0	0	0	-0.249971	0	0	0	0	0	0	0	0	0	0	0	0	0	0	0	0	0	0	0
465	BBB#002224	Viruses	Ortervirales	Retroviridae	Alpharetrovirus	Avian leukosis virus	Rous-associated virus	RAV-50	Rous-associated virus	-	-	-	-	-	-	-	-	-	-	-	0	0	0	0	-0.827906	0	0	0	-1.23058	0.0905724	0	0	0	0	0	0	0	0	0	0	-1.08629	0	0	0	0	0	0	0	0
466	BBB#000471	Viruses	Ortervirales	Retroviridae	Alpharetrovirus	Rous sarcoma virus		14(d) 7 (Duck Variant)	Rous sarcoma virus	-	-	-	-	-	-	-	-	-	-	-	0	1.0253	0	-0.452557	-0.869438	-0.479584	0	-1.24107	0	-1.01072	-0.092896	0	0	0.853713	0	-0.303301	-0.585766	0.380396	-0.896032	0.119895	-1.08729	0.261291	0	0.43231	0	0.392298	0	-1.69897	-0.599831
467	BBB#002046	Viruses	Ortervirales	Retroviridae	Alpharetrovirus	Rous sarcoma virus		14(d) 7 (Duck Variant)	Rous sarcoma virus	-	-	-	-	-	-	-	-	-	-	-	0	0.607223	0	-0.642272	-1.40618	-0.808552	0	-1.51734	0	-1.04808	-0.511334	0	-1.33324	0.10569	0	-0.327777	-0.350854	0.210471	-0.849128	-0.0957179	-1.17827	-0.392103	0	0.901927	0	-0.029337	0	-1.14839	-0.337565
468	BBB#000888	Viruses	Ortervirales	Retroviridae	Alpharetrovirus	Rous sarcoma virus		RAV-0 [Bryan high titer]	Rous sarcoma virus	-	-	-	-	-	-	-	-	-	-	-	0	0	0	0	-1.39454	0	0	0	-3.0191	-0.595339	0	0	0	0	0	0	0	0	0	0	-1.89761	0	0	-2.44801	0	0	0	-2.0442	0
469	BBB#002066	Viruses	Ortervirales	Retroviridae	Alpharetrovirus	Rous sarcoma virus		RAV-0 [Bryan high titer]	Rous sarcoma virus	-	-	-	-	-	-	-	-	-	-	-	0	0	0	0	-1.4349	0	0	0	0	-0.749785	0	0	0	0	0	0	0	0	0	0	-1.95556	0	0	-2.86882	0	0	0	-2.32584	0
470	BBB#000807	Viruses	Ortervirales	Retroviridae	Alpharetrovirus	Rous sarcoma virus		RAV-1 [Derived from Bryan high titer]	Rous sarcoma virus	-	-	-	-	-	-	-	-	-	-	-	0	0	0	0	0	0	0	0	2.94655	0	1.70763	0	0	0	0	0	0	0	0	0	-0.0328914	1.2116	0	1.92695	0	1.45025	0	2.37415	0
471	BBB#002320	Viruses	Ortervirales	Retroviridae	Alpharetrovirus	Rous sarcoma virus		RAV-1 [Derived from Bryan high titer]	Rous sarcoma virus	-	-	-	-	-	-	-	-	-	-	-	0	0	0	0	0	0	0	0	2.71331	0	2.68271	0	0	0	0	0	0	0	0	0	0.604938	1.84334	0	2.35996	0	2.94092	0	2.94014	0
472	BBB#000886	Viruses	Ortervirales	Retroviridae	Alpharetrovirus	Rous sarcoma virus		RAV-49 [Bryan high titer]	Rous sarcoma virus	-	-	-	-	-	-	-	-	-	-	-	0	0	0	0	-1.43516	0	0	0	-2.75861	-0.612541	0	0	0	0	0	0	0	0	0	0	-1.72406	0	0	-2.63732	0	0	0	-2.10345	0
473	BBB#002077	Viruses	Ortervirales	Retroviridae	Alpharetrovirus	Rous sarcoma virus		RAV-49 [Bryan high titer]	Rous sarcoma virus	-	-	-	-	-	-	-	-	-	-	-	0	0	0	0	-1.6831	0	0	0	-2.85843	-1.09046	0	0	0	0	0	0	0	0	0	0	-2.14048	0	0	-3.01821	0	0	0	-2.56503	0
474	BBB#000811	Viruses	Ortervirales	Retroviridae	Alpharetrovirus	Rous sarcoma virus		RAV-50 [Bryan high titer]	Rous sarcoma virus	-	-	-	-	-	-	-	-	-	-	-	0	0	0	0	0	0	0	0	0	0	0	0	0	0	0	0	0	0	0	0	0	0	0	0	0	0	0	0	0
475	BBB#002076	Viruses	Ortervirales	Retroviridae	Alpharetrovirus	Rous sarcoma virus		RAV-50 [Bryan high titer]	Rous sarcoma virus	-	-	-	-	-	-	-	-	-	-	-	0	0	0	0	-1.47196	0	0	0	-2.60138	-0.654703	0	0	0	0	0	0	0	0	0	0	-1.63992	0	0	-3.09502	0	0	0	-2.54272	0
476	BBB#000808	Viruses	Ortervirales	Retroviridae	Alpharetrovirus	Rous sarcoma virus		Schmidt-Ruppin	Rous sarcoma virus	-	-	-	-	-	-	-	-	-	-	-	0	0	0	0	0	0	0	0	2.1521	0	1.4548	0	0	0	0	0	0	0	0	0	0	0.222345	0	1.27779	0	1.22	0	1.61539	0
477	BBB#001982	Viruses	Ortervirales	Retroviridae	Alpharetrovirus	Rous sarcoma virus		Schmidt-Ruppin	Rous sarcoma virus	-	-	-	-	-	-	-	-	-	-	-	0	0	0.0395939	0	0	0	0	0	2.3047	0	1.68855	0	0	0	0	0	0	0	0	0	-0.020388	0.801457	0	2.24767	0	2.1763	0	2.96521	0
478	BBB#000492	Viruses	Ortervirales	Retroviridae	Alpharetrovirus	Rous sarcoma virus		Schmidt-Ruppin (Subgroup A)	Rous sarcoma virus	-	-	-	-	-	-	-	-	-	-	-	0	0	0	0	-0.696083	0	0	0	0	0.171903	0	0	0	0	0	0	0	0	0	0	-1.14041	0	0	0	0	0	0	-2.52264	0
479	BBB#002222	Viruses	Ortervirales	Retroviridae	Alpharetrovirus	Rous sarcoma virus		Schmidt-Ruppin (Subgroup A)	Rous sarcoma virus	-	-	-	-	-	-	-	-	-	-	-	0	0	0	0	0	0	0	0	3.35777	0	1.63942	0	0	0	0	0	0	0	0	0	-0.213637	0.641176	0	3.10083	0	2.48882	0	3.6136	0
480	BBB#000813	Viruses	Ortervirales	Retroviridae	Alpharetrovirus	Rous sarcoma virus		Schmidt-Ruppin (Subgroup B)	Rous sarcoma virus	-	-	-	-	-	-	-	-	-	-	-	0	0	0	0	0.596713	0	0	0	0.415988	1.6324	0.0206217	0	0	0	0	0	0	0	0	0	-0.0496972	0	0	0.53845	0	0.585775	0	0.584348	0
481	BBB#002108	Viruses	Ortervirales	Retroviridae	Alpharetrovirus	Rous sarcoma virus		Schmidt-Ruppin (Subgroup B)	Rous sarcoma virus	-	-	-	-	-	-	-	-	-	-	-	0	0	0	0	0.77408	0	0	0	-0.0319524	1.75138	0.0595009	0	0	0	0	0	0	0	0	0	0.0499897	0	0	0.426092	0	0	0	0.431515	0
482	BBB#000392	Viruses	Ortervirales	Retroviridae	Spumavirus	African green monkey simian foamy virus	Simian foamy virus 3	SFV-HU1	Simian foamy virus 3	-	-	-	-	-	-	-	-	-	-	-	0	0	0	0	0	0	0	0	2.42837	0	3.03585	0	0	0	0	0	0	0	0	0	0.978225	2.17236	0	1.98274	0	1.85608	0	2.64482	0
483	BBB#002103	Viruses	Ortervirales	Retroviridae	Spumavirus	African green monkey simian foamy virus	Simian foamy virus 3	SFV-HU1	Simian foamy virus 3	-	-	-	-	-	-	-	-	-	-	-	0	0	0	0	0	0	0	0	2.63961	0	1.65684	0	0	0	0	0	0	0	0	0	-0.457293	0.781507	0	2.18822	0	2.16832	0.867073	2.66049	0
484	BBB#000139	Viruses	Ortervirales	Retroviridae	Spumavirus	Simian foamy virus	Simian foamy virus type 6	Pan 1 (CV-1)	Simian foamy virus type 6	-	-	-	-	-	-	-	-	-	-	-	0	0	0	0	0	0	0	0	1.05106	0	1.3128	0	0	0	0	0	0	0	0	0	-0.429425	0.33232	0	1.42952	0	1.71207	0	1.90852	0
485	BBB#002255	Viruses	Ortervirales	Retroviridae	Spumavirus	Simian foamy virus	Simian foamy virus type 6	Pan 1 (CV-1)	Simian foamy virus type 6	-	-	-	-	-	-	-	-	-	-	-	0	0	0	0	0	0	0	0	2.59671	0	1.6004	0	0	0	0	0	0	0	0	0	-0.140921	0.499085	0	1.95454	0	1.47525	0	2.69296	0
486	BBB#002040	Viruses	Picornavirales	Picornaviridae	Enterovirus	Enterovirus A	Baboon enterovirus	A13	Enterovirus A > Baboon enterovirus	-	-	-	-	-	-	-	-	-	-	-	0	0	0	0	0	0	0	0	0	0	0	0	0	0	0	0	0	0	0	0	0	0	0	0	0	0	0	0	0
487	BBB#002003	Viruses	Picornavirales	Picornaviridae	Enterovirus	Enterovirus A	Coxsackievirus A3	Olson	Enterovirus A > Coxsackievirus A3	-	-	-	-	-	-	-	-	-	-	-	0	0	0	0	0	0	0	0	0	0	0	0	0	0	0	0	0	0	0	0	0	0	0	0	0	0	0	0	0
488	BBB#000357	Viruses	Picornavirales	Picornaviridae	Enterovirus	Enterovirus A	Coxsackievirus A3	Olson	Enterovirus A > Coxsackievirus A3	-	-	-	-	-	-	-	-	-	-	-	0	0	0	0	0	0	0	0	2.44998	0	2.47913	0	0	0	0	0	0	0	0	0	0.500966	1.43372	0	2.64005	0	1.96072	0	3.07325	0
489	BBB#001980	Viruses	Picornavirales	Picornaviridae	Enterovirus	Enterovirus A	Coxsackievirus A3	Olson	Enterovirus A > Coxsackievirus A3	-	-	-	-	-	-	-	-	-	-	-	0	0	0	0	0	0	0	0	3.14493	0	1.70485	0	0	0	0	0	0	0	0	0	0.0547322	0.354608	0	2.37342	0	1.70578	0	2.92301	0
490	BBB#000179	Viruses	Picornavirales	Picornaviridae	Enterovirus	Enterovirus A	Coxsackievirus A5	Swartz	Enterovirus A > Coxsackievirus A5	-	-	-	-	-	-	-	-	-	-	-	0	0	0	0	0	0	0	0	0	0	0	0	0	0	0	0	0	0	0	0	0	0	0	0	0	0	0	0	0
491	BBB#002193	Viruses	Picornavirales	Picornaviridae	Enterovirus	Enterovirus A	Coxsackievirus A5	Swartz	Enterovirus A > Coxsackievirus A5	-	-	-	-	-	-	-	-	-	-	-	0	0	0	0	0	0	0	0	0	0	0	0	0	0	0	0	0	0	0	0	0	0	0	0	0	0	0	0	0
492	BBB#000358	Viruses	Picornavirales	Picornaviridae	Enterovirus	Enterovirus A	Coxsackievirus A6	Gdula	Enterovirus A > Coxsackievirus A6	-	-	-	-	-	-	-	-	-	-	-	0	0	0	0	0	0	0	0	2.07391	0	1.73644	0	0	0	0	0	0	0	0	0	0.0300427	0.96477	0	1.78799	0	1.75446	0	2.44853	0
493	BBB#002183	Viruses	Picornavirales	Picornaviridae	Enterovirus	Enterovirus A	Coxsackievirus A6	Gdula	Enterovirus A > Coxsackievirus A6	-	-	-	-	-	-	-	-	-	-	-	0	0	0	0	0	0	0	0	2.02187	0	2.15179	0	0	0	0	0	0	0	0	0	0.169542	0.865614	0	2.52743	0	1.39186	0	3.07803	0
494	BBB#002063	Viruses	Picornavirales	Picornaviridae	Enterovirus	Enterovirus A	Coxsackievirus A7	275/58	Enterovirus A > Coxsackievirus A7	-	-	-	-	-	-	-	-	-	-	-	0	0	0	0	0	0	0	0	-0.835582	0	-1.75265	0	0	0	0	0	0	0	0	0	0	0	0	-1.21898	0	0	0	-1.04985	0
495	BBB#000094	Viruses	Picornavirales	Picornaviridae	Enterovirus	Enterovirus A	Coxsackievirus A7	AB-IV (Russian)	Enterovirus A > Coxsackievirus A7	-	-	-	-	-	-	-	-	-	-	-	0	0	0	0	0	0	0	0	2.68921	0	2.66692	0	0	0	0	0	0	0	0	0	1.25401	1.71218	0	2.30602	0	1.74278	0	2.75904	0
496	BBB#002279	Viruses	Picornavirales	Picornaviridae	Enterovirus	Enterovirus A	Coxsackievirus A7	AB-IV (Russian)	Enterovirus A > Coxsackievirus A7	-	-	-	-	-	-	-	-	-	-	-	0	0	0	0	0	0	0	0	1.98835	0	1.6599	0	0	0	0	0	0	0	0	0	0.0491124	0.921534	0	2.20384	0	1.7095	0	2.55548	0
497	BBB#000056	Viruses	Picornavirales	Picornaviridae	Enterovirus	Enterovirus A	Coxsackievirus A7	Parker	Enterovirus A > Coxsackievirus A7	-	-	-	-	-	-	-	-	-	-	-	0	0	0	0	0	0	0	0	-1.21113	0	-1.11306	0	0	0	0	0	0	0	0	0	0	0	0	-1.6027	0	0	0	0	0
498	BBB#002019	Viruses	Picornavirales	Picornaviridae	Enterovirus	Enterovirus A	Coxsackievirus A7	Parker	Enterovirus A > Coxsackievirus A7	-	-	-	-	-	-	-	-	-	-	-	0	0	0	0	0	0	0	0	0	0	0	0	0	0	0	0	0	0	0	0	0	0	0	0	0	0	0	0	0
499	BBB#000057	Viruses	Picornavirales	Picornaviridae	Enterovirus	Enterovirus A	Coxsackievirus A10	M.K. (Kowalik)	Enterovirus A > Coxsackievirus A10	-	-	-	-	-	-	-	-	-	-	-	0	0	0	0	0	0	0	0	3.28415	0	1.30586	0	0	0	0	0	0	0	0	0	-0.161017	0.460231	0	1.36671	0	2.29668	0	1.94512	0
500	BBB#001968	Viruses	Picornavirales	Picornaviridae	Enterovirus	Enterovirus A	Coxsackievirus A10	M.K. (Kowalik)	Enterovirus A > Coxsackievirus A10	-	-	-	-	-	-	-	-	-	-	-	0	0	0	0	0	0	0	0	2.61339	0	1.62488	0	0	0	0	0	0	0	0	0	-0.218731	0.102021	0	1.55452	0	1.52153	0	2.14197	0
501	BBB#002358	Viruses	Picornavirales	Picornaviridae	Enterovirus	Enterovirus A	Coxsackievirus A12	Texas 12	Enterovirus A > Coxsackievirus A12	-	-	-	-	-	-	-	-	-	-	-	0	0	0	0	0	0	0	0	0	0	0	0	0	0	0	0	0	0	0	0	0	0	0	0	0	0	0	0	0
502	BBB#002071	Viruses	Picornavirales	Picornaviridae	Enterovirus	Enterovirus A	Coxsackievirus A14	G-14	Enterovirus A > Coxsackievirus A14	-	-	-	-	-	-	-	-	-	-	-	-5.59442	-5.30002	0	-6.29691	-6.64359	-6.04205	-4.48955	-6.63545	-7.14659	0	-7.16211	-5.45849	-5.42879	-7.137	-4.75827	-5.33674	-5.83541	-5.74271	-6.99742	-5.19687	-6.89658	-6.37882	-5.53372	-7.67563	-5.777	-6.201	-5.90926	-6.40044	-5.80144
503	BBB#000343	Viruses	Picornavirales	Picornaviridae	Enterovirus	Enterovirus A	Enterovirus A71	BrCr	Enterovirus A > Enterovirus A71	-	-	-	-	-	-	-	-	-	-	-	0	0	0	0	0	0	0	0	2.67521	0	1.69734	0	0	0	0	0	0	0	0	0	-0.268815	0.412816	0	2.49597	0	3.08814	0	2.89982	0
504	BBB#002343	Viruses	Picornavirales	Picornaviridae	Enterovirus	Enterovirus A	Enterovirus A71	BrCr	Enterovirus A > Enterovirus A71	-	-	-	-	-	-	-	-	-	-	-	0	0	0	0	0	0	0	0	3.38518	0	1.58259	0	0	0	0	0	0	0	0	0	-0.460132	0.313677	0	2.17772	0	2.33481	0.552968	2.31415	0
505	BBB#000302	Viruses	Picornavirales	Picornaviridae	Enterovirus	Enterovirus A	Enterovirus A71	H	Enterovirus A > Enterovirus A71	-	-	-	-	-	-	-	-	-	-	-	0	0	0	0	0	0	0	0	3.92172	0	0	0	0	0	0	0	0	0	0	0	0	0	0	2.47955	0	0	0	2.97212	0
506	BBB#002354	Viruses	Picornavirales	Picornaviridae	Enterovirus	Enterovirus A	Enterovirus A71	H	Enterovirus A > Enterovirus A71	-	-	-	-	-	-	-	-	-	-	-	0	0	0	0	0	0	0	0	2.60763	0	1.30473	0	0	0	0	0	0	0	0	0	-0.739158	0.149836	0	2.45094	0	2.93472	0	2.80975	0
507	BBB#000292	Viruses	Picornavirales	Picornaviridae	Enterovirus	Enterovirus B	Coxsackievirus A9	Griggs	Enterovirus B > Coxsackievirus A9	-	-	-	-	-	-	-	-	-	-	-	0	0	0	0	0	0	0	0	2.48633	0	1.99852	0	0	0	0	0	0	0	0	0	-0.130244	0.520018	0	2.09248	0	1.98568	0	2.70686	0
508	BBB#002782	Viruses	Picornavirales	Picornaviridae	Enterovirus	Enterovirus B	Coxsackievirus A9	Griggs	Enterovirus B > Coxsackievirus A9	-	-	-	-	-	-	-	-	-	-	-	0	0	0	0	0	0	0	0	2.89922	0	1.56124	0	0	0	0	0	0	0	0	0	-0.128775	0.869903	0	2.4068	0	2.41009	1.09534	2.95412	0
509	BBB#000071	Viruses	Picornavirales	Picornaviridae	Enterovirus	Enterovirus B	Coxsackievirus A9	P.B.(Bozek)	Enterovirus B > Coxsackievirus A9	-	-	-	-	-	-	-	-	-	-	-	0	0	0	0	0	0	0	0	2.11695	0	1.22931	0	0	0	0	0	0	0	0	0	0	0.0773004	0	1.7699	0	1.10087	0	2.08164	0
510	BBB#002336	Viruses	Picornavirales	Picornaviridae	Enterovirus	Enterovirus B	Coxsackievirus A9	P.B.(Bozek)	Enterovirus B > Coxsackievirus A9	-	-	-	-	-	-	-	-	-	-	-	0	0	0	0	0	0	0	0	2.88441	0	1.3913	0	0	0	0	0	0	0	0	0	-0.659781	0.377731	0	1.56085	0	2.15111	0	1.99614	0
511	BBB#000023	Viruses	Picornavirales	Picornaviridae	Enterovirus	Enterovirus B	Coxsackievirus B1	Conn-5	Enterovirus B > Coxsackievirus B1	-	-	-	-	-	-	-	-	-	-	-	0	0	0.423904	0	0	0	0	0	2.04634	0	1.96117	0	0	0	0	0	0	0	0	0	0.0202536	0.755414	0	1.03213	0	1.58361	0	2.68477	0
512	BBB#002352	Viruses	Picornavirales	Picornaviridae	Enterovirus	Enterovirus B	Coxsackievirus B1	Conn-5	Enterovirus B > Coxsackievirus B1	-	-	-	-	-	-	-	-	-	-	-	0	0	0	0	0	0	0	0	2.62533	0	2.01224	0	0	0	0	0	0	0	0	0	0.131171	1.67351	0	2.31735	0	2.22492	0	2.88951	0
513	BBB#000143	Viruses	Picornavirales	Picornaviridae	Enterovirus	Enterovirus B	Coxsackievirus B1	HA antigen 201468	Enterovirus B > Coxsackievirus B1	-	-	-	-	-	-	-	-	-	-	-	0	0	0	0	0	0	0	0	2.84763	0	1.65022	0	0	0	0	0	0	0	0	0	0.084685	0.873395	0	1.80035	0	1.72144	0	2.26342	0
514	BBB#002111	Viruses	Picornavirales	Picornaviridae	Enterovirus	Enterovirus B	Coxsackievirus B1	HA antigen 201468	Enterovirus B > Coxsackievirus B1	-	-	-	-	-	-	-	-	-	-	-	0	0	0	0	0	0	0	0	2.74846	0	2.14145	0	0	0	0	0	0	0	0	0	0.445289	1.32669	0	2.29083	0	2.69597	0	2.68308	0
515	BBB#000024	Viruses	Picornavirales	Picornaviridae	Enterovirus	Enterovirus B	Coxsackievirus B2	Ohio-1	Enterovirus B > Coxsackievirus B2	-	-	-	-	-	-	-	-	-	-	-	0	0	0	0	0	0	0	0	0.427371	0	1.65976	0	0	0	0	0	0	0	0	0	0	0	0	0.962411	0	1.05011	0	1.39757	0
516	BBB#002226	Viruses	Picornavirales	Picornaviridae	Enterovirus	Enterovirus B	Coxsackievirus B2	Ohio-1	Enterovirus B > Coxsackievirus B2	-	-	-	-	-	-	-	-	-	-	-	0	0	0	0	0	0	0	0	3.14251	0	2.79982	0	0	0	0	0	0	0	0	0	0.734645	1.45896	0	1.89383	0	1.72497	0	2.59055	0
517	BBB#000144	Viruses	Picornavirales	Picornaviridae	Enterovirus	Enterovirus B	Coxsackievirus B3	HA antigen 201933	Enterovirus B > Coxsackievirus B3	-	-	-	-	-	-	-	-	-	-	-	2.7981	0	0	0	0	0	0	0	2.72226	0	1.33512	0	0	1.69799	0	0	0	0	1.82595	0	-0.397049	0.427763	2.26806	1.87293	2.97935	1.54978	0.354715	2.58808	0
518	BBB#002796	Viruses	Picornavirales	Picornaviridae	Enterovirus	Enterovirus B	Coxsackievirus B3	HA antigen 201933	Enterovirus B > Coxsackievirus B3	-	-	-	-	-	-	-	-	-	-	-	0	0	0	0	0	0	0	0	0	0	0	0	0	0	0	0	0	0	-0.566878	0	0	0	0	0	0	0	0	0	0
519	BBB#000025	Viruses	Picornavirales	Picornaviridae	Enterovirus	Enterovirus B	Coxsackievirus B3	Nancy	Enterovirus B > Coxsackievirus B3	-	-	-	-	-	-	-	-	-	-	-	0	0	0	0	0	0	0	0	2.76454	0	1.23346	0	0	0	0	0	0	0	0	0	-0.322601	0.609632	0	0.463033	0	3.27703	0	1.066	0
520	BBB#002335	Viruses	Picornavirales	Picornaviridae	Enterovirus	Enterovirus B	Coxsackievirus B3	Nancy	Enterovirus B > Coxsackievirus B3	-	-	-	-	-	-	-	-	-	-	-	0	0	0	0	0	0	0	0	3.36507	0	1.71633	0	0	0	0	0	0	0	0	0	-0.166531	0.548155	0	2.92247	0	1.62609	0.245025	3.47326	0
521	BBB#000069	Viruses	Picornavirales	Picornaviridae	Enterovirus	Enterovirus B	Coxsackievirus B4	J.V.B. (Benschoten)	Enterovirus B > Coxsackievirus B4	-	-	-	-	-	-	-	-	-	-	-	0	0	0	0	0	0	0	0	2.73875	0	1.0444	0	0	0	0	0	0	0	0	0	-0.680314	0.00467851	0	1.65801	0	1.49054	0	2.25961	0
522	BBB#001973	Viruses	Picornavirales	Picornaviridae	Enterovirus	Enterovirus B	Coxsackievirus B4	J.V.B. (Benschoten)	Enterovirus B > Coxsackievirus B4	-	-	-	-	-	-	-	-	-	-	-	0	0	0	0	0	0	0	0	2.11999	0	1.96456	0	0	0	0	0	0	0	0	0	0.280896	0.885233	0	2.41674	0	2.38929	0	2.71834	0
523	BBB#000070	Viruses	Picornavirales	Picornaviridae	Enterovirus	Enterovirus B	Coxsackievirus B5	Faulkner	Enterovirus B > Coxsackievirus B5	-	-	-	-	-	-	-	-	-	-	-	0	0	0	0	0	0	0	0	2.69693	0	1.43007	0	0	0	0	0	0	0	0	0	-0.411202	0.920508	0	2.48147	0	1.65515	0	2.84902	0
524	BBB#002170	Viruses	Picornavirales	Picornaviridae	Enterovirus	Enterovirus B	Coxsackievirus B5	Faulkner	Enterovirus B > Coxsackievirus B5	-	-	-	-	-	-	-	-	-	-	-	0	0	0	0	0	0	0	0	2.04724	0	1.46436	0	0	0	0	0	0	0	0	0	-0.300659	0.563129	0	1.75096	0	2.36596	0	2.48	0
525	BBB#000055	Viruses	Picornavirales	Picornaviridae	Enterovirus	Enterovirus B	Coxsackievirus B6	Schmitt	Enterovirus B > Coxsackievirus B6	-	-	-	-	-	-	-	-	-	-	-	0	0	0	0	0	0	0	0	2.71563	0	2.16306	0	0	0	0	0	0	0	0	0	0.268168	1.14252	0	1.80019	1.92981	1.61495	0	2.50515	0
526	BBB#002029	Viruses	Picornavirales	Picornaviridae	Enterovirus	Enterovirus B	Coxsackievirus B6	Schmitt	Enterovirus B > Coxsackievirus B6	-	-	-	-	-	-	-	-	-	-	-	0	0	0	0	0	0	0	0	3.45684	0	2.80795	0	0	-0.0337313	0	0	0	0	0	0	1.0573	1.90251	0.964183	2.33973	1.67629	2.24041	0	2.65312	0
527	BBB#000363	Viruses	Picornavirales	Picornaviridae	Enterovirus	Enterovirus B	Echovirus E1	Farouk	Enterovirus B > Echovirus E1	-	-	-	-	-	-	-	-	-	-	-	0	0	0	0	0	0	0	0	0.539122	0	1.79068	0	0	0	0	0	0	0	0	0	-0.605163	0.231425	0	1.30575	0	1.62209	0.347059	2.00879	0
528	BBB#002203	Viruses	Picornavirales	Picornaviridae	Enterovirus	Enterovirus B	Echovirus E1	Farouk	Enterovirus B > Echovirus E1	-	-	-	-	-	-	-	-	-	-	-	0	0	0	0	0	0	0	0	1.81989	0	2.21388	0	0	0	0	0	0	0	0	0	0.733818	1.30245	0	2.4668	0	2.01488	0	2.96192	0
529	BBB#000026	Viruses	Picornavirales	Picornaviridae	Enterovirus	Enterovirus B	Echovirus E3	Morrisey	Enterovirus B > Echovirus E3	-	-	-	-	-	-	-	-	-	-	-	0	0	0	0	0	0	0	0	1.56745	0	1.29241	0	0	0	0	0	0	0	0	0	0	0.501995	0	1.59846	0	1.10164	0	2.76043	0
530	BBB#002099	Viruses	Picornavirales	Picornaviridae	Enterovirus	Enterovirus B	Echovirus E3	Morrisey	Enterovirus B > Echovirus E3	-	-	-	-	-	-	-	-	-	-	-	0	0	0	0	0	0	0	0	2.7306	0	2.11623	0	0	0	0	0	0	0	0	0	0.607343	1.57761	0	2.11685	0	2.05408	0	2.96148	0
531	BBB#002034	Viruses	Picornavirales	Picornaviridae	Enterovirus	Enterovirus B	Echovirus E3	Morrisey [V-036-001-020]	Enterovirus B > Echovirus E3	-	-	-	-	-	-	-	-	-	-	-	0	0	0	0	0	0	0	0	0	0	0	0	0	0	0	0	0	0	0	0	0	0	0	0	0	0	0	0	0
532	BBB#000187	Viruses	Picornavirales	Picornaviridae	Enterovirus	Enterovirus B	Echovirus E4	DuToit	Enterovirus B > Echovirus E4	-	-	-	-	-	-	-	-	-	-	-	0	2.87093	0	2.09207	0.936901	0.167241	0	0.312822	-0.417323	0.862861	2.47608	0	0	2.18169	0	0.916035	0	2.16107	-0.537292	0	0.4808	2.89	0	2.02798	0	2.52606	0	-0.733784	2.14009
533	BBB#002135	Viruses	Picornavirales	Picornaviridae	Enterovirus	Enterovirus B	Echovirus E4	DuToit	Enterovirus B > Echovirus E4	-	-	-	-	-	-	-	-	-	-	-	0	2.94155	0	1.60117	0.843283	0.880901	0	0.935657	0.109521	0.916418	2.03922	0	0	2.3189	0	0.614905	0	1.92444	0.425383	0	0.0916426	2.88281	0	1.90488	0	2.61978	0	-0.879847	1.60825
534	BBB#002004	Viruses	Picornavirales	Picornaviridae	Enterovirus	Enterovirus B	Echovirus E4	Pesascek	Enterovirus B > Echovirus E4	-	-	-	-	-	-	-	-	-	-	-	0	0	0	0	0	0	0	0	0	0	0	0	0	0	0	0	0	0	0	0	0	0	0	0	0	0	0	0	0
535	BBB#000337	Viruses	Picornavirales	Picornaviridae	Enterovirus	Enterovirus B	Echovirus E4	Pesascek	Enterovirus B > Echovirus E4	-	-	-	-	-	-	-	-	-	-	-	0	0	0	0	0	0	0	0	2.9326	0	1.27879	0	0	0	0	0	0	0	0	0	-0.648796	-0.0113523	0	1.73135	0	1.59122	0	2.03624	0
536	BBB#002263	Viruses	Picornavirales	Picornaviridae	Enterovirus	Enterovirus B	Echovirus E4	Pesascek	Enterovirus B > Echovirus E4	-	-	-	-	-	-	-	-	-	-	-	0	0	0	0	0	0	0	0	0.0409836	0	-0.428677	0	0	0	0	0	0	0	0	0	-2.26633	-1.32804	0	-0.236494	0	-0.235044	0	0.0575487	0
537	BBB#000027	Viruses	Picornavirales	Picornaviridae	Enterovirus	Enterovirus B	Echovirus E5	Noyce	Enterovirus B > Echovirus E5	-	-	-	-	-	-	-	-	-	-	-	0	0	0	0	0	0	0	0	2.75373	0	0.288272	0	0	0	0	0	0	0	0	0	-1.61976	-0.63504	0	1.52662	0	1.35783	0	2.24423	0
538	BBB#002218	Viruses	Picornavirales	Picornaviridae	Enterovirus	Enterovirus B	Echovirus E5	Noyce	Enterovirus B > Echovirus E5	-	-	-	-	-	-	-	-	-	-	-	0	0	0.338261	0	0	0	0	-0.0290945	3.16209	0	1.92715	0	0	0	0	0	0	0	0	0	0.310776	1.15071	0	2.09431	0	2.5059	0.760088	2.55447	0
539	BBB#002241	Viruses	Picornavirales	Picornaviridae	Enterovirus	Enterovirus B	Echovirus E5	Noyce	Enterovirus B > Echovirus E5	-	-	-	-	-	-	-	-	-	-	-	0	0	0	0	0	0	0	0	0	0	0	0	0	0	0	0	0	0	0	0	0	0	0	0	0	0	0	0	0
540	BBB#002069	Viruses	Picornavirales	Picornaviridae	Enterovirus	Enterovirus B	Echovirus E6	Burgess	Enterovirus B > Echovirus E6	-	-	-	-	-	-	-	-	-	-	-	0	0	0	0	0	0	0	0	0	0	0	0	0	0	0	0	0	0	0	0	0	0	0	0	0	0	0	0	0
541	BBB#002060	Viruses	Picornavirales	Picornaviridae	Enterovirus	Enterovirus B	Echovirus E6	D-1 (Cox)	Enterovirus B > Echovirus E6	-	-	-	-	-	-	-	-	-	-	-	0	0	0	0	0	0	0	0	0	0	0	0	0	0	0	0	0	0	0	0	0	0	0	0	0	0	0	0	0
542	BBB#002134	Viruses	Picornavirales	Picornaviridae	Enterovirus	Enterovirus B	Echovirus E6	D-1 (Cox)	Enterovirus B > Echovirus E6	-	-	-	-	-	-	-	-	-	-	-	0	0	0	0	0	0	0	0	0	0	0	0	0	0	0	0	0	0	0	0	0	0	0	0	0	0	0	0	0
543	BBB#000028	Viruses	Picornavirales	Picornaviridae	Enterovirus	Enterovirus B	Echovirus E6	D'Amori	Enterovirus B > Echovirus E6	-	-	-	-	-	-	-	-	-	-	-	0	0	0	0	0	0	0	0	2.86191	0	2.16856	0	0	0	0	0	0	0	0	0	-0.0684645	1.23798	0	2.06406	0	2.19966	0	2.95426	0
544	BBB#001958	Viruses	Picornavirales	Picornaviridae	Enterovirus	Enterovirus B	Echovirus E6	D'Amori	Enterovirus B > Echovirus E6	-	-	-	-	-	-	-	-	-	-	-	0	0	0	0	0	0	0	0	2.31459	0	2.39932	0	0	0	0	0	0	0	0	0	0.419963	1.35551	0	2.10394	0	1.91603	0	2.69383	0
545	BBB#000029	Viruses	Picornavirales	Picornaviridae	Enterovirus	Enterovirus B	Echovirus E7	Wallace	Enterovirus B > Echovirus E7	-	-	-	-	-	-	-	-	-	-	-	0	0	0	0	0	0	0	0	2.43818	0	1.3492	0	0	0	0	0	0	0	0	0	-0.495924	0.250276	0	1.09925	0	0.724084	0	1.39364	0
546	BBB#002097	Viruses	Picornavirales	Picornaviridae	Enterovirus	Enterovirus B	Echovirus E7	Wallace	Enterovirus B > Echovirus E7	-	-	-	-	-	-	-	-	-	-	-	0	0	0	0	0	0	0	0	2.74631	0	1.45192	0	0	0	0	0	0	0	0	0	-0.401848	0.472957	0	2.25219	0	1.57274	-0.0437148	2.84965	0
547	BBB#002078	Viruses	Picornavirales	Picornaviridae	Enterovirus	Enterovirus B	Echovirus E8		Enterovirus B > Echovirus E8	-	-	-	-	-	-	-	-	-	-	-	0	0	0	0	0	0	0	0	0	0	0	0	0	0	0	0	0	0	0	0	0	0	0	0	0	0	0	0	0
548	BBB#002130	Viruses	Picornavirales	Picornaviridae	Enterovirus	Enterovirus B	Echovirus E8	Bryson	Enterovirus B > Echovirus E8	-	-	-	-	-	-	-	-	-	-	-	0	0	0	0	0	0	0	0	0	0	0	0	0	0	0	0	0	0	0	0	0	0	0	0	0	0	0	0	0
549	BBB#002133	Viruses	Picornavirales	Picornaviridae	Enterovirus	Enterovirus B	Echovirus E8	Hall	Enterovirus B > Echovirus E8	-	-	-	-	-	-	-	-	-	-	-	0	0	0	0	0	0	0	0	0	0	0	0	0	0	0	0	0	0	0	0	0	0	0	0	0	0	0	0	0
550	BBB#000031	Viruses	Picornavirales	Picornaviridae	Enterovirus	Enterovirus B	Echovirus E11	Gregory	Enterovirus B > Echovirus E11	-	-	-	-	-	-	-	-	-	-	-	0	0	0	0	0	0	0	0	2.06219	0	1.4486	0	0	0	0	0	0	0	0	0	-0.78292	0.677661	0	1.67187	0	1.04711	0	2.51453	0
551	BBB#002184	Viruses	Picornavirales	Picornaviridae	Enterovirus	Enterovirus B	Echovirus E11	Gregory	Enterovirus B > Echovirus E11	-	-	-	-	-	-	-	-	-	-	-	0	0	0	0	0	0	0	0	2.81901	0	1.59738	0	0	0	0	0	0	0	0	0	-0.208142	1.00415	0	2.70607	0	1.08224	0	3.32036	0
552	BBB#000152	Viruses	Picornavirales	Picornaviridae	Enterovirus	Enterovirus B	Echovirus E11	Silva	Enterovirus B > Echovirus E11	-	-	-	-	-	-	-	-	-	-	-	0	0	0	0	0	0	0	0	2.69395	0	1.6081	0	0	0	0	0	0	0	0	0	-0.45619	0.490953	0	1.3862	0	1.33361	0	1.74796	0
553	BBB#000319	Viruses	Picornavirales	Picornaviridae	Enterovirus	Enterovirus B	Echovirus E12	Travis 2-85	Enterovirus B > Echovirus E12	-	-	-	-	-	-	-	-	-	-	-	0	0	0.263389	0	0	0	0	0	2.57704	0	2.17686	0	0	0	0	0	0	0	0	0	-0.0748927	0.931104	0	2.21584	0	2.30652	0	2.66403	0
554	BBB#002217	Viruses	Picornavirales	Picornaviridae	Enterovirus	Enterovirus B	Echovirus E12	Travis 2-85	Enterovirus B > Echovirus E12	-	-	-	-	-	-	-	-	-	-	-	0	0	0	0	0	0	0	0	2.12885	0	2.42194	0	0	0	0	0	0	0	0	0	0.529313	1.33886	0	2.69929	0	0	0	3.38875	0
555	BBB#000032	Viruses	Picornavirales	Picornaviridae	Enterovirus	Enterovirus B	Echovirus E13	Del Carmen	Enterovirus B > Echovirus E13	-	-	-	-	-	-	-	-	-	-	-	0	0	0	0	0	0	0	0	3.45577	0	1.91839	0	0	0	0	0	0	0	0	0	0.160711	0.903108	0	2.47577	0	2.27521	0	2.83582	0
556	BBB#002081	Viruses	Picornavirales	Picornaviridae	Enterovirus	Enterovirus B	Echovirus E13	Del Carmen	Enterovirus B > Echovirus E13	-	-	-	-	-	-	-	-	-	-	-	0	0	0	0	0	0	0	0	3.32423	0	1.93453	0	0	0	0	0	0	0	0	0	0.0434309	1.05571	0	1.64325	0	2.05892	0	2.23987	0
557	BBB#000033	Viruses	Picornavirales	Picornaviridae	Enterovirus	Enterovirus B	Echovirus E14	Tow	Enterovirus B > Echovirus E14	-	-	-	-	-	-	-	-	-	-	-	0	0	0	0	0	0	0	0	2.65343	0	2.01453	0	0	0	0	0	0	0	0	0	-0.171021	1.26429	0	2.71884	0	1.59824	0	3.27447	0
558	BBB#002215	Viruses	Picornavirales	Picornaviridae	Enterovirus	Enterovirus B	Echovirus E14	Tow	Enterovirus B > Echovirus E14	-	-	-	-	-	-	-	-	-	-	-	0	0	0	0	0	0	0	0	2.74242	0	2.10585	0	0	0	0	0	0	0	0	0	-0.178943	1.25744	0	2.25663	0	0	0	2.76577	0
559	BBB#000034	Viruses	Picornavirales	Picornaviridae	Enterovirus	Enterovirus B	Echovirus E15	Ch 96-51 (Charleston)	Enterovirus B > Echovirus E15	-	-	-	-	-	-	-	-	-	-	-	0	0	0	0	0	0	0	0	-0.247432	0	0.329025	0	0	0	0	0	0	0	0	0	0	0	0	-0.117592	0	0.383376	0	0.783049	0
560	BBB#002010	Viruses	Picornavirales	Picornaviridae	Enterovirus	Enterovirus B	Echovirus E15	Ch 96-51 (Charleston)	Enterovirus B > Echovirus E15	-	-	-	-	-	-	-	-	-	-	-	0	0	0	0	0	0	0	0	0.544276	0	-0.247693	0	0	0	0	0	0	0	0	0	0	0	0	-0.289439	0	-0.325107	0	1.06325	0
561	BBB#002162	Viruses	Picornavirales	Picornaviridae	Enterovirus	Enterovirus B	Echovirus E15	Ch 96-51 (Charleston)	Enterovirus B > Echovirus E15	-	-	-	-	-	-	-	-	-	-	-	0	0	0	0	0	0	0	0	0	0	0	0	0	0	0	0	0	0	0	0	0	0	0	0	0	0	0	0	0
562	BBB#002126	Viruses	Picornavirales	Picornaviridae	Enterovirus	Enterovirus B	Echovirus E16	Harrington	Enterovirus B > Echovirus E16	-	-	-	-	-	-	-	-	-	-	-	0	0	0	0	0	0	0	0	0	0	0	0	0	0	0	0	0	0	0	0	0	0	0	0	0	0	0	0	0
563	BBB#002079	Viruses	Picornavirales	Picornaviridae	Enterovirus	Enterovirus B	Echovirus E17	CHHE-29	Enterovirus B > Echovirus E17	-	-	-	-	-	-	-	-	-	-	-	0	0	0	0	0	0	0	0	0	0	0	0	0	0	0	0	0	0	0	0	0	0	0	0	0	0	0	0	0
564	BBB#000349	Viruses	Picornavirales	Picornaviridae	Enterovirus	Enterovirus B	Echovirus E18	ATCC-2011-6	Enterovirus B > Echovirus E18	-	-	-	-	-	-	-	-	-	-	-	0	0	0	0	0	0	0	0	2.41514	0	1.79029	0	0	0	0	0	0	0	0	0	0.0112966	0.860141	0	2.25982	0	2.67432	1.1512	2.56485	0
565	BBB#002173	Viruses	Picornavirales	Picornaviridae	Enterovirus	Enterovirus B	Echovirus E18	ATCC-2011-6	Enterovirus B > Echovirus E18	-	-	-	-	-	-	-	-	-	-	-	0	0	0	0	0	0	0	0	2.61911	0	1.42648	0	0	0	0	0	0	0	0	0	-0.509579	0.608471	0	1.53833	0	1.78374	0	1.84764	0
566	BBB#000169	Viruses	Picornavirales	Picornaviridae	Enterovirus	Enterovirus B	Echovirus E18	METCALF [V-051-001-020]	Enterovirus B > Echovirus E18	-	-	-	-	-	-	-	-	-	-	-	0	0	0.238043	0	0	0	0	0	2.94562	0	1.39015	0	0	0	0	0	0	0	0	0	-0.179689	0.0811109	0	1.58741	0	1.94489	0.468024	2.20765	0
567	BBB#002009	Viruses	Picornavirales	Picornaviridae	Enterovirus	Enterovirus B	Echovirus E18	METCALF [V-051-001-020]	Enterovirus B > Echovirus E18	-	-	-	-	-	-	-	-	-	-	-	0	0	0.738227	0	0	0	0	0	2.87986	0	2.36218	0	0	0	0	0	0	0	0	0	0.676106	1.12853	0	1.98696	0	1.60242	0	2.4273	0
568	BBB#001991	Viruses	Picornavirales	Picornaviridae	Enterovirus	Enterovirus B	Echovirus E19	Burke	Enterovirus B > Echovirus E19	-	-	-	-	-	-	-	-	-	-	-	0	0	0	0	0	0	0	0	0	0	0	0	0	0	0	0	0	0	0	0	0	0	0	0	0	0	0	0	0
569	BBB#000036	Viruses	Picornavirales	Picornaviridae	Enterovirus	Enterovirus B	Echovirus E20	JV-1	Enterovirus B > Echovirus E20	-	-	-	-	-	-	-	-	-	-	-	0	0	0	0	0	0	0	0	2.60154	0	2.46107	0	0	0	0	0	0	0	0	0	0.579006	1.63722	0	2.58282	0	2.80418	0	3.42743	0
570	BBB#001983	Viruses	Picornavirales	Picornaviridae	Enterovirus	Enterovirus B	Echovirus E20	JV-1	Enterovirus B > Echovirus E20	-	-	-	-	-	-	-	-	-	-	-	0	0	0	0	0	0	0	0	2.56103	0	1.74381	0	0	0	0	0	0	0	0	0	-0.345969	0.563037	0	2.61858	0	2.33202	0	2.90465	0
571	BBB#001990	Viruses	Picornavirales	Picornaviridae	Enterovirus	Enterovirus B	Echovirus E20	JV-1	Enterovirus B > Echovirus E20	-	-	-	-	-	-	-	-	-	-	-	0	0	0	0	0	0	0	0	0	0	0	0	0	0	0	0	0	0	0	0	0	0	0	0	0	0	0	0	0
572	BBB#002132	Viruses	Picornavirales	Picornaviridae	Enterovirus	Enterovirus B	Echovirus E21	Farina	Enterovirus B > Echovirus E21	-	-	-	-	-	-	-	-	-	-	-	0	0	0	0	0	0	0	0	0	0	0	0	0	0	0	0	0	0	0	0	0	0	0	0	0	0	0	0	0
573	BBB#000037	Viruses	Picornavirales	Picornaviridae	Enterovirus	Enterovirus B	Echovirus E21	Farina [E26D]	Enterovirus B > Echovirus E21	-	-	-	-	-	-	-	-	-	-	-	0	0.0724222	0	0	-1.0242	-0.47455	0	-1.36246	-0.830243	-0.564373	-0.936725	-0.163128	-0.419624	-0.952792	0	0.000956256	0.123585	-0.562264	-0.860062	0.751052	-0.86426	-0.51076	0	-0.953615	-0.000284916	-1.07847	-0.639485	-0.904722	-1.08703
574	BBB#002082	Viruses	Picornavirales	Picornaviridae	Enterovirus	Enterovirus B	Echovirus E21	Farina [E26D]	Enterovirus B > Echovirus E21	-	-	-	-	-	-	-	-	-	-	-	0	-0.154107	0	-0.980873	-1.40251	-0.678549	0	-1.46802	-1.31075	-0.820287	-1.6651	-0.589215	-0.575317	-1.13679	-0.0736133	-0.11182	-0.270291	-0.914976	-0.755506	0.47707	-1.30476	-0.910768	0	-0.763813	-0.203509	-1.07228	-0.901891	-0.718074	0
575	BBB#000145	Viruses	Picornavirales	Picornaviridae	Enterovirus	Enterovirus B	Echovirus E21	HA antigen 27513	Enterovirus B > Echovirus E21	-	-	-	-	-	-	-	-	-	-	-	0	0	0	0	0	0	0	0	0.562778	0	0.22362	0	0	0	0	0	0	0	0	0	-1.54113	-0.927642	0	0.430565	0	-0.126169	-1.58702	0.929735	0
576	BBB#002225	Viruses	Picornavirales	Picornaviridae	Enterovirus	Enterovirus B	Echovirus E21	HA antigen 27513	Enterovirus B > Echovirus E21	-	-	-	-	-	-	-	-	-	-	-	0	0	0	0	0	0	0	0	1.10493	0	0.356887	0	0	0	0	0	0	0	0	0	-1.1541	-0.260217	0	1.09799	0	0.593723	0	1.38493	0
577	BBB#002131	Viruses	Picornavirales	Picornaviridae	Enterovirus	Enterovirus B	Echovirus E24	De Camp	Enterovirus B > Echovirus E24	-	-	-	-	-	-	-	-	-	-	-	0	0	0	0	0	0	0	0	0	0	0	0	0	0	0	0	0	0	0	0	0	0	0	0	0	0	0	0	0
578	BBB#000039	Viruses	Picornavirales	Picornaviridae	Enterovirus	Enterovirus B	Echovirus E24	DeCamp	Enterovirus B > Echovirus E24	-	-	-	-	-	-	-	-	-	-	-	0	0	0	0	0	0	0	0	1.94302	0	1.56956	0	0	1.24318	0	0	0	0	-0.414348	0	-0.261042	0.445081	1.79387	1.75866	1.93058	0.614997	0	2.59195	0
579	BBB#002107	Viruses	Picornavirales	Picornaviridae	Enterovirus	Enterovirus B	Echovirus E24	DeCamp	Enterovirus B > Echovirus E24	-	-	-	-	-	-	-	-	-	-	-	0	0	0	0	0	0	0	0	0.783657	0	1.42578	0	0	-0.119359	0	0	0	0	-0.0390921	0	0.247239	0.635265	0.673507	1.251	0.642914	1.40088	0	1.86529	0
580	BBB#000148	Viruses	Picornavirales	Picornaviridae	Enterovirus	Enterovirus B	Echovirus E24	HA antigen 27514	Enterovirus B > Echovirus E24	-	-	-	-	-	-	-	-	-	-	-	0	0	0	0	0	0	0	0	1.5568	0	0	0	0	0	0	0	0	0	0	0	0	0	0	0.118918	0	0.724396	0	0.434695	0
581	BBB#002151	Viruses	Picornavirales	Picornaviridae	Enterovirus	Enterovirus B	Echovirus E24	HA antigen 27514	Enterovirus B > Echovirus E24	-	-	-	-	-	-	-	-	-	-	-	0	0	0	0	0	0	0	0	2.09795	0	3.25762	0	0	0	0	0	0	0	0	0	1.56235	2.45304	0	2.39552	0	1.75279	0.193607	3.12534	0
582	BBB#002068	Viruses	Picornavirales	Picornaviridae	Enterovirus	Enterovirus B	Echovirus E25	JV-4	Enterovirus B > Echovirus E25	-	-	-	-	-	-	-	-	-	-	-	0	0	0	0	0	0	0	0	0	0	0	0	0	0	0	0	0	0	0	0	0	0	0	0	0	0	0	0	0
583	BBB#002194	Viruses	Picornavirales	Picornaviridae	Enterovirus	Enterovirus B	Echovirus E25	JV-4	Enterovirus B > Echovirus E25	-	-	-	-	-	-	-	-	-	-	-	0	0	0	0	0	0	0	0	0	0	0	0	0	0	0	0	0	0	0	0	0	0	0	0	0	0	0	0	0
584	BBB#001993	Viruses	Picornavirales	Picornaviridae	Enterovirus	Enterovirus B	Echovirus E26	Coronel	Enterovirus B > Echovirus E26	-	-	-	-	-	-	-	-	-	-	-	0	0	0	0	0	0	0	0	0	0	0	0	0	0	0	0	0	0	0	0	0	0	0	0	0	0	0	0	0
585	BBB#002164	Viruses	Picornavirales	Picornaviridae	Enterovirus	Enterovirus B	Echovirus E26	Coronel	Enterovirus B > Echovirus E26	-	-	-	-	-	-	-	-	-	-	-	0	0	0	0	0	0	0	0	0	0	0	0	0	0	0	0	0	0	0	0	0	0	0	0	0	0	0	0	0
586	BBB#000053	Viruses	Picornavirales	Picornaviridae	Enterovirus	Enterovirus B	Echovirus E26	Coronel [11-3-6]	Enterovirus B > Echovirus E26	-	-	-	-	-	-	-	-	-	-	-	0	0	0	0	-0.929093	0	0	0	-3.00249	-0.18335	0	0	0	-1.72281	0	0	0	0	0	0	-1.46396	0	0	0	0	0	0	0	0
587	BBB#002249	Viruses	Picornavirales	Picornaviridae	Enterovirus	Enterovirus B	Echovirus E26	Coronel [11-3-6]	Enterovirus B > Echovirus E26	-	-	-	-	-	-	-	-	-	-	-	0	0	0	0	-0.962147	0	0	0	-2.53431	-0.326339	0	0	0	0	0	0	0	0	0	0	-1.64066	0	0	0	0	0	0	-2.0796	0
588	BBB#000054	Viruses	Picornavirales	Picornaviridae	Enterovirus	Enterovirus B	Echovirus E27	Bacon	Enterovirus B > Echovirus E27	-	-	-	-	-	-	-	-	-	-	-	0	0	0	0	-1.10384	0	0	0	0	-0.191669	-2.22038	0	0	-1.34664	0	0	0	0	-0.784993	0	-1.45307	0	0.457602	0	0	0	0	-2.00981	0
589	BBB#002254	Viruses	Picornavirales	Picornaviridae	Enterovirus	Enterovirus B	Echovirus E27	Bacon	Enterovirus B > Echovirus E27	-	-	-	-	-	-	-	-	-	-	-	0	0	0	0	-1.21403	0	0	0	0	-0.39996	-2.53673	0	0	-1.61263	0	0	0	0	-0.938224	0	-1.78329	0	0.119018	0	-0.450602	0	0	-1.63382	0
590	BBB#001994	Viruses	Picornavirales	Picornaviridae	Enterovirus	Enterovirus B	Echovirus E27	Bacon	Enterovirus B > Echovirus E27	-	-	-	-	-	-	-	-	-	-	-	0	0	0	0	0	0	0	0	0	0	0	0	0	0	0	0	0	0	0	0	0	0	0	0	0	0	0	0	0
591	BBB#000075	Viruses	Picornavirales	Picornaviridae	Enterovirus	Enterovirus B	Echovirus E29	JV-10	Enterovirus B > Echovirus E29	-	-	-	-	-	-	-	-	-	-	-	0	0	0	0	0	0	0	0	1.66754	0	0	0	0	0	0	0	0	0	0	0	0	0	0	1.54855	0	0	0	2.24526	0
592	BBB#002256	Viruses	Picornavirales	Picornaviridae	Enterovirus	Enterovirus B	Echovirus E29	JV-10	Enterovirus B > Echovirus E29	-	-	-	-	-	-	-	-	-	-	-	0	0	0	0	0	0	0	0	2.54504	0	1.10222	0	0	0	0	0	0	0	0	0	-0.664077	0.429766	0	1.24429	0	1.59783	0	2.00168	0
593	BBB#000149	Viruses	Picornavirales	Picornaviridae	Enterovirus	Enterovirus B	Echovirus E29	JV-10	Enterovirus B > Echovirus E29	-	-	-	-	-	-	-	-	-	-	-	0	0	0	0	0	0	0	0	2.16123	0	0.844867	0	0	0	0	0	0	0	0	0	0	-0.0994011	0	0.935492	0	1.36905	0	1.79108	0
594	BBB#002110	Viruses	Picornavirales	Picornaviridae	Enterovirus	Enterovirus B	Echovirus E29	JV-10	Enterovirus B > Echovirus E29	-	-	-	-	-	-	-	-	-	-	-	0	0	0	0	0	0	0	0	3.22174	0	2.06189	0	0	0	0	0	0	0	0	0	0.220472	0.856203	0	2.42926	0	1.87523	0	2.95981	0
595	BBB#002165	Viruses	Picornavirales	Picornaviridae	Enterovirus	Enterovirus B	Echovirus E29	JV-10	Enterovirus B > Echovirus E29	-	-	-	-	-	-	-	-	-	-	-	0	0	0	0	0	0	0	0	0	0	0	0	0	0	0	0	0	0	0	0	0	0	0	0	0	0	0	0	0
596	BBB#002334	Viruses	Picornavirales	Picornaviridae	Enterovirus	Enterovirus B	Echovirus E29	JV-10	Enterovirus B > Echovirus E29	-	-	-	-	-	-	-	-	-	-	-	0	0	0	0	0	0	0	0	0	0	0	0	0	0	0	0	0	0	0	0	0	0	0	0	0	0	0	0	0
597	BBB#000333	Viruses	Picornavirales	Picornaviridae	Enterovirus	Enterovirus B	Echovirus E30	Bastianni	Enterovirus B > Echovirus E30	-	-	-	-	-	-	-	-	-	-	-	0	0	0	0	0	0	0	0	2.85022	0	1.59713	0	0	0	0	0	0	0	0	0	-0.395301	0.201791	0	3.10843	0	1.21936	0	3.32557	0
598	BBB#002174	Viruses	Picornavirales	Picornaviridae	Enterovirus	Enterovirus B	Echovirus E30	Bastianni	Enterovirus B > Echovirus E30	-	-	-	-	-	-	-	-	-	-	-	0	0	0	0	0	0	0	0	2.381	0	2.51331	0	0	0	0	0	0	0	0	0	0	1.37025	0	1.86466	0	1.52723	0	2.49364	0
599	BBB#000147	Viruses	Picornavirales	Picornaviridae	Enterovirus	Enterovirus B	Echovirus E30	HA antigen Frater	Enterovirus B > Echovirus E30	-	-	-	-	-	-	-	-	-	-	-	0	0	0	0	0	0	0	0	2.42766	0	1.10897	0	0	0	0	0	0	0	0	0	0	-0.0490088	0	1.95962	0	1.56582	0	2.28598	0
600	BBB#002008	Viruses	Picornavirales	Picornaviridae	Enterovirus	Enterovirus B	Echovirus E30	HA antigen Frater	Enterovirus B > Echovirus E30	-	-	-	-	-	-	-	-	-	-	-	0	0	0	0	0	0	0	0	3.69427	0	2.19052	0	0	0	0	0	0	0	0	0	0.714378	1.39484	0	2.0717	0	2.87621	1.68082	2.70778	0
601	BBB#002059	Viruses	Picornavirales	Picornaviridae	Enterovirus	Enterovirus B	Echovirus E31	Caldwell	Enterovirus B > Echovirus E31	-	-	-	-	-	-	-	-	-	-	-	0	0	0	0	0	0	0	0	0	0	0	0	0	0	0	0	0	0	0	0	0	0	0	0	0	0	0	0	0
602	BBB#001992	Viruses	Picornavirales	Picornaviridae	Enterovirus	Enterovirus B	Echovirus E31	Caldwell	Enterovirus B > Echovirus E31	-	-	-	-	-	-	-	-	-	-	-	0	0	0	0	0	0	0	0	0	0	0	0	0	0	0	0	0	0	0	0	0	0	0	0	0	0	0	0	0
603	BBB#000096	Viruses	Picornavirales	Picornaviridae	Enterovirus	Enterovirus B	Echovirus E32	PR-10	Enterovirus B > Echovirus E32	-	-	-	-	-	-	-	-	-	-	-	0	0	0	0	0	0	0	0	0	0	0	0	0	0	0	0	0	0	0	0	0	0	0	0	0	0	0	0	0
604	BBB#002080	Viruses	Picornavirales	Picornaviridae	Enterovirus	Enterovirus B	Echovirus E32	PR-10	Enterovirus B > Echovirus E32	-	-	-	-	-	-	-	-	-	-	-	0	0	0	0	0	0	0	0	0	0	0	0	0	0	0	0	0	0	0	0	0	0	0	0	0	0	0	0	0
605	BBB#000170	Viruses	Picornavirales	Picornaviridae	Enterovirus	Enterovirus B	Echovirus E32	PR-10	Enterovirus B > Echovirus E32	-	-	-	-	-	-	-	-	-	-	-	0	0	0	0	0	0	0	0	2.64122	0	1.92309	0	0	0	0	0	0	0	0	0	-0.264207	0.415391	0	1.50667	0	1.56465	0	1.90307	0
606	BBB#002182	Viruses	Picornavirales	Picornaviridae	Enterovirus	Enterovirus B	Echovirus E32	PR-10	Enterovirus B > Echovirus E32	-	-	-	-	-	-	-	-	-	-	-	0	0	0	0	0	0	0	0	3.01171	0	2.22306	0	0	0	0	0	0	0	0	0	0.40718	1.19907	0	1.43472	0	1.29584	0	2.01491	0
607	BBB#000134	Viruses	Picornavirales	Picornaviridae	Enterovirus	Enterovirus B	Echovirus E33	Toluca-3	Enterovirus B > Echovirus E33	-	-	-	-	-	-	-	-	-	-	-	0	0	0	0	0	0	0	0	0	0	0	0	0	0	0	0	0	0	0	0	0	0	0	0	0	0	0	0	0
608	BBB#002075	Viruses	Picornavirales	Picornaviridae	Enterovirus	Enterovirus B	Echovirus E33	Toluca-3	Enterovirus B > Echovirus E33	-	-	-	-	-	-	-	-	-	-	-	0	0	0	0	0	0	0	0	0	0	0	0	0	0	0	0	0	0	0	0	0	0	0	0	0	0	0	0	0
609	BBB#002781	Viruses	Picornavirales	Picornaviridae	Enterovirus	Enterovirus B	Echovirus E33	Toluca-3	Enterovirus B > Echovirus E33	-	-	-	-	-	-	-	-	-	-	-	0	0	0	0	0	0	0	0	0	0	0	0	0	0	0	0	0	0	0	0	0	0	0	0	0	0	0	0	0
610	BBB#000817	Viruses	Picornavirales	Picornaviridae	Enterovirus	Enterovirus B	Enterovirus B69	Toluca-1	Enterovirus B > Enterovirus B69	-	-	-	-	-	-	-	-	-	-	-	0	0	0	0	0	0	0	0	2.22307	0	2.99024	0	0	0	0	0	0	0	0	0	1.25467	1.79806	0	1.9569	0	1.77384	0	1.68436	0
611	BBB#002180	Viruses	Picornavirales	Picornaviridae	Enterovirus	Enterovirus B	Enterovirus B69	Toluca-1	Enterovirus B > Enterovirus B69	-	-	-	-	-	-	-	-	-	-	-	0	0	0	0	0	0	0	0	2.52226	0	1.72031	0	0	0	0	0	0	0	0	0	-0.316248	0.912538	0	2.74689	0	1.64201	0	3.31441	0
612	BBB#000058	Viruses	Picornavirales	Picornaviridae	Enterovirus	Enterovirus C	Coxsackievirus A11	Belgium-1	Enterovirus C > Coxsackievirus A11	-	-	-	-	-	-	-	-	-	-	-	0	0	0	0	0	0	0	0	1.35284	0	0.117545	0	0	0	0	0	0	0	0	0	0	-1.29111	0	0.951698	0	1.13929	0	1.2283	0
613	BBB#002074	Viruses	Picornavirales	Picornaviridae	Enterovirus	Enterovirus C	Coxsackievirus A11	Belgium-1	Enterovirus C > Coxsackievirus A11	-	-	-	-	-	-	-	-	-	-	-	0	0	0	0	0	0	0	0	0	0	0	0	0	0	0	0	0	0	0	0	0	0	0	0	0	0	0	0	0
614	BBB#002062	Viruses	Picornavirales	Picornaviridae	Enterovirus	Enterovirus C	Coxsackievirus A13	Flores	Enterovirus C > Coxsackievirus A13	-	-	-	-	-	-	-	-	-	-	-	-6.1792	-4.90075	-6.14492	-5.71815	-6.37571	-7.02393	-5.47563	-7.37091	-7.37216	-5.33638	-7.30313	-5.61498	-6.2356	-7.14876	-5.28087	-5.9073	-5.73485	-5.69566	-6.31108	-4.83478	-6.69972	-6.539	-5.56993	-7.22776	-5.53941	-5.90209	-5.37981	-6.86704	-6.65002
615	BBB#000308	Viruses	Picornavirales	Picornaviridae	Enterovirus	Enterovirus C	Coxsackievirus A13	Flores	Enterovirus C > Coxsackievirus A13	-	-	-	-	-	-	-	-	-	-	-	0	0	0	0	0	0	0	0	2.43014	0	1.38198	0	0	0	0	0	0	0	0	0	-0.52552	0.701319	0	1.93092	0	2.12052	0	2.48298	0
616	BBB#002223	Viruses	Picornavirales	Picornaviridae	Enterovirus	Enterovirus C	Coxsackievirus A13	Flores	Enterovirus C > Coxsackievirus A13	-	-	-	-	-	-	-	-	-	-	-	0	0	0	0	0	0	1.98309	-0.315045	2.67108	0	3.14126	0	0	0.198687	0	0	0	0	0	0	1.18834	2.54846	0	1.82982	2.17347	1.6027	0.148434	2.62734	0
617	BBB#000062	Viruses	Picornavirales	Picornaviridae	Enterovirus	Enterovirus C	Coxsackievirus A17	G-12	Enterovirus C > Coxsackievirus A17	-	-	-	-	-	-	-	-	-	-	-	0	0	0	0	0	0	0	0	0.221625	0	0.0857934	0	0	0	0	0	0	0	0	0	0	0	0	0.164827	0	0.997848	0	0.326243	0
618	BBB#002039	Viruses	Picornavirales	Picornaviridae	Enterovirus	Enterovirus C	Coxsackievirus A17	G-12	Enterovirus C > Coxsackievirus A17	-	-	-	-	-	-	-	-	-	-	-	0	0	0	0	0	0	0	0	0.436756	0	-0.521627	0	0	0	0	0	0	0	0	0	0	0	0	0.367544	0	0.359966	0	0.657228	0
619	BBB#000180	Viruses	Picornavirales	Picornaviridae	Enterovirus	Enterovirus C	Coxsackievirus A17	G-12	Enterovirus C > Coxsackievirus A17	-	-	-	-	-	-	-	-	-	-	-	0	0	0	0	0	0	0	0	0	0	0	0	0	0	0	0	0	0	0	0	0	0	0	0	0	0	0	0	0
620	BBB#002240	Viruses	Picornavirales	Picornaviridae	Enterovirus	Enterovirus C	Coxsackievirus A17	G-12	Enterovirus C > Coxsackievirus A17	-	-	-	-	-	-	-	-	-	-	-	0	0	0	0	0	0	0	0	0	0	0	0	0	0	0	0	0	0	0	0	0	0	0	0	0	0	0	0	0
621	BBB#000063	Viruses	Picornavirales	Picornaviridae	Enterovirus	Enterovirus C	Coxsackievirus A18	G-13	Enterovirus C > Coxsackievirus A18	-	-	-	-	-	-	-	-	-	-	-	-4.17043	-4.71218	-5.81686	-5.55916	-6.32349	-5.3522	-4.36252	-5.84605	-5.98047	-5.20306	-6.86165	-4.87281	-5.19128	-5.81794	-4.25508	-4.58379	-5.04269	-4.70641	-5.7209	-4.66115	-6.139	-6.08176	-4.48944	-6.05117	-4.25612	-4.83549	-5.26254	-5.3101	-4.89207
622	BBB#002070	Viruses	Picornavirales	Picornaviridae	Enterovirus	Enterovirus C	Coxsackievirus A18	G-13	Enterovirus C > Coxsackievirus A18	-	-	-	-	-	-	-	-	-	-	-	-5.54173	-5.3394	-5.77987	-5.1641	-5.88774	-6.30431	-4.17574	-6.72331	-7.36996	-5.4264	-7.18713	-5.25315	-5.05468	-5.52353	-4.77718	-5.73543	-5.37669	-5.43595	-6.21006	-4.64329	-6.26349	-6.0517	-5.46454	-6.84182	-5.47461	-6.21156	-5.62585	-6.18875	-5.43297
623	BBB#002128	Viruses	Picornavirales	Picornaviridae	Enterovirus	Enterovirus C	Coxsackievirus A18	G-13	Enterovirus C > Coxsackievirus A18	-	-	-	-	-	-	-	-	-	-	-	0	0	0	0	0	0	0	0	0	0	0	0	0	0	0	0	0	0	0	0	0	0	0	0	0	0	0	0	0
624	BBB#000064	Viruses	Picornavirales	Picornaviridae	Enterovirus	Enterovirus C	Coxsackievirus A19	Dohi	Enterovirus C > Coxsackievirus A19	-	-	-	-	-	-	-	-	-	-	-	0	0	0	0	0	0	0	0	0	0	0	0	0	0	0	0	0	0	0	1.67284	0	0	0	0	0	0	0	0	0
625	BBB#002064	Viruses	Picornavirales	Picornaviridae	Enterovirus	Enterovirus C	Coxsackievirus A19	Dohi	Enterovirus C > Coxsackievirus A19	-	-	-	-	-	-	-	-	-	-	-	0	0	0	0	0	0	0	-0.735306	0	0	0	0	0	0	0	0	0	0	0	1.52185	0	0	0	0	0	0	0	0	0
626	BBB#002067	Viruses	Picornavirales	Picornaviridae	Enterovirus	Enterovirus C	Coxsackievirus A20	IH Pool 35	Enterovirus C > Coxsackievirus A20	-	-	-	-	-	-	-	-	-	-	-	-6.66056	-5.0859	0	-4.96582	-5.2834	-6.53581	-5.24324	-8.12964	-8.244	-5.78941	-7.17777	-5.41433	-5.48829	-5.51951	-5.24601	-5.47877	-5.26416	-6.86866	-7.99118	-6.3213	-5.88752	-4.93894	-5.20378	0	-4.52072	0	-7.3533	-7.42516	-6.81779
627	BBB#001989	Viruses	Picornavirales	Picornaviridae	Enterovirus	Enterovirus C	Coxsackievirus A20	IH Pool 35	Enterovirus C > Coxsackievirus A20	-	-	-	-	-	-	-	-	-	-	-	0	0	0	0	0	0	0	0	0	0	0	0	0	0	0	0	0	0	0	0	0	0	0	0	0	0	0	0	0
628	BBB#002359	Viruses	Picornavirales	Picornaviridae	Enterovirus	Enterovirus C	Coxsackievirus A20 > Human coxsackievirus A20a	Tulane 1623	Enterovirus C > Human coxsackievirus A20a	-	-	-	-	-	-	-	-	-	-	-	-5.17622	-5.29192	-6.02657	-5.85027	-6.42115	-5.48504	-4.7251	-5.82197	-6.6194	-5.90494	-7.00204	-5.58808	-5.92631	-6.29252	-4.68191	-5.09402	-5.07624	-5.01044	-5.46147	-4.3853	-6.38981	-6.3501	-4.89195	-6.92678	-4.55766	-4.84665	-4.74192	-6.10264	-5.77756
629	BBB#002333	Viruses	Picornavirales	Picornaviridae	Enterovirus	Enterovirus C	Coxsackievirus A20 > Human coxsackievirus A20a	Tulane 1623	Enterovirus C > Human coxsackievirus A20a	-	-	-	-	-	-	-	-	-	-	-	0	0	0	0	0	0	0	0	0	0	0	0	0	0	0	0	0	0	0	0	0	0	0	0	0	0	0	0	0
630	BBB#000067	Viruses	Picornavirales	Picornaviridae	Enterovirus	Enterovirus C	Coxsackievirus A20 > Human coxsackievirus A20b	Cecil P2647	Enterovirus C > Human coxsackievirus A20b	-	-	-	-	-	-	-	-	-	-	-	0	0	0	0	0	0	1.81326	0	0	0	-0.962392	0	-0.949993	-1.15279	0	0	0	0	0	0	0	-0.240317	0	0	2.14933	0	0	0	0
631	BBB#002142	Viruses	Picornavirales	Picornaviridae	Enterovirus	Enterovirus C	Coxsackievirus A20 > Human coxsackievirus A20b	Cecil P2647	Enterovirus C > Human coxsackievirus A20b	-	-	-	-	-	-	-	-	-	-	-	0	0	0	0	0	0	2.84696	0	0	0	-0.746577	0	-0.154443	-0.0310165	0	0	0	-0.332054	0	0	0	-0.112389	0.38928	0	2.85922	0	0.273331	0	0
632	BBB#000068	Viruses	Picornavirales	Picornaviridae	Enterovirus	Enterovirus C	Coxsackievirus A22	Chulman	Enterovirus C > Coxsackievirus A22	-	-	-	-	-	-	-	-	-	-	-	0	0	0	0	0	0	0	-1.2182	0	0	0	0	0	0	0	0	0	0	0	1.0092	0	0	0	0	0	0	0	0	0
633	BBB#002061	Viruses	Picornavirales	Picornaviridae	Enterovirus	Enterovirus C	Coxsackievirus A22	Chulman	Enterovirus C > Coxsackievirus A22	-	-	-	-	-	-	-	-	-	-	-	0	0	0	0	0	0	0	-0.550567	0	0	0	0	0	0	0	0	0	0	0	2.0893	0	0	0	0	0	0	0	0	0
634	BBB#000184	Viruses	Picornavirales	Picornaviridae	Enterovirus	Enterovirus C	Coxsackievirus A22	Chulman	Enterovirus C > Coxsackievirus A22	-	-	-	-	-	-	-	-	-	-	-	0	0	0	0	0	0	0	0	0	0	0	0	0	0	0	0	0	0	0	0	0	0	0	0	0	0	0	0	0
635	BBB#002129	Viruses	Picornavirales	Picornaviridae	Enterovirus	Enterovirus C	Coxsackievirus A22	Chulman	Enterovirus C > Coxsackievirus A22	-	-	-	-	-	-	-	-	-	-	-	0	0	0	0	0	0	0	0	0	0	0	0	0	0	0	0	0	0	0	0	0	0	0	0	0	0	0	0	0
636	BBB#000135	Viruses	Picornavirales	Picornaviridae	Enterovirus	Enterovirus C	Coxsackievirus A24	DN-19	Enterovirus C > Coxsackievirus A24	-	-	-	-	-	-	-	-	-	-	-	0	0	0	0	0	0	0	0	1.74828	0	1.33323	0	0	0	0	0	0	0	0	0	0	0.259587	0	2.77733	0	1.57914	0	3.18081	0
637	BBB#002112	Viruses	Picornavirales	Picornaviridae	Enterovirus	Enterovirus C	Coxsackievirus A24	DN-19	Enterovirus C > Coxsackievirus A24	-	-	-	-	-	-	-	-	-	-	-	0	0	0	0	0	0	0	0	2.33167	0	1.60833	0	0	0	0	0	0	0	0	0	-0.227895	0.22045	0	2.09444	0	2.23508	0	2.5552	0
638	BBB#000335	Viruses	Picornavirales	Picornaviridae	Enterovirus	Enterovirus C	Coxsackievirus A24	DN-19	Enterovirus C > Coxsackievirus A24	-	-	-	-	-	-	-	-	-	-	-	0	0	0	0	0	0	0	0	3.09474	0	1.18551	0	0	0	0	0	0	0	0	0	0	-0.732773	0	1.44082	0	1.29823	0	1.74642	0
639	BBB#002172	Viruses	Picornavirales	Picornaviridae	Enterovirus	Enterovirus C	Coxsackievirus A24	DN-19	Enterovirus C > Coxsackievirus A24	-	-	-	-	-	-	-	-	-	-	-	0	0	0	0	0	0	0	0	2.4431	0	0.847835	0	0	0	0	0	0	0	0	0	-0.956399	-0.562821	0	2.72857	0	2.48537	0	3.33784	0
640	BBB#000824	Viruses	Picornavirales	Picornaviridae	Enterovirus	Enterovirus C	Human poliovirus 1	Chat	Enterovirus C > Human poliovirus 1	-	-	-	-	-	-	-	-	-	-	-	0	0	0	0	0	0	0	0	2.11591	0	2.07234	0	0	0	0	0	0	0	0	0	0.00596725	1.12573	0	2.80375	0	2.53749	0	3.16491	0
641	BBB#000822	Viruses	Picornavirales	Picornaviridae	Enterovirus	Enterovirus C	Human poliovirus 3	Fox [Wy 3]	Enterovirus C > Human poliovirus 3	-	-	-	-	-	-	-	-	-	-	-	0	0	0	0	0	0	0	0	2.28866	0	1.62013	0	0	0	0	0	0	0	0	0	-0.293347	0.41423	0	2.37304	0	2.28238	0	2.86927	0
642	BBB#000823	Viruses	Picornavirales	Picornaviridae	Enterovirus	Enterovirus C	Human poliovirus 3	WM-3	Enterovirus C > Human poliovirus 3	-	-	-	-	-	-	-	-	-	-	-	0	0	0	0	0	0	0	0	2.66845	0	1.02479	0	0	0	0	0	0	0	0	0	0	0.186809	0	1.38233	0	0.617244	0	1.84617	0
643	BBB#000372	Viruses	Picornavirales	Picornaviridae	Enterovirus	Enterovirus D	Enterovirus D68	Fermon	Enterovirus D > Enterovirus D68	-	-	-	-	-	-	-	-	-	-	-	0	0	0	0	0	0	0	0	3.42482	0	1.65563	0	0	0	0	0	0	0	0	0	-0.493702	0.544675	0	2.10277	0	2.21611	0	2.76619	0
644	BBB#001959	Viruses	Picornavirales	Picornaviridae	Enterovirus	Enterovirus D	Enterovirus D68	Fermon	Enterovirus D > Enterovirus D68	-	-	-	-	-	-	-	-	-	-	-	0	0	0	0	0	0	0	0	1.96352	0	2.0169	0	0	0	0	0	0	0	0	0	0.208418	1.30874	0	2.09858	0	2.06478	0	2.95573	0
645	BBB#000371	Viruses	Picornavirales	Picornaviridae	Enterovirus	Enterovirus D	Enterovirus D68	US/IL/14-18952	Enterovirus D > Enterovirus D68	-	-	-	-	-	-	-	-	-	-	-	0	0	0	0	0	0	0	0	2.08191	0	1.67452	0	0	0	0	0	0	0	0	0	0.120252	0.710454	0	2.05422	0	2.92588	0	2.76159	0
646	BBB#002784	Viruses	Picornavirales	Picornaviridae	Enterovirus	Enterovirus D	Enterovirus D68	US/IL/14-18952	Enterovirus D > Enterovirus D68	-	-	-	-	-	-	-	-	-	-	-	0	0	0	0	0	0	0	0	2.48538	0	1.72264	0	0	0	0	0	0	0	0	0	-0.233147	0.535455	0	1.85387	0	2.71585	0	2.13794	0
647	BBB#000370	Viruses	Picornavirales	Picornaviridae	Enterovirus	Enterovirus D	Enterovirus D68	US/MO/14-18947	Enterovirus D > Enterovirus D68	-	-	-	-	-	-	-	-	-	-	-	0	0	0	0	0	0	0	0	2.89568	0	2.18032	0	0	0	0	0	0	0	0	0	0.480376	0.785893	0	2.09385	0	2.04734	0	2.795	0
648	BBB#002228	Viruses	Picornavirales	Picornaviridae	Enterovirus	Enterovirus D	Enterovirus D68	US/MO/14-18947	Enterovirus D > Enterovirus D68	-	-	-	-	-	-	-	-	-	-	-	0	0	0	0	0	0	0	0	2.56787	0	1.85439	0	0	0	0	0	0	0	0	0	-0.388078	0.545371	0	3.20618	0	1.9476	0	3.49643	0
649	BBB#000274	Viruses	Picornavirales	Picornaviridae	Enterovirus	Enterovirus D	Enterovirus D68 (Human Rhinovirus 87)	F02-3607 Com	Enterovirus D > Enterovirus D68 (Human Rhinovirus 87)	-	-	-	-	-	-	-	-	-	-	-	0	0	0	0	0	0	0	0	1.87211	0	1.21471	0	0	0	0	0	0	0	0	0	-1.0147	0.0307674	0	1.12782	0	2.553	0	2.39264	0
650	BBB#002156	Viruses	Picornavirales	Picornaviridae	Enterovirus	Enterovirus D	Enterovirus D68 (Human Rhinovirus 87)	F02-3607 Com	Enterovirus D > Enterovirus D68 (Human Rhinovirus 87)	-	-	-	-	-	-	-	-	-	-	-	0	0	0	0	0	0	0	0	2.24951	0	1.43437	0	0	0	0	0	0	0	0	0	-0.292066	0.355482	0	1.81415	0	1.9811	0	2.58855	0
651	BBB#000164	Viruses	Picornavirales	Picornaviridae	Enterovirus	Enterovirus D	Human enterovirus 70	J670/71	Enterovirus D > Human enterovirus 70	-	-	-	-	-	-	-	-	-	-	-	0	0	0	0	0	0	0	0	2.54689	0	1.32555	0	0	0	0	0	0	0	0	0	0	-0.367239	0	1.76224	0	1.21762	0	2.88577	0
652	BBB#001960	Viruses	Picornavirales	Picornaviridae	Enterovirus	Enterovirus D	Human enterovirus 70	J670/71	Enterovirus D > Human enterovirus 70	-	-	-	-	-	-	-	-	-	-	-	0	0	0	0	0	0	0	0	1.48905	0	2.24298	0	0	0	0	0	0	0	0	0	0.669987	1.20472	0	1.54214	0	2.49974	0	2.25897	0
653	BBB#002083	Viruses	Picornavirales	Picornaviridae	Enterovirus	Enterovirus H	A-2 plaque virus		Enterovirus H > A-2 plaque virus	-	-	-	-	-	-	-	-	-	-	-	0	0	0	0	0	0	0	0	0	0	0	0	0	0	0	0	0	0	0	0	0	0	0	0	0	0	0	0	0
654	BBB#000318	Viruses	Picornavirales	Picornaviridae	Enterovirus	Rhinovirus A	Human rhinovirus A1 > Human rhinovirus 1A	2060	Human rhinovirus A1 (type 1A)	-	-	-	-	-	-	-	-	-	-	-	0	0	0	1.65982	0.348876	1.57713	0	1.62076	2.00267	0.655369	1.26435	0	0.845377	0	0	1.77839	1.95153	0	0	0	1.91103	0.804162	0	3.2185	0	3.56931	3.5192	3.79695	0
655	BBB#002211	Viruses	Picornavirales	Picornaviridae	Enterovirus	Rhinovirus A	Human rhinovirus A1 > Human rhinovirus 1A	2060	Human rhinovirus A1 (type 1A)	-	-	-	-	-	-	-	-	-	-	-	0	0	0	1.59443	0	1.27762	0	0.648023	2.33571	0	2.0449	0	0.178744	0	0	1.31487	0.992822	0	0	0	2.15718	1.17304	0	2.2617	0	2.90003	2.64831	2.58903	0
656	BBB#000332	Viruses	Picornavirales	Picornaviridae	Enterovirus	Rhinovirus A	Human rhinovirus A1 > Human rhinovirus 1B	B632	Human rhinovirus A1 (type 1B)	-	-	-	-	-	-	-	-	-	-	-	0	0	0	1.6669	0.0899931	1.82887	0	0.725594	1.74888	0.659451	1.95317	0	0.956609	0	0	1.84629	1.90897	0	0	0	1.91008	1.34704	0	2.37533	0	2.90237	2.49997	3.03206	0
657	BBB#002013	Viruses	Picornavirales	Picornaviridae	Enterovirus	Rhinovirus A	Human rhinovirus A1 > Human rhinovirus 1B	B632	Human rhinovirus A1 (type 1B)	-	-	-	-	-	-	-	-	-	-	-	0	0	0	0	0	1.55992	0	0.918315	3.33674	0	1.45727	0	0	0	0	2.107	0	0	0	0	0.616416	0.6593	0	2.01299	0	2.29553	1.57187	2.62768	0
658	BBB#000110	Viruses	Picornavirales	Picornaviridae	Enterovirus	Rhinovirus A	Human rhinovirus A2	HGP	Human rhinovirus A2	-	-	-	-	-	-	-	-	-	-	-	0	0	0	0	0	0.937605	0	1.12946	3.17705	0	2.2286	0	0	0	0	1.53582	0	0	0	0	1.62206	-0.286124	0	1.95005	0	2.61534	1.78153	2.81908	0
659	BBB#002286	Viruses	Picornavirales	Picornaviridae	Enterovirus	Rhinovirus A	Human rhinovirus A2	HGP	Human rhinovirus A2	-	-	-	-	-	-	-	-	-	-	-	0	0	0	0	0	1.05301	0	-0.336785	1.81496	0	1.74157	0	0	0	0	1.44228	0	0	0	0	1.32164	1.02445	0	2.8683	0	2.09816	1.1307	3.20039	0
660	BBB#000326	Viruses	Picornavirales	Picornaviridae	Enterovirus	Rhinovirus A	Human rhinovirus A7	68-CV11	Human rhinovirus A7	-	-	-	-	-	-	-	-	-	-	-	0	0	0	0	0	0	0	0	2.34792	0	2.35237	0	0	0	0	0	0	0	0	0	0.770023	1.26172	0	2.31405	0	1.52074	0	2.7088	0
661	BBB#002231	Viruses	Picornavirales	Picornaviridae	Enterovirus	Rhinovirus A	Human rhinovirus A7	68-CV11	Human rhinovirus A7	-	-	-	-	-	-	-	-	-	-	-	0	0	0	0	0	0	0	0.405494	2.91738	0	1.4216	0	0	0	0	0	0	0	0	0	0.357344	0.443321	0	2.22436	0	3.34449	0	2.7291	0
662	BBB#000114	Viruses	Picornavirales	Picornaviridae	Enterovirus	Rhinovirus A	Human rhinovirus A8	MRH [MRH-CV12]	Human rhinovirus A8	-	-	-	-	-	-	-	-	-	-	-	0	0	0	0	0	0	0	0	2.32702	0	1.73513	0	0	0	0	0	0	0	0	0	0.262098	0.838782	0	2.02548	0	1.59104	0.23189	2.5563	0
663	BBB#002167	Viruses	Picornavirales	Picornaviridae	Enterovirus	Rhinovirus A	Human rhinovirus A8	MRH [MRH-CV12]	Human rhinovirus A8	-	-	-	-	-	-	-	-	-	-	-	0	0	0	0	0	0	0	0	2.8276	0	2.06544	0	0	0	0	0	0	0	0	0	0.711915	1.11608	0	2.55829	0	1.58051	0.356911	3.18349	0
664	BBB#000341	Viruses	Picornavirales	Picornaviridae	Enterovirus	Rhinovirus A	Human rhinovirus A9	211 [211-CV 13]	Human rhinovirus A9	-	-	-	-	-	-	-	-	-	-	-	0	0	0	0	0	0	0	0	2.61924	0	2.72536	0	0	0	0	0	0	0	0	0	1.24169	1.20915	0	1.61595	0	2.56438	1.25334	2.21147	0
665	BBB#002206	Viruses	Picornavirales	Picornaviridae	Enterovirus	Rhinovirus A	Human rhinovirus A9	211 [211-CV 13]	Human rhinovirus A9	-	-	-	-	-	-	-	-	-	-	-	0	0	0	0	0	0	0	0	2.22185	0	2.01525	0	0	0	0	0	0	0	0	0	0.833082	0.691144	0	1.7672	0	2.84169	1.74347	1.93541	0
666	BBB#000115	Viruses	Picornavirales	Picornaviridae	Enterovirus	Rhinovirus A	Human rhinovirus A10	204 [204-CV14]	Human rhinovirus A10	-	-	-	-	-	-	-	-	-	-	-	0	0	0	0	0	0	0	-0.310847	2.51416	0	1.4674	0	0	0	0	0	0	0	0	0	-0.0342792	-0.021799	0	1.51116	0	1.91776	0.921068	1.75003	0
667	BBB#000320	Viruses	Picornavirales	Picornaviridae	Enterovirus	Rhinovirus A	Human rhinovirus A11	1 [1-CV-15]	Human rhinovirus A11	-	-	-	-	-	-	-	-	-	-	-	0	0	0	0	0.183828	1.37848	0	0.894163	2.37211	-0.0571668	1.25215	0	0	0	0	1.1283	0	0	0	0	0.517358	0.30743	0	2.98055	0	2.80144	1.96482	3.41453	0
668	BBB#002220	Viruses	Picornavirales	Picornaviridae	Enterovirus	Rhinovirus A	Human rhinovirus A11	1 [1-CV-15]	Human rhinovirus A11	-	-	-	-	-	-	-	-	-	-	-	0	0	0	0	0.157318	1.21858	0	0.9789	2.6549	0	2.17263	0	0	0	0	0.743223	0	0	0	0	0.786947	0.606239	0	2.36405	0	2.63376	1.73283	2.82438	0
669	BBB#000218	Viruses	Picornavirales	Picornaviridae	Enterovirus	Rhinovirus A	Human rhinovirus A13	353	Human rhinovirus A13	-	-	-	-	-	-	-	-	-	-	-	0	0	0	0	0	0.637918	0	0	0	0	-0.263949	0	0	0	0	0	0	0	0	0	-0.151558	0	0	-0.710938	0	0	1.12699	0.625155	0
670	BBB#002035	Viruses	Picornavirales	Picornaviridae	Enterovirus	Rhinovirus A	Human rhinovirus A13	353	Human rhinovirus A13	-	-	-	-	-	-	-	-	-	-	-	1.964	0	0	0	0	0	0	1.144	2.23328	0	0	0	0	0	0	0	0	0	0	0	0	0	0	1.18657	0	0.984638	0.5436	1.52117	0
671	BBB#000330	Viruses	Picornavirales	Picornaviridae	Enterovirus	Rhinovirus A	Human rhinovirus A15	1734	Human rhinovirus A15	-	-	-	-	-	-	-	-	-	-	-	0	0	0	0.984252	0	1.42583	0	0.424448	1.82154	0	1.54997	0	0	0	0	1.78457	1.84143	0	0	0	1.12021	1.33028	0	1.5343	0	2.77735	2.3328	2.11025	0
672	BBB#002262	Viruses	Picornavirales	Picornaviridae	Enterovirus	Rhinovirus A	Human rhinovirus A15	1734	Human rhinovirus A15	-	-	-	-	-	-	-	-	-	-	-	0	0	0	1.75889	0.552306	1.45745	0	-0.214155	1.31156	0.926659	2.08254	0	0.55118	0	0	1.78335	1.64936	0	0	0	1.93755	1.4887	0	1.74473	0	2.51738	2.39067	2.23428	0
673	BBB#000090	Viruses	Picornavirales	Picornaviridae	Enterovirus	Rhinovirus A	Human rhinovirus A16	11757	Human rhinovirus A16	-	-	-	-	-	-	-	-	-	-	-	0	0	0	0	-0.428853	1.67134	0	0.622374	3.0527	0	1.61331	0	0	0	0	1.58865	0	0	0	0	0.859192	0.667764	0	1.96564	0	2.06492	1.43896	2.71085	0
674	BBB#002304	Viruses	Picornavirales	Picornaviridae	Enterovirus	Rhinovirus A	Human rhinovirus A16	11757	Human rhinovirus A16	-	-	-	-	-	-	-	-	-	-	-	0	0	0	0	0	1.15009	0	0.391016	2.62663	0	1.56227	0	0	0	0	0	0	0	0	0	0.394703	0.300899	0	2.03678	0	1.85752	0.700973	2.53826	0
675	BBB#000219	Viruses	Picornavirales	Picornaviridae	Enterovirus	Rhinovirus A	Human rhinovirus A18	5986 [5986-CV17, V-133-002-021]	Human rhinovirus A18	-	-	-	-	-	-	-	-	-	-	-	0	0	0	0.485473	0	1.25762	0	0.107555	2.23912	0	1.9541	0	0	0	0	1.51911	0	0	0	0	1.32159	1.00326	0	2.71548	0	2.16786	1.48328	2.86156	0
676	BBB#002195	Viruses	Picornavirales	Picornaviridae	Enterovirus	Rhinovirus A	Human rhinovirus A18	5986 [5986-CV17, V-133-002-021]	Human rhinovirus A18	-	-	-	-	-	-	-	-	-	-	-	0	0	0	0	0	1.45571	0	-0.288575	1.89339	0	2.34419	0	0	0	0	0	0	0	0	0	1.52493	1.36178	0	2.18174	0	2.92466	1.74913	2.88205	0
677	BBB#000116	Viruses	Picornavirales	Picornaviridae	Enterovirus	Rhinovirus A	Human rhinovirus A18	5986 [5986-CV17]	Human rhinovirus A18	-	-	-	-	-	-	-	-	-	-	-	0	0	0	0	0	0	0	0	1.95778	0	1.72768	0	0	0	0	0	0	0	0	0	0.635062	0.739463	0	2.50261	0	2.54998	1.01989	3.10852	0
678	BBB#002024	Viruses	Picornavirales	Picornaviridae	Enterovirus	Rhinovirus A	Human rhinovirus A18	5986 [5986-CV17]	Human rhinovirus A18	-	-	-	-	-	-	-	-	-	-	-	0	0	0	0	0	0	0	0.293374	3.08852	0	2.35277	0	0	0	0	0	0	0	0	0	1.06692	1.15094	0	1.87383	0	1.71909	0.554465	2.61234	0
679	BBB#002005	Viruses	Picornavirales	Picornaviridae	Enterovirus	Rhinovirus A	Human rhinovirus A19	6072 [6072-CV18, V-134-001-021]	Human rhinovirus A19	-	-	-	-	-	-	-	-	-	-	-	0	0	0	0	0	0	0	0	0.0205099	0	1.10397	0	0	0	0	0	0	0	0	0	0	0	0	-0.181637	0	0	0	0.341982	0
680	BBB#000117	Viruses	Picornavirales	Picornaviridae	Enterovirus	Rhinovirus A	Human rhinovirus A20	15 [15-CV19]	Human rhinovirus A20	-	-	-	-	-	-	-	-	-	-	-	0	0	0.489232	0	0	0	0	0.268147	2.80628	0	1.34355	0	0	0	0	0	0	0	0	0	0.331077	0.410932	0	1.98223	0	1.85392	0.510479	2.7137	0
681	BBB#002025	Viruses	Picornavirales	Picornaviridae	Enterovirus	Rhinovirus A	Human rhinovirus A20	15 [15-CV19]	Human rhinovirus A20	-	-	-	-	-	-	-	-	-	-	-	0	0	0	0	0	0	0	0	3.20696	0	1.59623	0	0	0	0	0	0	0	0	0	-0.0986068	0.344236	0	1.97007	0	2.60985	1.24222	2.7268	0
682	BBB#002030	Viruses	Picornavirales	Picornaviridae	Enterovirus	Rhinovirus A	Human rhinovirus A21	47 [47-CV21, V-137-002-021]	Human rhinovirus A21	-	-	-	-	-	-	-	-	-	-	-	0	0	0	0	0	0	0	0	0.439378	0	0.0418201	0	0	0	0	0	0	0	0	0	0	0	0	-0.954925	0	0	0	-1.15307	0
683	BBB#002188	Viruses	Picornavirales	Picornaviridae	Enterovirus	Rhinovirus A	Human rhinovirus A22	127 [127-CV22, V-138-002-021]	Human rhinovirus A22	-	-	-	-	-	-	-	-	-	-	-	0	0	0	0	0	0	0	0	0.051816	0	1.22838	0	0	0	0	0	0	0	0	0	0	0	0	0.744694	0	1.69253	0	0.920496	0
684	BBB#002137	Viruses	Picornavirales	Picornaviridae	Enterovirus	Rhinovirus A	Human rhinovirus A23	5124 [5124-CV24, V-140-001-021]	Human rhinovirus A23	-	-	-	-	-	-	-	-	-	-	-	0	0	0	0	0	0	0	0	-0.504845	0	-0.5524	0	0	0	0	0	0	0	0	0	0	0	0	-0.736986	0	0	0	0.0873124	0
685	BBB#000118	Viruses	Picornavirales	Picornaviridae	Enterovirus	Rhinovirus A	Human rhinovirus A23	5124 [5124-CV24]	Human rhinovirus A23	-	-	-	-	-	-	-	-	-	-	-	0	0	0	0	0	0.357781	0	0.528371	3.42486	0	2.32095	0	0	0	0	0	0	0	0	0	1.11387	1.34218	0	1.85912	0	2.01357	0.863644	2.51053	0
686	BBB#002377	Viruses	Picornavirales	Picornaviridae	Enterovirus	Rhinovirus A	Human rhinovirus A23	5124 [5124-CV24]	Human rhinovirus A23	-	-	-	-	-	-	-	-	-	-	-	0	0	-0.121959	0	0	0	0	-0.158349	2.2292	0	1.6343	0	0	0	0	0	0	0	0	0	0.585193	0.688989	0	2.24519	0	2.20455	0	2.90192	0
687	BBB#000224	Viruses	Picornavirales	Picornaviridae	Enterovirus	Rhinovirus A	Human rhinovirus A24	5146 [5146-CV25, V-141-002-021]	Human rhinovirus A24	-	-	-	-	-	-	-	-	-	-	-	0	0	0	0	0	0	0	0	1.26004	0	1.34883	0	0	0	0	0	0	0	0	0	-0.354505	0	0	0.832858	0	-0.123625	0	2.13348	0
688	BBB#002189	Viruses	Picornavirales	Picornaviridae	Enterovirus	Rhinovirus A	Human rhinovirus A24	5146 [5146-CV25, V-141-002-021]	Human rhinovirus A24	-	-	-	-	-	-	-	-	-	-	-	0	0	0	0	0	0	0	0	1.19441	0	2.34678	0	0	0	0	0	0	0	0	0	1.27084	1.08759	0	0.711917	0	1.93923	0.497345	1.00916	0
689	BBB#000119	Viruses	Picornavirales	Picornaviridae	Enterovirus	Rhinovirus A	Human rhinovirus A24	5146 [5146-CV25]	Human rhinovirus A24	-	-	-	-	-	-	-	-	-	-	-	0	0	-0.373537	0	0	0	0	0	2.9285	0	1.01459	0	0	0	0	0	0	0	0	0	-0.00220489	0.0816108	0	1.74753	0	2.39763	1.25036	2.43309	0
690	BBB#002026	Viruses	Picornavirales	Picornaviridae	Enterovirus	Rhinovirus A	Human rhinovirus A24	5146 [5146-CV25]	Human rhinovirus A24	-	-	-	-	-	-	-	-	-	-	-	0	0	0	0	0	0	0	0.246686	3.11685	0	1.97783	0	0	0	0	0	0	0	0	0	0.62958	0.792577	0	2.04535	0	2.06641	0.856799	2.69677	0
691	BBB#000374	Viruses	Picornavirales	Picornaviridae	Enterovirus	Rhinovirus A	Human rhinovirus A25	5426 [5426-CV26, V-142-002-021]	Human rhinovirus A25	-	-	-	-	-	-	-	-	-	-	-	0	0	0	0	0	0	0	0	2.40066	0	1.53015	0	0	0	0	0	0	0	0	0	-0.0215612	0.694348	0	1.39799	0	1.79668	0	1.91443	0
692	BBB#001969	Viruses	Picornavirales	Picornaviridae	Enterovirus	Rhinovirus A	Human rhinovirus A25	5426 [5426-CV26, V-142-002-021]	Human rhinovirus A25	-	-	-	-	-	-	-	-	-	-	-	0	0	0	0	0	0	0	0	1.97611	0	1.37488	0	0	0	0	0	0	0	0	0	-0.219397	0.563753	0	2.09266	0	1.55759	0	2.84122	0
693	BBB#000227	Viruses	Picornavirales	Picornaviridae	Enterovirus	Rhinovirus A	Human rhinovirus A28	6101 [6101-CV29, V-145-002-021]	Human rhinovirus A28	-	-	-	-	-	-	-	-	-	-	-	0	0	0	0	0	0	0	0	1.75885	0	0.078686	0	0	0	0	0	0	0	0	0	-2.28079	0	0	0.684777	0	0.749972	0	1.28659	0
694	BBB#002006	Viruses	Picornavirales	Picornaviridae	Enterovirus	Rhinovirus A	Human rhinovirus A28	6101 [6101-CV29, V-145-002-021]	Human rhinovirus A28	-	-	-	-	-	-	-	-	-	-	-	0	0	0	0	0	0	0	0	-0.65932	0	1.45605	0	0	0	0	0	0	0	0	0	0.213037	0	0	1.45602	0	0.439024	0	2.88286	0
695	BBB#000122	Viruses	Picornavirales	Picornaviridae	Enterovirus	Rhinovirus A	Human rhinovirus A28	6101 [6101-CV29]	Human rhinovirus A28	-	-	-	-	-	-	-	-	-	-	-	0	0	0	0	0	0	0	-0.325208	2.50703	0	2.16143	0	0	0	0	0	0	0	0	0	0.696012	0.811905	0	3.08603	0	1.63112	0.267383	3.59214	0
696	BBB#001998	Viruses	Picornavirales	Picornaviridae	Enterovirus	Rhinovirus A	Human rhinovirus A28	6101 [6101-CV29]	Human rhinovirus A28	-	-	-	-	-	-	-	-	-	-	-	0	0	0	0	0	0	0	0	2.20489	0	2.44231	0	0	0	0	0	0	0	0	0	0.871704	1.05319	0	3.12906	0	1.7411	0	3.81097	0
697	BBB#000364	Viruses	Picornavirales	Picornaviridae	Enterovirus	Rhinovirus A	Human rhinovirus A29	5582	Human rhinovirus A29	-	-	-	-	-	-	-	-	-	-	-	0	0	0	0	0	0.695623	0	0.913991	3.33038	0	1.27976	0	0	0	0	0	0	0	0	0	0.468867	0.408609	0	1.08582	0	3.35787	2.17656	1.70819	0
698	BBB#002265	Viruses	Picornavirales	Picornaviridae	Enterovirus	Rhinovirus A	Human rhinovirus A29	5582	Human rhinovirus A29	-	-	-	-	-	-	-	-	-	-	-	0	0	0	0	-0.801697	0.405697	0	-0.270323	1.91597	-0.293916	1.38057	0	0	0	0	0	0	0	0	0	0.714167	0.755916	0	2.06589	0	1.13332	0.240819	2.3997	0
699	BBB#000228	Viruses	Picornavirales	Picornaviridae	Enterovirus	Rhinovirus A	Human rhinovirus A29	5582 [V-146-001-021]	Human rhinovirus A29	-	-	-	-	-	-	-	-	-	-	-	0	0	0	0	0	0	0	0	0.253592	0	1.11638	0	0	0	0	0	0	0	0	0	0	0	0	0.103877	0	-0.200192	0	1.39059	0
700	BBB#000123	Viruses	Picornavirales	Picornaviridae	Enterovirus	Rhinovirus A	Human rhinovirus A30	106F	Human rhinovirus A30	-	-	-	-	-	-	-	-	-	-	-	0	0	0	0	0	0	0	0	2.19615	0	0.954428	0	0	0	0	0	0	0	0	0	-0.196746	-0.111018	0	2.01053	0	1.52108	0	2.4162	0
701	BBB#002056	Viruses	Picornavirales	Picornaviridae	Enterovirus	Rhinovirus A	Human rhinovirus A30	106F	Human rhinovirus A30	-	-	-	-	-	-	-	-	-	-	-	0	0	0	0	0	0	0	0	2.01756	0	1.05048	0	0	0	0	0	0	0	0	0	-0.0904007	0.0723584	0	1.57379	0	0.721828	0	1.94505	0
702	BBB#002163	Viruses	Picornavirales	Picornaviridae	Enterovirus	Rhinovirus A	Human rhinovirus A30	106F [V-109-002-021]	Human rhinovirus A30	-	-	-	-	-	-	-	-	-	-	-	0	0	0	0	0	0	0	0	-0.284467	0	-0.667123	0	0	0	0	0	0	0	0	0	0	0	0	-1.56145	0	0	0	-0.164948	0
703	BBB#000356	Viruses	Picornavirales	Picornaviridae	Enterovirus	Rhinovirus A	Human rhinovirus A31	140F	Human rhinovirus A31	-	-	-	-	-	-	-	-	-	-	-	0	0	0	0	0	0	0	0	2.25345	0	0	0	0	0	0	0	0	0	0	0	0	0	0	1.92312	0	0	0	2.7728	0
704	BBB#002268	Viruses	Picornavirales	Picornaviridae	Enterovirus	Rhinovirus A	Human rhinovirus A31	140F	Human rhinovirus A31	-	-	-	-	-	-	-	-	-	-	-	0	0	0	0	0	0	0	0	0	0	0	0	0	0	0	0	0	0	0	0	0	0	0	0	0	0	0	0	0
705	BBB#000637	Viruses	Picornavirales	Picornaviridae	Enterovirus	Rhinovirus A	Human rhinovirus A32	363	Human rhinovirus A32	-	-	-	-	-	-	-	-	-	-	-	0	0	0	0	0.790039	0	0	0	0.0122876	1.84956	-0.287061	0	0	0	0	0	0	0	0	0	-0.0716397	0	0	0.0830703	0	0	0	0.0700568	0
706	BBB#002376	Viruses	Picornavirales	Picornaviridae	Enterovirus	Rhinovirus A	Human rhinovirus A32	363	Human rhinovirus A32	-	-	-	-	-	-	-	-	-	-	-	0	0	0	0	0.157408	0	0	0	-0.132957	1.19312	-0.669175	0	0	0	0	0	0	0	0	0	-0.580251	0	0	-0.0989023	0	0.476684	0	-0.348896	0
707	BBB#000230	Viruses	Picornavirales	Picornaviridae	Enterovirus	Rhinovirus A	Human rhinovirus A32	363 [V-108-003-021]	Human rhinovirus A32	-	-	-	-	-	-	-	-	-	-	-	0	0	0	0	0	0	0	0	0	0	0	0	0	0	0	0	0	0	0	0	0	0	0	0	0	0	0	0	0
708	BBB#002136	Viruses	Picornavirales	Picornaviridae	Enterovirus	Rhinovirus A	Human rhinovirus A32	363 [V-108-003-021]	Human rhinovirus A32	-	-	-	-	-	-	-	-	-	-	-	0	0	0	0	0	1.1709	0	1.11732	1.48844	0	0	0	0.975757	0	0	1.87598	1.86641	0	0	0	0	0	0	0.533938	0	1.13719	0.424813	0.626958	0
709	BBB#000294	Viruses	Picornavirales	Picornaviridae	Enterovirus	Rhinovirus A	Human rhinovirus A34	137-3	Human rhinovirus A34	-	-	-	-	-	-	-	-	-	-	-	0	0	0	0	0	0	0	-1.09247	1.46371	0	2.26326	0	0	0	0	0	0	0	0	0	1.26479	1.35201	0	2.76104	0	2.42416	1.47467	2.94447	0
710	BBB#002143	Viruses	Picornavirales	Picornaviridae	Enterovirus	Rhinovirus A	Human rhinovirus A34	137-3	Human rhinovirus A34	-	-	-	-	-	-	-	-	-	-	-	0	0	0	0	0	0	0	0	2.23395	0	1.634	0	0	0	0	0	0	0	0	0	0.964214	0.854535	0	2.38098	0	2.82822	1.8005	2.89355	0
711	BBB#000125	Viruses	Picornavirales	Picornaviridae	Enterovirus	Rhinovirus A	Human rhinovirus A36	342 H	Human rhinovirus A36	-	-	-	-	-	-	-	-	-	-	-	0	0	0	0	0	0	0	0	2.14364	0	0.829379	0	0	0	0	0	0	0	0	0	-0.622922	-0.192082	0	1.7778	0	1.79579	0.384554	2.89591	0
712	BBB#002375	Viruses	Picornavirales	Picornaviridae	Enterovirus	Rhinovirus A	Human rhinovirus A36	342 H	Human rhinovirus A36	-	-	-	-	-	-	-	-	-	-	-	0	0	0	0	0	0	0	0.521645	3.14071	0	1.5984	0	0	0	0	0	0	0	0	0	0.189046	0.538323	0	2.48156	0	2.6039	1.50734	3.0219	0
713	BBB#002032	Viruses	Picornavirales	Picornaviridae	Enterovirus	Rhinovirus A	Human rhinovirus A36	342 H [V-171-001-021]	Human rhinovirus A36	-	-	-	-	-	-	-	-	-	-	-	0	0	0	0	0	0	0	0	0.681339	0	0.305607	0	0	0	0	0	0	0	0	0	-0.303945	0	0	0.770474	0	1.41893	0	0.670474	0
714	BBB#000126	Viruses	Picornavirales	Picornaviridae	Enterovirus	Rhinovirus A	Human rhinovirus A38	CH79	Human rhinovirus A38	-	-	-	-	-	-	-	-	-	-	-	0	0	0	0	0	0	0	0	2.2208	0	1.46949	0	0	0	0	0	0	0	0	0	-0.294834	0.16377	0	1.52007	0	2.00378	0	2.00681	0
715	BBB#002023	Viruses	Picornavirales	Picornaviridae	Enterovirus	Rhinovirus A	Human rhinovirus A38	CH79	Human rhinovirus A38	-	-	-	-	-	-	-	-	-	-	-	0	0	0	0	0	0	0	0	2.68888	0	1.44933	0	0	0	0	0	0	0	0	0	-0.279941	0.201195	0	2.1272	0	2.16347	1.01798	2.72731	0
716	BBB#000232	Viruses	Picornavirales	Picornaviridae	Enterovirus	Rhinovirus A	Human rhinovirus A38	CH79 [V-110-002-021]	Human rhinovirus A38	-	-	-	-	-	-	-	-	-	-	-	0	0	0	0	0	-0.0633289	0	-0.0269395	2.10228	0	1.02951	0	0	0	0	0.77622	0	0	0	0	0.256613	0.421219	0	1.51588	0	1.35005	0.723893	2.05145	0
717	BBB#002127	Viruses	Picornavirales	Picornaviridae	Enterovirus	Rhinovirus A	Human rhinovirus A38	CH79 [V-110-002-021]	Human rhinovirus A38	-	-	-	-	-	-	-	-	-	-	-	0	0	0	0	0	0	0	1.41254	3.12242	-0.121338	0	0	0	0	0	0	0	0	0	0	0	0	0	2.50899	0	0	0	2.96978	0
718	BBB#000099	Viruses	Picornavirales	Picornaviridae	Enterovirus	Rhinovirus A	Human rhinovirus A39	209	Human rhinovirus A39	-	-	-	-	-	-	-	-	-	-	-	0	0	0	0	0	0	0	0	2.9013	0	1.27394	0	0	0	0	0	0	0	0	0	0.23494	0.798197	0	2.28913	0	2.5049	1.16386	2.79607	0
719	BBB#002297	Viruses	Picornavirales	Picornaviridae	Enterovirus	Rhinovirus A	Human rhinovirus A39	209	Human rhinovirus A39	-	-	-	-	-	-	-	-	-	-	-	0	0	0	0	0	0	0	0.111236	2.86956	0	2.43441	0	0	0	0	0	0	0	0	0	1.08367	1.78989	0	2.33984	0	2.22503	1.19418	2.83186	0
720	BBB#000100	Viruses	Picornavirales	Picornaviridae	Enterovirus	Rhinovirus A	Human rhinovirus A40	1794	Human rhinovirus A40	-	-	-	-	-	-	-	-	-	-	-	0	0	0	0	0	-0.132797	0	-0.105998	2.81034	0	1.88451	0	0	0	0	0	0	0	0	0	0.508998	0.598118	0	2.47618	0	2.70445	0	3.18375	0
721	BBB#002139	Viruses	Picornavirales	Picornaviridae	Enterovirus	Rhinovirus A	Human rhinovirus A40	1794	Human rhinovirus A40	-	-	-	-	-	-	-	-	-	-	-	0	0	0	0	-0.206364	0	0	0	0.16243	0.64939	-1.61084	0	0	0	0	0	0	0	0	0	-0.784658	0	0	-0.267331	0	0	0	0	0
722	BBB#002235	Viruses	Picornavirales	Picornaviridae	Enterovirus	Rhinovirus A	Human rhinovirus A41	56110 [V-126-001-021]	Human rhinovirus A41	-	-	-	-	-	-	-	-	-	-	-	0	0	0	0	0	0	0	0	0	0	0	0	0	0	0	0	0	0	0	0	0	0	0	0	0	0	0	0	0
723	BBB#002122	Viruses	Picornavirales	Picornaviridae	Enterovirus	Rhinovirus A	Human rhinovirus A43	58750 [V-175-001-021]	Human rhinovirus A43	-	-	-	-	-	-	-	-	-	-	-	0	0	0	0	0	0	0	0	1.04432	0	0	0	0	0	0	0	0	0	0	0	0	0	0	-0.71548	0	0	0	0.498026	0
724	BBB#000235	Viruses	Picornavirales	Picornaviridae	Enterovirus	Rhinovirus A	Human rhinovirus A44	71560 [V-168-002-021]	Human rhinovirus A44	-	-	-	-	-	-	-	-	-	-	-	0	0	0	0	0	0	0	0	-0.250121	0	-1.1855	0	0	0	0	0	0	0	0	0	-0.969065	0	0	-0.386622	0	0	0	0	0
725	BBB#002138	Viruses	Picornavirales	Picornaviridae	Enterovirus	Rhinovirus A	Human rhinovirus A44	71560 [V-168-002-021]	Human rhinovirus A44	-	-	-	-	-	-	-	-	-	-	-	0	0	0	0	0	1.39544	0	-0.322225	-0.645115	0	0	0	0	0	0	1.49894	1.61556	0	0	0	0	0	0	0.0791583	0	0.860961	0.846117	0.709471	0
726	BBB#000127	Viruses	Picornavirales	Picornaviridae	Enterovirus	Rhinovirus A	Human rhinovirus A45	Baylor 1 (Tippett)	Human rhinovirus A45	-	-	-	-	-	-	-	-	-	-	-	0	0	0	0	0	0	0	0	3.08275	0	2.47366	0	0	0	0	0	0	0	0	0	0.543862	1.16326	0	2.14782	0	2.44825	0	2.76603	0
727	BBB#000236	Viruses	Picornavirales	Picornaviridae	Enterovirus	Rhinovirus A	Human rhinovirus A45	Baylor 1 (Tippett) [V-176-002-021]	Human rhinovirus A45	-	-	-	-	-	-	-	-	-	-	-	0	0	0	0	0	0	0	0	0.971411	0	-0.550041	0	0	0	0	0	0	0	0	0	0	0	0	0.135851	0	0	0	0.750833	0
728	BBB#002033	Viruses	Picornavirales	Picornaviridae	Enterovirus	Rhinovirus A	Human rhinovirus A45	Baylor 1 (Tippett) [V-176-002-021]	Human rhinovirus A45	-	-	-	-	-	-	-	-	-	-	-	0	0	0	0	0	0	0	0	1.55754	0	2.00386	0	0	0	0	0	0	0	0	0	0	0.797223	0	1.74253	0	2.26765	0	2.05235	0
729	BBB#001985	Viruses	Picornavirales	Picornaviridae	Enterovirus	Rhinovirus A	Human rhinovirus A46	Baylor 2 (Crell) [V-177-002-021]	Human rhinovirus A46	-	-	-	-	-	-	-	-	-	-	-	0	0	0	0	0	0	0	0	0.590054	0	0.173569	0	0	0	0	0	0	0	0	0	0	0	0	-0.152991	0	0	0	1.21083	0
730	BBB#000238	Viruses	Picornavirales	Picornaviridae	Enterovirus	Rhinovirus A	Human rhinovirus A47	Baylor 3 (Calvert) [V-178-002-021]	Human rhinovirus A47	-	-	-	-	-	-	-	-	-	-	-	0	0	0	0	0	0	0	0	-0.686186	0	0.389718	0	0	0	0	0	0	0	0	0	-0.0863505	0	0	0.0817946	0	0.158676	0	1.29682	0
731	BBB#002191	Viruses	Picornavirales	Picornaviridae	Enterovirus	Rhinovirus A	Human rhinovirus A47	Baylor 3(Calvert)[V-178-002-021]	Human rhinovirus A47	-	-	-	-	-	-	-	-	-	-	-	0	0	0	0	0	0	0	0.508697	2.0836	0	1.18422	0	0	0	0	0	1.55147	0	0	0	0.639791	0.174651	0	1.64089	0	1.79892	0	2.03121	0
732	BBB#000331	Viruses	Picornavirales	Picornaviridae	Enterovirus	Rhinovirus A	Human rhinovirus A49	8213	Human rhinovirus A49	-	-	-	-	-	-	-	-	-	-	-	0	0	0	0	0	1.02733	0	-0.0356307	2.3116	0	1.80969	0	0	0	0	1.40666	0	0	0	0	0.944333	0.981492	0	2.87101	0	2.09434	1.21242	3.01567	0
733	BBB#002090	Viruses	Picornavirales	Picornaviridae	Enterovirus	Rhinovirus A	Human rhinovirus A49	8213	Human rhinovirus A49	-	-	-	-	-	-	-	-	-	-	-	0	0	0	0	0	1.03508	0	0.362399	2.53217	0	2.86284	0	0	0	0	1.5228	0	0	0	0	2.2593	1.84419	0	2.10588	0	2.82813	1.94454	2.92374	0
734	BBB#000239	Viruses	Picornavirales	Picornaviridae	Enterovirus	Rhinovirus A	Human rhinovirus A49	8213 [V-116-002-021]	Human rhinovirus A49	-	-	-	-	-	-	-	-	-	-	-	0	0	0	0	0	0	0	0	0.416485	0	-0.33056	0	0	0	0	0	0	0	0	0	0	0	0	0	0	0	0	-0.830374	0
735	BBB#002186	Viruses	Picornavirales	Picornaviridae	Enterovirus	Rhinovirus A	Human rhinovirus A49	8213 [V-116-002-021]	Human rhinovirus A49	-	-	-	-	-	-	-	-	-	-	-	0	0	0	0	0	0	0	0	2.26374	0	1.66285	0	0	0	0	0	0	0	0	0	0.549756	0.0896971	0	1.14266	0	2.03087	0	2.09049	0
736	BBB#002105	Viruses	Picornavirales	Picornaviridae	Enterovirus	Rhinovirus A	Human rhinovirus A50	A2#58	Human rhinovirus A50	-	-	-	-	-	-	-	-	-	-	-	0	0	0	0	0	0	0	-0.134265	2.14598	0	1.9806	0	0	0	0	0	0	0	0	0	1.05112	1.10892	0	2.72853	0	2.20659	0.900527	3.30856	0
737	BBB#000240	Viruses	Picornavirales	Picornaviridae	Enterovirus	Rhinovirus A	Human rhinovirus A51	FO 1-4081 [V-158-001-021]	Human rhinovirus A51	-	-	-	-	-	-	-	-	-	-	-	0	0	0	0	0	0	0	0	0	0	0	0	0	0	0	0	0	0	0	0	0	0	0	0	0	0	0	0	0
738	BBB#002002	Viruses	Picornavirales	Picornaviridae	Enterovirus	Rhinovirus A	Human rhinovirus A51	FO 1-4081 [V-158-001-021]	Human rhinovirus A51	-	-	-	-	-	-	-	-	-	-	-	0	0	0	0	0	0	0	0	0	0	-1.31833	0	0	0	0	0	0	0	0	0	0	0	0	-0.458118	0	0	0	0	0
739	BBB#002780	Viruses	Picornavirales	Picornaviridae	Enterovirus	Rhinovirus A	Human rhinovirus A53	FO 1-3928	Human rhinovirus A53	-	-	-	-	-	-	-	-	-	-	-	0	0	-0.063943	0	0	0	0	0.790176	3.10833	0	1.69468	0	0	0	0	0	0	0	0	0	0.6508	0.870609	0	2.53469	0	2.31433	0.998608	2.9705	0
740	BBB#002243	Viruses	Picornavirales	Picornaviridae	Enterovirus	Rhinovirus A	Human rhinovirus A53	FO 1-3928 [V139-001-021]	Human rhinovirus A53	-	-	-	-	-	-	-	-	-	-	-	0	0	0	0	0	0	0	0	0.121479	0	0	0	0	0	0	0	0	0	0	0	0	0	0	-0.58719	0	0	0	0	0
741	BBB#000243	Viruses	Picornavirales	Picornaviridae	Enterovirus	Rhinovirus A	Human rhinovirus A54	FO 1-3774 [V-162-001-021]	Human rhinovirus A54	-	-	-	-	-	-	-	-	-	-	-	0	0	0	0	0	0	0	0	-0.965479	0	-0.339371	0	0	0	0	0	0	0	0	0	0	0	0	-0.645939	0	0	0	-0.271703	0
742	BBB#002001	Viruses	Picornavirales	Picornaviridae	Enterovirus	Rhinovirus A	Human rhinovirus A54	FO 1-3774 [V-162-001-021]	Human rhinovirus A54	-	-	-	-	-	-	-	-	-	-	-	0	0	0	0	0	0	0	0	2.16504	0	1.38718	0	0	0	0	0	0	0	0	0	0.35665	0.138048	0	0.641682	0	2.05423	0	1.91995	0
743	BBB#000334	Viruses	Picornavirales	Picornaviridae	Enterovirus	Rhinovirus A	Human rhinovirus A54	FO1-3774	Human rhinovirus A54	-	-	-	-	-	-	-	-	-	-	-	0	0	0	0	0	0	0	0	2.25231	0	0.534212	0	0	0	0	0	0	0	0	0	-1.14544	-0.626894	0	2.31514	0	1.46747	0	2.63406	0
744	BBB#002200	Viruses	Picornavirales	Picornaviridae	Enterovirus	Rhinovirus A	Human rhinovirus A54	FO1-3774	Human rhinovirus A54	-	-	-	-	-	-	-	-	-	-	-	0	0	0	0	0	0	0	0	3.02602	0	2.24928	0	0	0	0	0	0	0	0	0	0.71149	1.15894	0	1.66318	0	2.35399	0.832975	2.21955	0
745	BBB#002119	Viruses	Picornavirales	Picornaviridae	Enterovirus	Rhinovirus A	Human rhinovirus A55	WIS 315E [V-179-002-021]	Human rhinovirus A55	-	-	-	-	-	-	-	-	-	-	-	0	0	0	0	0	0	0	0	0.492664	0	-0.674914	0	0	0	0	0	0	0	0	0	0	0	0	0.27748	0	0	0	0.363453	0
746	BBB#000245	Viruses	Picornavirales	Picornaviridae	Enterovirus	Rhinovirus A	Human rhinovirus A56	Ch82 [V-151-011-021]	Human rhinovirus A56	-	-	-	-	-	-	-	-	-	-	-	0	0	0	0	0.00501424	0.650012	0	-0.278934	1.08859	0	1.16603	0	0	0	0	0	0	0	0	0	0.263012	0	0	1.58046	0	1.37879	0	2.063	0
747	BBB#001995	Viruses	Picornavirales	Picornaviridae	Enterovirus	Rhinovirus A	Human rhinovirus A56	Ch82 [V-151-011-021]	Human rhinovirus A56	-	-	-	-	-	-	-	-	-	-	-	0	0	0	0	0.10261	-0.392472	0	-0.133167	1.17489	0	1.25978	0	0	0	0	0	0	0	0	0	0.458487	-0.302301	0	0.995206	0	1.92171	1.39808	1.40172	0
748	BBB#000325	Viruses	Picornavirales	Picornaviridae	Enterovirus	Rhinovirus A	Human rhinovirus A57	Ch47	Human rhinovirus A57	-	-	-	-	-	-	-	-	-	-	-	0	0	0	0	-0.870174	0	0	0	1.88844	0	1.48622	0	0	0	0	0	0	0	0	0	0.126832	0.183932	0	1.71796	0	2.17976	0	2.13489	0
749	BBB#002230	Viruses	Picornavirales	Picornaviridae	Enterovirus	Rhinovirus A	Human rhinovirus A57	Ch47	Human rhinovirus A57	-	-	-	-	-	-	-	-	-	-	-	0	0	0	0	0	0	0	-0.74021	1.86436	0	1.64975	0	0	0	0	0	0	0	0	0	0.985726	0.633325	0	1.83346	0	1.20591	0.66455	2.1933	0
750	BBB#000246	Viruses	Picornavirales	Picornaviridae	Enterovirus	Rhinovirus A	Human rhinovirus A58	21-CV20 [V-136-002-021]	Human rhinovirus A58	-	-	-	-	-	-	-	-	-	-	-	0	0	0	0	0	0	0	0	0	0	0	0	0	0	0	0	0	0	0	0	0	0	0	0	0	0	0	0	0
751	BBB#002036	Viruses	Picornavirales	Picornaviridae	Enterovirus	Rhinovirus A	Human rhinovirus A58	21-CV20 [V-136-002-021]	Human rhinovirus A58	-	-	-	-	-	-	-	-	-	-	-	0	0	0	0	0	0.340728	0	0	-1.42846	0	-0.639743	0	0	0	0	0.818129	0	0	0	0	-0.667557	0	0	-0.108966	0	1.51429	1.10481	-0.261161	0
752	BBB#000247	Viruses	Picornavirales	Picornaviridae	Enterovirus	Rhinovirus A	Human rhinovirus A59	611-CV35 [V-148-002-021]	Human rhinovirus A59	-	-	-	-	-	-	-	-	-	-	-	0	0	0	0	-0.217647	0.486468	0	-0.147241	-0.496939	0	-0.776019	0	0	0	0	0	0	0	0	0	-0.514277	0	0	-0.812176	0	0.0422389	0	0.570979	0
753	BBB#002353	Viruses	Picornavirales	Picornaviridae	Enterovirus	Rhinovirus A	Human rhinovirus A59	611-CV35 [V-148-002-021]	Human rhinovirus A59	-	-	-	-	-	-	-	-	-	-	-	0	0	0	-0.126741	-0.504978	1.4202	0	-1.30484	-0.43555	0	-0.172676	0	0	0	0	0	0	0	0	0	-0.0991513	0	0	0.549954	0	0	0	0.752903	0
754	BBB#000248	Viruses	Picornavirales	Picornaviridae	Enterovirus	Rhinovirus A	Human rhinovirus A61	6669-CV39 [V-152-002-021]	Human rhinovirus A61	-	-	-	-	-	-	-	-	-	-	-	0	0	0	0	0	0.932097	0	-0.00621	2.46898	0	1.62419	0	0	0	0	0	0	0	0	0	0.705841	0.283814	0	1.87741	0	2.2323	1.48827	2.17905	0
755	BBB#002242	Viruses	Picornavirales	Picornaviridae	Enterovirus	Rhinovirus A	Human rhinovirus A61	6669-CV39 [V-152-002-021]	Human rhinovirus A61	-	-	-	-	-	-	-	-	-	-	-	0	0	0	0	0	1.62255	0	-0.476185	1.72151	0	2.37583	0	0	0	0	0	0	0	0	0	1.44777	1.19358	0	2.84112	0	2.09089	0.906626	3.50033	0
756	BBB#000249	Viruses	Picornavirales	Picornaviridae	Enterovirus	Rhinovirus A	Human rhinovirus A62	1963M-CV40 [V-153-003-021]	Human rhinovirus A62	-	-	-	-	-	-	-	-	-	-	-	0	0	0	0	0	0	0	0	-0.316294	0	0.221581	0	0	0	0	0	0	0	0	0	-0.567282	0	0	-0.506118	0	0.845933	0	1.03468	0
757	BBB#002007	Viruses	Picornavirales	Picornaviridae	Enterovirus	Rhinovirus A	Human rhinovirus A62	1963M-CV40 [V-153-003-021]	Human rhinovirus A62	-	-	-	-	-	-	-	-	-	-	-	0	0	0	0	0	-0.552172	0	0	0.785022	0	0.925163	0	0	0	0	0	0	0	0	0	-0.0318182	0	0	1.28232	0	0.09386	0	2.35496	0
758	BBB#000250	Viruses	Picornavirales	Picornaviridae	Enterovirus	Rhinovirus A	Human rhinovirus A63	6360-CV41 [V-154-002-021]	Human rhinovirus A63	-	-	-	-	-	-	-	-	-	-	-	0	0	0	0	0	0	0	-0.294617	2.33709	0	1.54482	0	0	0	0	0	0	0	0	0	0.190281	0.542551	0	2.17424	0	1.74353	0.68124	2.8132	0
759	BBB#002244	Viruses	Picornavirales	Picornaviridae	Enterovirus	Rhinovirus A	Human rhinovirus A63	6360-CV41 [V-154-002-021]	Human rhinovirus A63	-	-	-	-	-	-	-	-	-	-	-	0	0	0	0	0	0	0	0.850308	3.40038	0	1.8118	0	0	0	0	0	0	0	0	0	0.15153	0.830054	0	1.98346	0	1.9577	0.81498	2.68106	0
760	BBB#000251	Viruses	Picornavirales	Picornaviridae	Enterovirus	Rhinovirus A	Human rhinovirus A64	6258-CV44 [V-157-002-021]	Human rhinovirus A64	-	-	-	-	-	-	-	-	-	-	-	0	0	0	0	0	0.283614	0	0.169695	2.5398	0	1.52665	0	0	0	0	0.850356	0	0	0	0	0.261201	0.570359	0	1.76049	0	2.03553	0.775408	1.93677	0
761	BBB#002166	Viruses	Picornavirales	Picornaviridae	Enterovirus	Rhinovirus A	Human rhinovirus A64	6258-CV44 [V-157-002-021]	Human rhinovirus A64	-	-	-	-	-	-	-	-	-	-	-	0	0	0	0	0	0	0	0.0346498	2.48651	0	1.47207	0	0	0	0	0	0	0	0	0	-0.0343503	0.782717	0	1.78919	0	1.31063	0.10035	2.3145	0
762	BBB#000252	Viruses	Picornavirales	Picornaviridae	Enterovirus	Rhinovirus A	Human rhinovirus A65	425-CV47 [V-160-002-021]	Human rhinovirus A65	-	-	-	-	-	-	-	-	-	-	-	0	0	0	0	0	0	0	0	2.37274	0	1.62467	0	0	0	0	0	0	0	0	0	0.405226	0.912103	0	2.03202	0	1.27212	0.157286	2.58531	0
763	BBB#002324	Viruses	Picornavirales	Picornaviridae	Enterovirus	Rhinovirus A	Human rhinovirus A65	425-CV47 [V-160-002-021]	Human rhinovirus A65	-	-	-	-	-	-	-	-	-	-	-	0	0	-0.00955372	0	0	0	0	0.906191	3.7598	0	1.56292	0	0	0	0	0	0	0	0	0	0.227732	0.722542	0	1.67445	0	2.63002	1.45844	2.20786	0
764	BBB#000253	Viruses	Picornavirales	Picornaviridae	Enterovirus	Rhinovirus A	Human rhinovirus A66	1983-CV48 [V-161-002-021]	Human rhinovirus A66	-	-	-	-	-	-	-	-	-	-	-	0	0	0	0	0	0	0	0.29701	2.47097	0	1.9003	0	0	0	0	0	0	0	0	0	0.443768	0.838465	0	2.50131	0	1.38377	0.507165	2.98064	0
765	BBB#002322	Viruses	Picornavirales	Picornaviridae	Enterovirus	Rhinovirus A	Human rhinovirus A66	1983-CV48 [V-161-002-021]	Human rhinovirus A66	-	-	-	-	-	-	-	-	-	-	-	0	0	0	0	-0.706261	0	0	0.742358	3.05851	0	1.6441	0	0	0	0	0	0	0	0	0	0.420401	0.880351	0	1.99642	0	2.08727	0.854431	2.61132	0
766	BBB#000254	Viruses	Picornavirales	Picornaviridae	Enterovirus	Rhinovirus A	Human rhinovirus A67	1857-CV51 [V-164-501-558]	Human rhinovirus A67	-	-	-	-	-	-	-	-	-	-	-	0	0	0	0	0	0.654527	0	0.142589	2.56979	0	1.80552	0	0	0	0	0	0	0	0	0	0.752195	0.360779	0	2.02448	0	2.5073	1.3103	2.50952	0
767	BBB#002325	Viruses	Picornavirales	Picornaviridae	Enterovirus	Rhinovirus A	Human rhinovirus A67	1857-CV51 [V-164-501-558]	Human rhinovirus A67	-	-	-	-	-	-	-	-	-	-	-	0	0	0	0	0	0.400555	0	0.366195	2.92226	0	1.79573	0	0	0	0	0	0	0	0	0	0.598339	0	0	1.62056	0	1.8475	0.322182	2.223	0
768	BBB#000255	Viruses	Picornavirales	Picornaviridae	Enterovirus	Rhinovirus A	Human rhinovirus A68	FO2-2317 [V-159-001-021]	Human rhinovirus A68	-	-	-	-	-	-	-	-	-	-	-	0	0	0	0	0	0	0	0	1.91887	0	1.5645	0	0	0	0	0	0	0	0	0	0.196267	0.779169	0	2.27503	0	1.41428	0	2.82063	0
769	BBB#002323	Viruses	Picornavirales	Picornaviridae	Enterovirus	Rhinovirus A	Human rhinovirus A68	FO2-2317 [V-159-001-021]	Human rhinovirus A68	-	-	-	-	-	-	-	-	-	-	-	0	0	0	0	0	0	0	-0.147797	2.76084	0	0.877855	0	0	0	0	0	0	0	0	0	-0.695399	-0.0317915	0	2.39074	0	2.61295	1.37755	2.58922	0
770	BBB#000258	Viruses	Picornavirales	Picornaviridae	Enterovirus	Rhinovirus A	Human rhinovirus A71	SF365 [V-174-001-021]	Human rhinovirus A71	-	-	-	-	-	-	-	-	-	-	-	0	0	0	0	0	0	0	0	2.73751	0	2.09543	0	0	0	0	0	0	0	0	0	0.29854	1.16383	0	1.74379	0	3.15993	0	2.02253	0
771	BBB#002157	Viruses	Picornavirales	Picornaviridae	Enterovirus	Rhinovirus A	Human rhinovirus A71	SF365 [V-174-001-021]	Human rhinovirus A71	-	-	-	-	-	-	-	-	-	-	-	0	0	0	0	0	0	0	0	2.18886	0	2.38878	0	0	0	0	0	0	0	0	0	0.981967	1.34773	0	2.23335	0	1.48789	0	2.72213	0
772	BBB#000260	Viruses	Picornavirales	Picornaviridae	Enterovirus	Rhinovirus A	Human rhinovirus A73	107E [V-181-001-021]	Human rhinovirus A73	-	-	-	-	-	-	-	-	-	-	-	0	0	0	0	0	0	0	0	3.56337	0	2.43744	0	0	0	0	0	0	0	0	0	1.1325	1.46428	0	1.53429	0	1.96017	0	2.20363	0
773	BBB#002328	Viruses	Picornavirales	Picornaviridae	Enterovirus	Rhinovirus A	Human rhinovirus A73	107E [V-181-001-021]	Human rhinovirus A73	-	-	-	-	-	-	-	-	-	-	-	0	0	0	0	0	0	0	0.937236	3.75852	0	0	0	0	0	0	0	0	0	0	0	0	0	0	3.10417	0	2.66116	1.62483	3.63436	0
774	BBB#000261	Viruses	Picornavirales	Picornaviridae	Enterovirus	Rhinovirus A	Human rhinovirus A74	328A [V-182-001-021]	Human rhinovirus A74	-	-	-	-	-	-	-	-	-	-	-	0	0	0	0	0	0	0	0	2.95509	0	1.18101	0	0	0	0	0	0	0	0	0	-0.519141	-0.0808076	0	1.62444	0	2.04026	0	2.19729	0
775	BBB#002327	Viruses	Picornavirales	Picornaviridae	Enterovirus	Rhinovirus A	Human rhinovirus A74	328A [V-182-001-021]	Human rhinovirus A74	-	-	-	-	-	-	-	-	-	-	-	0	0	0	0	0	0	0	0	3.02039	0	2.90247	0	0	0	0	0	0	0	0	0	1.21689	2.0198	0	2.53522	0	2.14143	0.8371	3.08273	0
776	BBB#000262	Viruses	Picornavirales	Picornaviridae	Enterovirus	Rhinovirus A	Human rhinovirus A75	328F [V-183-001-021]	Human rhinovirus A75	-	-	-	-	-	-	-	-	-	-	-	0	0	0	0	0	0	0	0	3.30436	0	2.24108	0	0	0	0	0	0	0	0	0	0.540598	1.38229	0	2.28612	0	2.2296	0	2.77682	0
777	BBB#002237	Viruses	Picornavirales	Picornaviridae	Enterovirus	Rhinovirus A	Human rhinovirus A75	328F [V-183-001-021]	Human rhinovirus A75	-	-	-	-	-	-	-	-	-	-	-	0	0	0	0	0	0	0	0	3.14454	0	2.67591	0	0	0	0	0	0	0	0	0	0.933522	1.60964	0	1.97979	0	2.20929	0	2.45354	0
778	BBB#000263	Viruses	Picornavirales	Picornaviridae	Enterovirus	Rhinovirus A	Human rhinovirus A76	H00062 [V-184-001-021]	Human rhinovirus A76	-	-	-	-	-	-	-	-	-	-	-	0	0	0	0	0	0	0	0	1.80066	0	0.550698	0	0	0	0	0	0	0	0	0	-1.30386	-0.763566	0	1.49766	0	1.33537	0	2.26042	0
779	BBB#002158	Viruses	Picornavirales	Picornaviridae	Enterovirus	Rhinovirus A	Human rhinovirus A76	H00062 [V-184-001-021]	Human rhinovirus A76	-	-	-	-	-	-	-	-	-	-	-	0	0	0	0	0	0	0	0	2.71319	0	2.11938	0	0	0	0	0	0	0	0	0	0.790802	1.52171	0	1.74483	0	1.48727	0	2.53907	0
780	BBB#000264	Viruses	Picornavirales	Picornaviridae	Enterovirus	Rhinovirus A	Human rhinovirus A77	130-63 [V-185-001-021]	Human rhinovirus A77	-	-	-	-	-	-	-	-	-	-	-	0	0	0	0	0.41483	0	0	0	1.60618	1.51519	0.369794	0	0	0	0	0	0	0	0	0	-0.158824	-0.733818	0	0.816518	0	0.572244	0	1.14403	0
781	BBB#002160	Viruses	Picornavirales	Picornaviridae	Enterovirus	Rhinovirus A	Human rhinovirus A77	130-63 [V-185-001-021]	Human rhinovirus A77	-	-	-	-	-	-	-	-	-	-	-	0	0	0	0	0.614693	0	0	0	0.809435	1.55724	0.490645	0	0	0	0	0	0	0	0	0	-0.113531	0	0	0.472014	0	0.211174	0	0.672976	0
782	BBB#000265	Viruses	Picornavirales	Picornaviridae	Enterovirus	Rhinovirus A	Human rhinovirus A78	2030-65 [V-186-001-021]	Human rhinovirus A78	-	-	-	-	-	-	-	-	-	-	-	0	0	0	0	0	0.659266	0	0.0567613	2.26993	0	2.01488	0	0	0	0	0	0	0	0	0	0.870795	1.00802	0	1.98523	0	2.83388	1.40736	2.61057	0
783	BBB#001986	Viruses	Picornavirales	Picornaviridae	Enterovirus	Rhinovirus A	Human rhinovirus A78	2030-65 [V-186-001-021]	Human rhinovirus A78	-	-	-	-	-	-	-	-	-	-	-	0	0	0	0	0	0	0	-0.00712278	2.43001	0	1.02187	0	0	0	0	0	0	0	0	0	-0.41932	-0.0530336	0	2.19618	0	2.26817	0.425253	2.32944	0
784	BBB#000267	Viruses	Picornavirales	Picornaviridae	Enterovirus	Rhinovirus A	Human rhinovirus A80	277G [V-187-001-021]	Human rhinovirus A80	-	-	-	-	-	-	-	-	-	-	-	0	0	0	0	0	0	0	0	2.57913	0	1.14102	0	0	0	0	0	0	0	0	0	-0.34827	0.272218	0	2.39965	0	2.75662	0	3.2449	0
785	BBB#002330	Viruses	Picornavirales	Picornaviridae	Enterovirus	Rhinovirus A	Human rhinovirus A80	277G [V-187-001-021]	Human rhinovirus A80	-	-	-	-	-	-	-	-	-	-	-	0	0	0	0	0	0	0	-0.105998	2.89063	0	0	0	0	0	0	0	0	0	0	0	0.698147	0	0	2.32007	0	2.24256	0.423826	2.79024	0
786	BBB#000268	Viruses	Picornavirales	Picornaviridae	Enterovirus	Rhinovirus A	Rhinovirus A81	483F2 [V-188-001-021]	Rhinovirus A81	-	-	-	-	-	-	-	-	-	-	-	0	0	0	0	0	0	0	-0.460348	2.36142	0	1.77974	0	0	0	0	0	0	0	0	0	0.191071	0.814893	0	1.55897	0	1.52449	0.497501	2.26887	0
787	BBB#002159	Viruses	Picornavirales	Picornaviridae	Enterovirus	Rhinovirus A	Rhinovirus A81	483F2 [V-188-001-021]	Rhinovirus A81	-	-	-	-	-	-	-	-	-	-	-	0	0	0	0	0	0	0	0	2.04958	0	2.53397	0	0	0	0	0	0	0	0	0	1.00283	1.39158	0	2.50563	0	2.58501	1.06549	3.00848	0
788	BBB#000269	Viruses	Picornavirales	Picornaviridae	Enterovirus	Rhinovirus A	Human rhinovirus A82	03467 [V-189-001-021]	Human rhinovirus A82	-	-	-	-	-	-	-	-	-	-	-	0	0	0	0	0	0	0	0	2.57098	0	2.5584	0	0	0	0	0	0	0	0	0	0.753904	1.35713	0	1.81539	0	2.06947	0	2.51438	0
789	BBB#002329	Viruses	Picornavirales	Picornaviridae	Enterovirus	Rhinovirus A	Human rhinovirus A82	03467 [V-189-001-021]	Human rhinovirus A82	-	-	-	-	-	-	-	-	-	-	-	0	0	0	0	0	0	0	0	3.25437	0	1.9204	0	0	0	0	0	0	0	0	0	0.043448	1.0226	0	2.17516	0	1.72137	0.394093	2.8024	0
790	BBB#000272	Viruses	Picornavirales	Picornaviridae	Enterovirus	Rhinovirus A	Human rhinovirus A85	50-525-CV54 [V-192-001-021]	Human rhinovirus A85	-	-	-	-	-	-	-	-	-	-	-	0	0	0	0	0	0	0	0	3.08453	0	1.61127	0	0	0	0	0	0	0	0	0	0.033641	0.699178	0	1.55463	0	2.2921	0	2.26906	0
791	BBB#002187	Viruses	Picornavirales	Picornaviridae	Enterovirus	Rhinovirus A	Human rhinovirus A85	50-525-CV54 [V-192-001-021]	Human rhinovirus A85	-	-	-	-	-	-	-	-	-	-	-	0	0	0	0	0	0	0	0	3.39709	0	1.89187	0	0	0	0	0	0	0	0	0	0.409874	0.81308	0	1.51855	0	2.32698	1.30583	2.09718	0
792	BBB#000275	Viruses	Picornavirales	Picornaviridae	Enterovirus	Rhinovirus A	Human rhinovirus A88	CVD01-0165 Drambrauskas [V-195-001-021]	Human rhinovirus A88	-	-	-	-	-	-	-	-	-	-	-	0	0	0	0	0	0	0	0	2.9997	0	1.42437	0	0	0	0	0	0	0	0	0	-0.462716	0.0739565	0	1.95503	0	1.64995	0	2.19656	0
793	BBB#002190	Viruses	Picornavirales	Picornaviridae	Enterovirus	Rhinovirus A	Human rhinovirus A88	CVD01-0165 Drambrauskas [V-195-001-021]	Human rhinovirus A88	-	-	-	-	-	-	-	-	-	-	-	0	0	0	0	0	0	0	-0.488412	2.24215	0	1.41018	0	0	0	0	0	0	0	0	0	-0.429345	0.486876	0	1.83559	0	2.53893	1.08811	2.20172	0
794	BBB#000276	Viruses	Picornavirales	Picornaviridae	Enterovirus	Rhinovirus A	Human rhinovirus A89	41467 Gallo [V-196-001-021]	Human rhinovirus A89	-	-	-	-	-	-	-	-	-	-	-	0	0	0.349888	0	0	0	0	0	1.3977	0	1.96977	0	0	0	0	0	0	0	0	0	0.266776	0.791184	0	1.78443	0	2.1344	0.709289	2.29131	0
795	BBB#002161	Viruses	Picornavirales	Picornaviridae	Enterovirus	Rhinovirus A	Human rhinovirus A89	41467 Gallo [V-196-001-021]	Human rhinovirus A89	-	-	-	-	-	-	-	-	-	-	-	0	0	0	0	0	0	0	0	2.62235	0	2.23567	0	0	0	0	0	0	0	0	0	0.732553	1.26902	0	1.67397	0	2.31574	1.05442	2.47235	0
796	BBB#000505	Viruses	Picornavirales	Picornaviridae	Enterovirus	Rhinovirus A	Human rhinovirus A94	SF-1803	Human rhinovirus A94	-	-	-	-	-	-	-	-	-	-	-	0	0	0	0	0	0.908531	0	0.413126	2.41389	0	1.403	0	0	0	0	2.10269	0	0	0	0	0.413226	0.0457653	0	1.12607	0	2.05171	1.4385	2.07554	0
797	BBB#002272	Viruses	Picornavirales	Picornaviridae	Enterovirus	Rhinovirus A	Human rhinovirus A94	SF-1803	Human rhinovirus A94	-	-	-	-	-	-	-	-	-	-	-	0	0	0	0	0	0.823139	0	0.830155	2.20688	0	2.26693	0	0	0	0	1.65805	0	0	0	0	1.48032	1.29232	0	1.32486	0	1.44767	0.73986	2.11404	0
798	BBB#000287	Viruses	Picornavirales	Picornaviridae	Enterovirus	Rhinovirus A	Human rhinovirus A95	SF-998	Human rhinovirus A95	-	-	-	-	-	-	-	-	-	-	-	0	0	0	0	0	0	0	0	3.14568	0	1.89076	0	0	0	0	0	0	0	0	0	0.0750755	1.02965	0	2.11209	0	2.57701	0	2.74122	0
799	BBB#001965	Viruses	Picornavirales	Picornaviridae	Enterovirus	Rhinovirus A	Human rhinovirus A95	SF-998	Human rhinovirus A95	-	-	-	-	-	-	-	-	-	-	-	0	0	0	0	0	0	0	0	2.57499	0	1.21981	0	0	0	0	0	0	0	0	0	-0.497173	0.751624	0	2.3062	0	1.81633	0	2.84921	0
800	BBB#000284	Viruses	Picornavirales	Picornaviridae	Enterovirus	Rhinovirus A	Rhinovirus A98	SF-4006	Rhinovirus A98	-	-	-	-	-	-	-	-	-	-	-	0	0	0	0	0	0	0	0	1.7428	0	2.1669	0	0	0	0	0	0	0	0	0	0.903052	1.33585	0	3.937	0	2.18492	0	4.62363	0
801	BBB#002216	Viruses	Picornavirales	Picornaviridae	Enterovirus	Rhinovirus A	Rhinovirus A98	SF-4006	Rhinovirus A98	-	-	-	-	-	-	-	-	-	-	-	0	0	0	0	0.243055	2.53496	0	0.61204	2.34907	0.572273	1.97542	0	0	0	0	2.01153	0	0	0	0	1.70726	1.06227	0	1.87448	0	2.58361	1.55159	2.45401	0
802	BBB#000286	Viruses	Picornavirales	Picornaviridae	Enterovirus	Rhinovirus A	Human rhinovirus A100	K6579	Human rhinovirus A100	-	-	-	-	-	-	-	-	-	-	-	0	0	0	0	0	0	0	0	2.77152	0	1.77081	0	0	0	0	0	0	0	0	0	0	0	0	0.292212	0	1.19978	0	0.938791	0
803	BBB#002152	Viruses	Picornavirales	Picornaviridae	Enterovirus	Rhinovirus A	Human rhinovirus A100	K6579	Human rhinovirus A100	-	-	-	-	-	-	-	-	-	-	-	0	0	0	0	0	0	0	0	3.21186	0	2.14849	0	0	0	0	0	0	0	0	0	0.564204	1.15112	0	2.17745	0	2.46477	0	2.92048	0
804	BBB#000111	Viruses	Picornavirales	Picornaviridae	Enterovirus	Rhinovirus B	Human rhinovirus B3	FEB	Human rhinovirus B3	-	-	-	-	-	-	-	-	-	-	-	0	0	-0.26754	0	0	0	0	0	2.33146	0	1.02783	0	0	0	0	0	0	0	0	0	-0.46121	0.688402	0	2.64591	0	2.71141	0	3.6374	0
805	BBB#002089	Viruses	Picornavirales	Picornaviridae	Enterovirus	Rhinovirus B	Human rhinovirus B3	FEB	Human rhinovirus B3	-	-	-	-	-	-	-	-	-	-	-	0	0	0	0	0	0	0	0	2.54783	0	1.60121	0	0	0	0	0	0	0	0	0	0.161655	0.786768	0	2.11939	0	2.34404	0	2.64009	0
806	BBB#000112	Viruses	Picornavirales	Picornaviridae	Enterovirus	Rhinovirus B	Human rhinovirus B4	16/60	Human rhinovirus B4	-	-	-	-	-	-	-	-	-	-	-	0	0	0	0	0	0	0	0	2.36777	0	1.92604	0	0	0	0	0	0	0	0	0	-0.116728	0.664051	0	2.05055	0	1.92277	0	2.65697	0
807	BBB#002257	Viruses	Picornavirales	Picornaviridae	Enterovirus	Rhinovirus B	Human rhinovirus B4	16/60	Human rhinovirus B4	-	-	-	-	-	-	-	-	-	-	-	0	0	0	0	0	0	0	0	1.87219	0	1.74658	0	0	0	0	0	0	0	0	0	-0.0818043	0.735961	0	1.26753	0	1.48885	0	2.08415	0
808	BBB#000113	Viruses	Picornavirales	Picornaviridae	Enterovirus	Rhinovirus B	Human rhinovirus B6	Thompson	Human rhinovirus B6	-	-	-	-	-	-	-	-	-	-	-	0	0	0	0	-0.772562	0	0	-0.556374	2.2412	0	1.75046	0	0	0	0	0	0	0	0	0	-0.240042	0.618185	0	1.98723	0	2.02657	0.949938	2.71282	0
809	BBB#002141	Viruses	Picornavirales	Picornaviridae	Enterovirus	Rhinovirus B	Human rhinovirus B6	Thompson	Human rhinovirus B6	-	-	-	-	-	-	-	-	-	-	-	0	0	0	0	-0.753207	0	0	0	2.51208	0	1.76027	0	0	0	0	0	0	0	0	0	-0.154102	0.79917	0	1.93881	0	1.75483	0.571054	2.5204	0
810	BBB#000091	Viruses	Picornavirales	Picornaviridae	Enterovirus	Rhinovirus B	Rhinovirus B14	1059	Rhinovirus B14	-	-	-	-	-	-	-	-	-	-	-	0	0	0	0	0.163933	0	0	0.503408	2.79598	0	1.37325	0	0.550888	0	0	0	0	0	0	2.89542	-0.259552	0.406359	0	2.70421	0	2.97079	1.69293	3.47144	0
811	BBB#002018	Viruses	Picornavirales	Picornaviridae	Enterovirus	Rhinovirus B	Rhinovirus B14	1059	Rhinovirus B14	-	-	-	-	-	-	-	-	-	-	-	0	0.400991	0	0	0.503996	0	1.79687	0.766784	2.20966	0	1.29933	0	1.47686	0	0	0	0	0	0	3.30993	-0.838488	0.306824	0	2.208	0	2.02163	1.86069	2.35749	0
812	BBB#000336	Viruses	Picornavirales	Picornaviridae	Enterovirus	Rhinovirus B	Human rhinovirus B17	33342	Human rhinovirus B17	-	-	-	-	-	-	-	-	-	-	-	0	0	0	0	0	0	0	0	3.34235	0	0.740266	0	0	0	0	0	0	0	0	0	-1.45047	-0.435294	0	2.64542	0	1.99784	0.993223	2.90456	0
813	BBB#001971	Viruses	Picornavirales	Picornaviridae	Enterovirus	Rhinovirus B	Human rhinovirus B17	33342	Human rhinovirus B17	-	-	-	-	-	-	-	-	-	-	-	0	0	0	0	0	0	0	0	2.29227	0	2.0555	0	0	0	0	0	0	0	0	0	-0.127213	0.653749	0	2.35439	0	1.67272	0	2.57943	0
814	BBB#000820	Viruses	Picornavirales	Picornaviridae	Enterovirus	Rhinovirus B	Human rhinovirus B26	5660 [5660-CV27, V-143-001-021]	Human rhinovirus B26	-	-	-	-	-	-	-	-	-	-	-	0	0	0	0	0	0	0	0	0.863201	0	1.20357	0	0	0	0	0	0	0	0	0	0	0	0	0.659571	0	0.457881	0	1.6683	0
815	BBB#002031	Viruses	Picornavirales	Picornaviridae	Enterovirus	Rhinovirus B	Human rhinovirus B26	5660 [5660-CV27, V-143-001-021]	Human rhinovirus B26	-	-	-	-	-	-	-	-	-	-	-	0	0	0	0	0	0	0	0	1.86383	0	1.7721	0	0	0	0	0	0	0	0	0	0	0.442381	0	1.38784	0	1.57057	0	1.80189	0
816	BBB#000120	Viruses	Picornavirales	Picornaviridae	Enterovirus	Rhinovirus B	Human rhinovirus B26	5660 [5660-CV27]	Human rhinovirus B26	-	-	-	-	-	-	-	-	-	-	-	0	0	0	0	0	0	0	0	2.6645	0	1.48512	0	0	0	0	0	0	0	0	0	-0.0788409	0.345101	0	1.63186	0	1.61237	0.191864	2.23524	0
817	BBB#002027	Viruses	Picornavirales	Picornaviridae	Enterovirus	Rhinovirus B	Human rhinovirus B26	5660 [5660-CV27]	Human rhinovirus B26	-	-	-	-	-	-	-	-	-	-	-	0	0	0	0	0	0	0	0	2.81972	0	2.19179	0	0	0	0	0	0	0	0	0	0.0292122	0.875052	0	1.69744	0	2.01312	0.652084	2.43249	0
818	BBB#000226	Viruses	Picornavirales	Picornaviridae	Enterovirus	Rhinovirus B	Human rhinovirus B27	5870 [5870-CV28, V-144-001-021]	Human rhinovirus B27	-	-	-	-	-	-	-	-	-	-	-	0	0	0	0	0	0	0	0	2.19699	0	1.85464	0	0	0	0	0	0	0	0	0	0.197947	0.722365	0	2.57877	0	2.10367	0.919286	3.15438	0
819	BBB#002120	Viruses	Picornavirales	Picornaviridae	Enterovirus	Rhinovirus B	Human rhinovirus B27	5870 [5870-CV28, V-144-001-021]	Human rhinovirus B27	-	-	-	-	-	-	-	-	-	-	-	0	0	0	0	-0.931021	0	0	0	2.42961	0	1.24435	0	0	0	0	0	0	0	0	0	-0.632149	0.424689	0	2.10064	0	2.14032	0	2.49469	0
820	BBB#000121	Viruses	Picornavirales	Picornaviridae	Enterovirus	Rhinovirus B	Human rhinovirus B27	5870 [5870-CV28]	Human rhinovirus B27	-	-	-	-	-	-	-	-	-	-	-	0	0	0	0	0	0	0	0	1.63146	0	1.17513	0	0	0	0	0	0	0	0	0	-0.676545	-0.125833	0	1.99949	0	1.75599	0	2.51078	0
821	BBB#002021	Viruses	Picornavirales	Picornaviridae	Enterovirus	Rhinovirus B	Human rhinovirus B27	5870 [5870-CV28]	Human rhinovirus B27	-	-	-	-	-	-	-	-	-	-	-	0	0	0	0	0	0	0	0	2.23574	0	2.11777	0	0	0	0	0	0	0	0	0	0.0971116	0.978673	0	2.03445	0	1.84965	0	2.42724	0
822	BBB#000124	Viruses	Picornavirales	Picornaviridae	Enterovirus	Rhinovirus B	Human rhinovirus B35	164A	Human rhinovirus B35	-	-	-	-	-	-	-	-	-	-	-	0	0	0	0	0	0	0	0	2.23226	0	2.23939	0	0	0	0	0	0	0	0	0	0.0543388	0.779529	0	2.4964	0	2.69995	1.03508	2.99169	0
823	BBB#002022	Viruses	Picornavirales	Picornaviridae	Enterovirus	Rhinovirus B	Human rhinovirus B35	164A	Human rhinovirus B35	-	-	-	-	-	-	-	-	-	-	-	0	0	0	0	0	0	0	0	3.71628	0	2.14042	0	0	0	0	0	0	0	0	0	-0.137105	0.689192	0	1.45257	0	2.39337	0	2.33949	0
824	BBB#000328	Viruses	Picornavirales	Picornaviridae	Enterovirus	Rhinovirus B	Human rhinovirus B37	151-1	Human rhinovirus B37	-	-	-	-	-	-	-	-	-	-	-	0	0	0	0	0	0	0	0	2.54984	0	1.68636	0	0	0	0	0	0	0	0	0	-0.47957	0.623847	0	1.94066	0	2.14079	0.992234	2.4658	0
825	BBB#002234	Viruses	Picornavirales	Picornaviridae	Enterovirus	Rhinovirus B	Human rhinovirus B37	151-1	Human rhinovirus B37	-	-	-	-	-	-	-	-	-	-	-	0	0	0	0	0.792512	0	0	0	3.63678	0	3.1554	0	0	0	0	0	0	0	0	0	1.10289	2.33925	0	1.89532	0	2.31245	0	2.52292	0
826	BBB#000098	Viruses	Picornavirales	Picornaviridae	Enterovirus	Rhinovirus B	Human rhinovirus B42	56822	Human rhinovirus B42	-	-	-	-	-	-	-	-	-	-	-	0	0	0	0	0.233821	0	0	0	-0.169026	1.32623	-1.51448	0	0	-0.580467	0	0	0	0	0	0	-0.501085	0	0	-0.612001	0	0	0	-0.59704	0
827	BBB#000241	Viruses	Picornavirales	Picornaviridae	Enterovirus	Rhinovirus B	Human rhinovirus B52	FO 1-3772 [V-147-001-021]	Human rhinovirus B52	-	-	-	-	-	-	-	-	-	-	-	0	0	0	0	0	0	0	0	2.85182	0	2.01714	0	0	0	0	0	0	0	0	0	0	0.560003	0	2.9817	0	1.55651	0	3.68624	0
828	BBB#002232	Viruses	Picornavirales	Picornaviridae	Enterovirus	Rhinovirus B	Human rhinovirus B52	FO 1-3772 [V-147-001-021]	Human rhinovirus B52	-	-	-	-	-	-	-	-	-	-	-	0	0	0	0	0	0	0	0	2.32742	0	1.78502	0	0	0	0	0	0	0	0	0	0.112302	1.2737	0	2.03027	0	2.47012	0	2.96446	0
829	BBB#000256	Viruses	Picornavirales	Picornaviridae	Enterovirus	Rhinovirus B	Rhinovirus B69	FO2-2513 [V-170-001-021]	Rhinovirus B69	-	-	-	-	-	-	-	-	-	-	-	0	0	0	0	0	0	0	0	2.49778	0	2.37775	0	0	0	0	0	0	0	0	0	0.441761	0.873294	0	1.65743	0	1.86918	0	2.30909	0
830	BBB#002117	Viruses	Picornavirales	Picornaviridae	Enterovirus	Rhinovirus B	Rhinovirus B69	FO2-2513 [V-170-001-021]	Rhinovirus B69	-	-	-	-	-	-	-	-	-	-	-	0	0	0	0	0	0	0	0	2.57753	0	1.88579	0	0	0	0	0	0	0	0	0	-0.0108237	0.918193	0	1.56221	0	2.50278	1.39479	2.32516	0
831	BBB#000257	Viruses	Picornavirales	Picornaviridae	Enterovirus	Rhinovirus B	Human rhinovirus B70	FO2-2547 [V-172-001-021]	Human rhinovirus B70	-	-	-	-	-	-	-	-	-	-	-	0	0	0	0	0	0	0	0	2.27517	0	2.03464	0	0	0	0	0	0	0	0	0	0.304798	0.945696	0	1.73753	0	1.82354	0	2.27258	0
832	BBB#002314	Viruses	Picornavirales	Picornaviridae	Enterovirus	Rhinovirus B	Human rhinovirus B70	FO2-2547 [V-172-001-021]	Human rhinovirus B70	-	-	-	-	-	-	-	-	-	-	-	0	0	0	0	0	0	0	0	2.6546	0	1.96673	0	0	0	0	0	0	0	0	0	0.0316654	0.731803	0	2.33967	0	1.83186	0	2.71162	0
833	BBB#000259	Viruses	Picornavirales	Picornaviridae	Enterovirus	Rhinovirus B	Human rhinovirus B72	K2207 [V-180-001-021]	Human rhinovirus B72	-	-	-	-	-	-	-	-	-	-	-	0	0	0	0	0	0	0	0	2.81183	0	1.83406	0	0	0	0	0	0	0	0	0	-0.0687281	0.831721	0	0.0141999	0	0.57989	0	0.434388	0
834	BBB#002331	Viruses	Picornavirales	Picornaviridae	Enterovirus	Rhinovirus B	Human rhinovirus B72	K2207 [V-180-001-021]	Human rhinovirus B72	-	-	-	-	-	-	-	-	-	-	-	0	0	0	0	0	0	0	0	2.38844	0	0	0	0	0	0	0	0	0	0	0	0	0	0	1.93608	0	2.10179	0	2.19242	0
835	BBB#000266	Viruses	Picornavirales	Picornaviridae	Enterovirus	Rhinovirus B	Human rhinovirus B79	101-1 [V-173-001-021]	Human rhinovirus B79	-	-	-	-	-	-	-	-	-	-	-	0	0	0	0	0	0	0	0	2.53346	0	1.66947	0	0	0	0	0	0	0	0	0	0.309609	0.850659	0	2.52461	0	1.81141	0	3.08897	0
836	BBB#002236	Viruses	Picornavirales	Picornaviridae	Enterovirus	Rhinovirus B	Human rhinovirus B79	101-1 [V-173-001-021]	Human rhinovirus B79	-	-	-	-	-	-	-	-	-	-	-	0	0	0.657396	0	0	0	0	0	2.40937	0	2.37714	0	0	0	0	0	0	0	0	0	0.572381	1.71386	0	2.06606	0	1.9013	0	2.79325	0
837	BBB#002794	Viruses	Picornavirales	Picornaviridae	Enterovirus	Rhinovirus B	Human rhinovirus B83	Baylor 7 [V-190-001-021]	Human rhinovirus B83	-	-	-	-	-	-	-	-	-	-	-	0	0	0	0	0	0	0	0	-0.381418	0	-0.793748	0	0	0	0	0	0	0	0	0	0	0	0	-0.091139	0	0	0	0.00408319	0
838	BBB#000271	Viruses	Picornavirales	Picornaviridae	Enterovirus	Rhinovirus B	Human rhinovirus B84	432D [V-191-001-021]	Human rhinovirus B84	-	-	-	-	-	-	-	-	-	-	-	0	0	0	0	0	0	0	0	2.7566	0	1.74883	0	0	0	0	0	0	0	0	0	-0.351541	0.731322	0	2.54354	0	2.69395	0	3.1073	0
839	BBB#002332	Viruses	Picornavirales	Picornaviridae	Enterovirus	Rhinovirus B	Human rhinovirus B84	432D [V-191-001-021]	Human rhinovirus B84	-	-	-	-	-	-	-	-	-	-	-	0	0	0	0	0	0	0	0	2.36994	0	1.01342	0	0	0	0	0	0	0	0	0	-1.48989	-0.2895	0	1.30151	0	2.306	0	1.78517	0
840	BBB#000273	Viruses	Picornavirales	Picornaviridae	Enterovirus	Rhinovirus B	Human rhinovirus B86	121564 Johnson [V-193-001-021]	Human rhinovirus B86	-	-	-	-	-	-	-	-	-	-	-	0	0	0	0	0	0	0	0	1.84222	0	1.95792	0	0	0	0	0	0	0	0	0	0.228636	0.309727	0	1.94642	0	2.61868	1.04908	2.66075	0
841	BBB#002118	Viruses	Picornavirales	Picornaviridae	Enterovirus	Rhinovirus B	Human rhinovirus B86	121564 Johnson [V-193-001-021]	Human rhinovirus B86	-	-	-	-	-	-	-	-	-	-	-	0	0	0	0	0	0	0	0	2.78712	0	2.41969	0	0	0	0	0	0	0	0	0	0.970545	1.52705	0	2.54326	0	2.65544	1.21273	3.22659	0
842	BBB#000280	Viruses	Picornavirales	Picornaviridae	Enterovirus	Rhinovirus B	Human rhinovirus B92	SF-1662	Human rhinovirus B92	-	-	-	-	-	-	-	-	-	-	-	0	0	0	0	0	0	0	0	2.39873	0	1.59821	0	0	0	0	0	0	0	0	0	-0.124837	0.637241	0	1.80809	0	2.1443	0	2.36753	0
843	BBB#002171	Viruses	Picornavirales	Picornaviridae	Enterovirus	Rhinovirus B	Human rhinovirus B92	SF-1662	Human rhinovirus B92	-	-	-	-	-	-	-	-	-	-	-	0	0	0	0	0	0	0	0	2.32915	0	1.62592	0	0	0	0	0	0	0	0	0	-0.599094	0.746181	0	2.04153	0	2.03105	0	2.67288	0
844	BBB#000281	Viruses	Picornavirales	Picornaviridae	Enterovirus	Rhinovirus B	Human rhinovirus B93	SF-1492	Human rhinovirus B93	-	-	-	-	-	-	-	-	-	-	-	0	0	0.00282208	0	0	0	0	0	2.70183	0	1.36554	0	0	0	0	0	0	0	0	0	-0.169615	0.506827	0	2.41122	0	1.9039	0	3.58134	0
845	BBB#002145	Viruses	Picornavirales	Picornaviridae	Enterovirus	Rhinovirus B	Human rhinovirus B93	SF-1492	Human rhinovirus B93	-	-	-	-	-	-	-	-	-	-	-	0	0	0	0	0	0	0	0	2.64924	0	1.74108	0	0	0	0	0	0	0	0	0	-0.130056	0.458437	0	1.9806	0	2.22295	0	2.49612	0
846	BBB#000283	Viruses	Picornavirales	Picornaviridae	Enterovirus	Rhinovirus B	Human rhinovirus B97	SF-1372	Human rhinovirus B97	-	-	-	-	-	-	-	-	-	-	-	0	0	0	0	0	0	0	0	2.03202	0	1.49974	0	0	0	0	0	0	0	0	0	-0.612092	0.257964	0	2.65447	0	2.19661	0	3.06149	0
847	BBB#000285	Viruses	Picornavirales	Picornaviridae	Enterovirus	Rhinovirus B	Human rhinovirus B99	604	Human rhinovirus B99	-	-	-	-	-	-	-	-	-	-	-	0	0	0	0	0	0	0	0	2.68027	0	0.640633	0	0	0	0	0	0	0	0	0	-1.19122	-0.220725	0	2.37013	0	2.16752	0	2.71837	0
848	BBB#002233	Viruses	Picornavirales	Picornaviridae	Enterovirus	Rhinovirus B	Human rhinovirus B99	604	Human rhinovirus B99	-	-	-	-	-	-	-	-	-	-	-	0	0	0	0	0	0	0	0	3.25637	0	2.00652	0	0	0	0	0	0	0	0	0	0	1.16272	0	2.42676	0	1.62473	0	2.9476	0
849	BBB#002098	Viruses	Picornavirales	Picornaviridae	Hepatovirus	Hepatovirus A	Human hepatitis A virus	HAS-15	Human hepatitis A virus	-	-	-	-	-	-	-	-	-	-	-	0	0	0	0	0	0	0	0	2.44202	0	1.61841	0	0	0	0	0	0	0	0	0	-0.206681	0.560881	0	1.47306	0	1.86123	0	2.15523	0
850	BBB#002212	Viruses	Picornavirales	Picornaviridae	Hepatovirus	Hepatovirus A	Human hepatitis A virus	HM175 (clone 1)	Human hepatitis A virus	-	-	-	-	-	-	-	-	-	-	-	0	0	0	0	0	0	0	0	3.68178	0	2.48229	0	0	0	0	0	0	0	0	0	0.656765	1.27462	0	2.62508	0	2.23631	0	3.20853	0
851	BBB#000381	Viruses	Picornavirales	Picornaviridae	Hepatovirus	Hepatovirus A	Human hepatitis A virus	HM175 (clone 4)	Human hepatitis A virus	-	-	-	-	-	-	-	-	-	-	-	0	0	0	0	0	0	0	0	0	0	0	0	0	0	0	0	0	0	0	0	0	0	0	1.28598	0	1.67552	0	1.95031	0
852	BBB#002102	Viruses	Picornavirales	Picornaviridae	Hepatovirus	Hepatovirus A	Human hepatitis A virus	HM175 (clone 4)	Human hepatitis A virus	-	-	-	-	-	-	-	-	-	-	-	0	0	0	0	0	0	0	0	0	0	0	0	0	0	0	0	0	0	0	0	0	0	0	0	0	0	0	0	0
853	BBB#000382	Viruses	Picornavirales	Picornaviridae	Hepatovirus	Hepatovirus A	Human hepatitis A virus	HM175 (uncloned)	Human hepatitis A virus	-	-	-	-	-	-	-	-	-	-	-	0	0	0	0	0	0	0	0	0.876647	0	1.67819	0	0	0	0	0	0	0	0	0	-0.465312	0.491037	0	2.0765	0	2.02491	0	2.34676	0
854	BBB#002114	Viruses	Picornavirales	Picornaviridae	Hepatovirus	Hepatovirus A	Human hepatitis A virus	HM175 (uncloned)	Human hepatitis A virus	-	-	-	-	-	-	-	-	-	-	-	0	0	0	0	0	0	0	0	2.42544	0	2.08275	0	0	0	0	0	0	0	0	0	0.114407	0.696673	0	1.45314	0	1.32769	0	2.03603	0
855	BBB#002341	Viruses	Picornavirales	Picornaviridae	Hepatovirus	Hepatovirus A	Human hepatitis A virus	HM175/18f [HM175 cytopathic clone B]	Human hepatitis A virus	-	-	-	-	-	-	-	-	-	-	-	0	0	0	0	0	0	0	0	1.57272	0	1.51089	0	0	0	0	0	0	0	0	0	-0.378594	0.715549	0	2.56379	0	2.7483	0	3.09507	0
856	BBB#000503	Viruses	Picornavirales	Picornaviridae	Hepatovirus	Hepatovirus A	Simian hepatitis A virus	PA21	Simian hepatitis A virus	-	-	-	-	-	-	-	-	-	-	-	0	0	0	0	0	0	0	0	2.09991	0	1.07113	0	0	0	0	0	0	0	0	0	0	0.3627	0	1.59464	0	2.18385	0	2.00272	0
857	BBB#002205	Viruses	Picornavirales	Picornaviridae	Hepatovirus	Hepatovirus A	Simian hepatitis A virus	PA21	Simian hepatitis A virus	-	-	-	-	-	-	-	-	-	-	-	0	0	0	0	0	0	0	0	2.73522	0	2.30894	0	0	0	0	0	0	0	0	0	0	1.36089	0	2.34557	0	2.24359	0	2.835	0
858	BBB#000038	Viruses	Picornavirales	Picornaviridae	Parechovirus	Parechovirus A	Human parechovirus 1	Harris	Human parechovirus 1	-	-	-	-	-	-	-	-	-	-	-	0	0	0	0	0	0	0	0	2.95248	0	1.22162	0	0	0	0	0	0	0	0	0	-1.02877	-0.317388	0	2.43017	0	2.86966	0	2.86752	0
859	BBB#001981	Viruses	Picornavirales	Picornaviridae	Parechovirus	Parechovirus A	Human parechovirus 1	Harris	Human parechovirus 1	-	-	-	-	-	-	-	-	-	-	-	0	0	0	0	0	0	0	0	2.45262	0	2.67825	0	0	0	0	0	0	0	0	0	0.323084	1.63551	0	2.04921	0	1.5319	0	2.54199	0
860	BBB#000369	Viruses	Picornavirales	Picornaviridae	Parechovirus	Parechovirus A	Human parechovirus 2 (Echovirus 23)	Williamson	Human parechovirus 2 (Echovirus 23)	-	-	-	-	-	-	-	-	-	-	-	0	0	0	0	0	0	0	0	1.67668	0	1.42545	0	0	0	0	0	0	0	0	0	-0.469875	0.376994	0	1.9271	0	2.40584	0	2.23801	0
861	BBB#002207	Viruses	Picornavirales	Picornaviridae	Parechovirus	Parechovirus A	Human parechovirus 2 (Echovirus 23)	Williamson	Human parechovirus 2 (Echovirus 23)	-	-	-	-	-	-	-	-	-	-	-	0	0	0	0	0	0	0	0	2.28383	0	1.83432	0	0	0	0	0	0	0	0	0	-0.173194	0.684915	0	2.22575	0	1.22431	0	2.54766	0
862	BBB#000042	Viruses	Reovirales	Reoviridae	Coltivirus	Colorado tick fever virus		Colorado tick fever virus	Colorado tick fever virus	-	-	-	-	-	-	-	-	-	-	-	0	0	0	0	0	0	0	0	0	0	0	0	0	0	0	0	0	0	0	0.211143	0	0	0	0	0	0	0	0	0
863	BBB#002041	Viruses	Reovirales	Reoviridae	Coltivirus	Colorado tick fever virus		Colorado tick fever,(REOVIRIDAE)	Colorado tick fever virus	-	-	-	-	-	-	-	-	-	-	-	0	0	0	0	0	0	0	0	0	0	0	0	0	0	0	0	0	0	0	0	0	0	0	0	0	0	0	0	0
864	BBB#000279	Viruses	Reovirales	Reoviridae	Coltivirus	Colorado tick fever virus		Florio (N-7180) [V-506-001-522]	Colorado tick fever virus	-	-	-	-	-	-	-	-	-	-	-	0	0	0	0	0	0	0	0	0	0	0	0	0	0	0	0	0	0	0	0	0	0	0	0	0	0	0	0	0
865	BBB#002318	Viruses	Reovirales	Reoviridae	Coltivirus	Colorado tick fever virus		Florio (N-7180) [V-506-001-522]	Colorado tick fever virus	-	-	-	-	-	-	-	-	-	-	-	0	0	0	0	0	0	0	0	0	0	0	0	0	0	0	0	0	0	0	0	0	0	0	0	0.165725	0	0	0	0
866	BBB#000480	Viruses	Reovirales	Reoviridae	Orbivirus	Changuinola virus		Bt436	Changuinola virus	-	-	-	-	-	-	-	-	-	-	-	0	0	0	0	0	0	0	0	0	0	0	0	0	0	0	0	0	0	0	0	0	0	0	0	0	0	0	0	0
867	BBB#002362	Viruses	Reovirales	Reoviridae	Orbivirus	Changuinola virus		Bt436	Changuinola virus	-	-	-	-	-	-	-	-	-	-	-	0	0	0	0	0	0	0	0	0	0	0	0	0	0	0	0	0	0	0	0	0	0	0	0	0	0	0	0	0
868	BBB#000499	Viruses	Reovirales	Reoviridae	Orbivirus	Changuinola virus		Bt436 [V-529-001-522]	Changuinola virus	-	-	-	-	-	-	-	-	-	-	-	0	0	0	0	0	0	0	0	0	0	0	0	0	0	0	0	0	0	0	0	0	0	0	0	0	0	0	0	0
869	BBB#002319	Viruses	Reovirales	Reoviridae	Orbivirus	Changuinola virus		Bt436 [V-529-001-522]	Changuinola virus	-	-	-	-	-	-	-	-	-	-	-	0	0	0	0	0	0	0	0	0	0	0	0	0	0	0	0	0	0	0	0	0	0	0	0	0	0	0	0	0
870	BBB#000809	Viruses	Reovirales	Reoviridae	Orbivirus	Lebombo virus		AR 136	Lebombo virus	-	-	-	-	-	-	-	-	-	-	-	0	0	0	0	0	0	0	0	0	0	0	0	0	0	0	0	0	0	0	0	0	0	0	0	0	0	0	0	0
871	BBB#002042	Viruses	Reovirales	Reoviridae	Orbivirus	Lebombo virus		AR 136	Lebombo virus	-	-	-	-	-	-	-	-	-	-	-	0	0	0	0	0	0	0	0	0	0	0	0	0	0	0	0	0	0	0	0	0	0	0	0	0	0	0	0	0
872	BBB#000076	Viruses	Reovirales	Reoviridae	Orthoreovirus	Mammalian orthoreovirus	Mammalian orthoreovirus 1	Lang	Mammalian orthoreovirus 1	-	-	-	-	-	-	-	-	-	-	-	0	0	0	0	0	0	0	0	3.46564	0	2.23059	0	0	0	0	0	0	0	0	0	0.618258	1.39044	0	1.97947	0	2.35115	0	2.9762	0
873	BBB#002094	Viruses	Reovirales	Reoviridae	Orthoreovirus	Mammalian orthoreovirus	Mammalian orthoreovirus 1	Lang	Mammalian orthoreovirus 1	-	-	-	-	-	-	-	-	-	-	-	0	0	0	0	0	0	0	0	3.57118	0	2.2873	0	0	0	0	0	0	0	0	0	1.06012	1.71363	0	1.77927	0	2.0046	0	2.60246	0
874	BBB#000077	Viruses	Reovirales	Reoviridae	Orthoreovirus	Mammalian orthoreovirus	Mammalian orthoreovirus 2	D5	Mammalian orthoreovirus 2	-	-	-	-	-	-	-	-	-	-	-	0	0	0	0	0	0	0	0	2.05214	0	2.58419	0	0	0	0	0	0	0	0	0	0.477169	1.25763	0	2.5248	0	1.01457	0	3.20448	0
875	BBB#001962	Viruses	Reovirales	Reoviridae	Orthoreovirus	Mammalian orthoreovirus	Mammalian orthoreovirus 2	D5	Mammalian orthoreovirus 2	-	-	-	-	-	-	-	-	-	-	-	0	0	0	0	0	0	0	0	2.65428	0	1.95503	0	0	0	0	0	0	0	0	0	0.132266	0.896664	0	2.0846	0	2.37112	0	2.74372	0
876	BBB#000078	Viruses	Reovirales	Reoviridae	Orthoreovirus	Mammalian orthoreovirus	Mammalian orthoreovirus 3	Abney	Mammalian orthoreovirus 3	-	-	-	-	-	-	-	-	-	-	-	0	0	0	0	0	0	0	0	3.0692	0	2.11523	0	0	0	0	0	0	0	0	0	0.202942	0.865846	0	2.25241	0	2.13515	0.459481	2.87645	0
877	BBB#002185	Viruses	Reovirales	Reoviridae	Orthoreovirus	Mammalian orthoreovirus	Mammalian orthoreovirus 3	Abney	Mammalian orthoreovirus 3	-	-	-	-	-	-	-	-	-	-	-	0	0	0	0	0	0	0	0	2.74852	0	1.89527	0	0	0	0	0	0	0	0	0	0.140598	0.907728	0	2.21632	0	0.976628	0	2.87704	0
878	BBB#000163	Viruses	Reovirales	Reoviridae	Orthoreovirus	Mammalian orthoreovirus	Mammalian orthoreovirus 3	Dearing	Mammalian orthoreovirus 3	-	-	-	-	-	-	-	-	-	-	-	0	0	0	0	0	0	0	0	2.2681	0	1.77154	0	0	0	0	0	0	0	0	0	0	0.346563	0	0.564915	0	1.0944	0	1.06715	0
879	BBB#002197	Viruses	Reovirales	Reoviridae	Orthoreovirus	Mammalian orthoreovirus	Mammalian orthoreovirus 3	Dearing	Mammalian orthoreovirus 3	-	-	-	-	-	-	-	-	-	-	-	0	0	0	0	0	0	0	0	2.4073	0	1.6496	0	0	0	0	0	0	0	0	0	-0.221116	0.736812	0	1.88394	0	1.95548	0	2.09296	0
880	BBB#002270	Viruses	Reovirales	Reoviridae	Rotavirus	Human rotavirus		Hu/Australia/1-9-12/77/S	Human rotavirus	-	-	-	-	-	-	-	-	-	-	-	0	0	0	0	0	0	0	0	0	0	0	0	0	0	0	0	0	0	0	0	0	0	0	0	0	0	0	0	0
881	BBB#002300	Viruses	Reovirales	Reoviridae	Rotavirus	Rotavirus A		DS-1	Rotavirus A	-	-	-	-	-	-	-	-	-	-	-	0	0	0	0	0	0	0	0	0	0	0	0	0	0	0	0	0	0	0	0	0	0	0	0	0	0	0	0	0
882	BBB#002088	Viruses	Reovirales	Reoviridae	Rotavirus	Rotavirus A		HRV 248	Rotavirus A	-	-	-	-	-	-	-	-	-	-	-	0	0	0	0	0	0	0	0	0	0	0	0	0	0	0	0	0	0	0	0	0	0	0	0	0	0	0	0	0
883	BBB#002204	Viruses	Reovirales	Reoviridae	Rotavirus	Rotavirus A		HRV 408	Rotavirus A	-	-	-	-	-	-	-	-	-	-	-	0	0	0	0	0	0	0	0	0	0	0	0	0	0	0	0	0	0	0	0	0	0	0	0	0	0	0	0	0
884	BBB#002012	Viruses	Reovirales	Reoviridae	Rotavirus	Rotavirus A		HRV 89-12C2	Rotavirus A	-	-	-	-	-	-	-	-	-	-	-	0	0	0	0	0	0	0	0	0	0	0	0	0	0	0	0	0	0	0	0	0	0	0	0	0	0	0	0	0
885	BBB#001961	Viruses	Reovirales	Reoviridae	Rotavirus	Rotavirus A		Hu/Australia/102510/77/L	Rotavirus A	-	-	-	-	-	-	-	-	-	-	-	0	0	0	0	0	0	0	0	0	0	0	0	0	0	0	0	0	0	0	0	0	0	0	0	0	0	0	0	0
886	BBB#000376	Viruses	Reovirales	Reoviridae	Rotavirus	Rotavirus A		Wa (TC adapted)	Rotavirus A	-	-	-	-	-	-	-	-	-	-	-	0	0	0	0	0	0	0	0	0	0	0	0	0	0	0	0	0	0	0	0	0	0	0	0	0	0	0	0	0
887	BBB#002271	Viruses	Reovirales	Reoviridae	Rotavirus	Rotavirus A		Wa	Rotavirus A	-	-	-	-	-	-	-	-	-	-	-	0	0	0	0	0	0	0	0	0	0	0	0	0	0	0	0	0	0	0	0	0	0	0	0	0	0	0	0	0
888	BBB#002109	Viruses	Reovirales	Reoviridae	Rotavirus	Rotavirus A		WI61	Rotavirus A	-	-	-	-	-	-	-	-	-	-	-	0	0	0	0	0	0	0	0	0	0	0	0	0	0	0	0	0	0	0	0	0	0	0	0	0	0	0	0	0
889	BBB#002104	Viruses	Reovirales	Reoviridae	Rotavirus	Rotavirus A		WI79(4+9) [WI79-4,9]	Rotavirus A	-	-	-	-	-	-	-	-	-	-	-	0	0	0	0	0	0	0	0	0	0	0	0	0	0	0	0	0	0	0	0	0	0	0	0	0	0	0	0	0
890	BBB#002092	Viruses	Reovirales	Reoviridae	Rotavirus	Rotavirus A		WISC2	Rotavirus A	-	-	-	-	-	-	-	-	-	-	-	0	0	0	0	0	0	0	0	0.938993	0	1.28205	0	0	0	0	0	0	0	0	0	0	0	0	-1.5535	0	0	0	0.431939	0
891	BBB#000848	Bacteria	Actinomycetales	Actinomycetaceae	Actinomyces	Actinomyces gerencseriae		CDC W838 [2-606-032, CDC 44-23-66, VPI 12594]	Actinomyces gerencseriae	-	-	-	-	-	-	-	-	-	-	-	0	0	0	0	0	0	0	0	0	0	0	0	0	0	0	0	0	0	0	0	0	0	0	0	0	0	0	0	0
892	BBB#000847	Bacteria	Actinomycetales	Actinomycetaceae	Actinomyces	Actinomyces israelii		277 [CDC W855]	Actinomyces israelii	-	-	-	-	-	-	-	-	-	-	-	0	0	0	0	0	0	0	0	0	0	0	0	0	0	0	0	0	0	0	0	0	0	0	0	0	0	0	0	0
893	BBB#003104	Bacteria	Actinomycetales	Actinomycetaceae	Actinomyces	Actinomyces israelii			Actinomyces israelii	-	-	-	-	-	-	-	-	-	-	-	0	0	0.467863	0.748652	1.08515	0.0539611	0	0.749673	0	-0.169025	0.0571501	0.198029	0.201028	0.0386238	0	0	0	0	-0.00399131	0	-0.138135	-0.105617	0	-0.165757	0	0	0	0	0.828367
894	BBB#003105	Bacteria	Actinomycetales	Actinomycetaceae	Actinomyces	Actinomyces israelii			Actinomyces israelii	-	-	-	-	-	-	-	-	-	-	-	2.06971	1.56918	4.54666	1.83716	2.67211	2.01757	0	2.52912	1.18275	2.20726	1.22183	1.36472	3.76121	0.385199	0	0	1.56264	0.973178	2.0479	0	2.20265	1.43927	1.21921	-0.585237	1.09861	1.08099	1.20306	0	1.4564
895	BBB#003106	Bacteria	Actinomycetales	Actinomycetaceae	Actinomyces	Actinomyces israelii			Actinomyces israelii	-	-	-	-	-	-	-	-	-	-	-	1.28998	1.18586	4.29075	1.46742	2.35126	2.36558	0	1.74136	0.410775	1.75589	1.12879	0.943328	3.99641	0.910519	0	0	1.46695	0.302355	0.979002	0	1.85295	1.08643	1.27305	0.569782	1.21303	0.271795	0.22491	0.0344329	2.1716
896	BBB#000993	Bacteria	Actinomycetales	Actinomycetaceae	Actinomyces	Actinomyces naeslundii			Actinomyces naeslundii	-	-	-	-	-	-	-	-	-	-	-	0	0	0	0	0	0	0	0	-1.90623	0	0	0	0	0	0	0	0	0	-0.950827	0.771421	0	0	0	0.298385	0	0	0	0	0
897	BBB#003382	Bacteria	Actinomycetales	Actinomycetaceae	Actinomyces	Actinomyces viscosus			Actinomyces viscosus	-	-	-	-	-	-	-	-	-	-	-	0	0	0.539435	1.02322	1.20925	0.37889	0	1.08404	0	0.0722666	0.863375	0	0.470011	0.529429	0	0	0	0	1.07241	0	0.232779	0.454596	0.619747	0.285316	0	0	0	0	1.07131
898	BBB#003638	Bacteria	Actinomycetales	Actinomycetaceae	Actinotignum	Actinotignum schaalii			Actinotignum schaalii	-	-	-	-	-	-	-	-	-	-	-	0	0	0.857168	1.05005	1.33243	0.399058	0	0.896692	0	0.20155	0.649669	0	0.681232	0.586247	0	0	0	0	-0.259157	0	0.269397	0.533332	0	-0.133846	0	0	0	0	0.828658
899	BBB#001242	Bacteria	Actinomycetales	Actinomycetaceae	Arcanobacterium	Arcanobacterium haemolyticum		11018 [IFO 15585, NCTC 8452]	Arcanobacterium haemolyticum	-	-	-	-	-	-	-	-	-	-	-	0	0	0	0	0	0	0	0	0	0	0	0	0	0	0	0	0	0	0	0	0	0	0	0	0	0	0	0	0
900	BBB#003571	Bacteria	Actinomycetales	Actinomycetaceae	Arcanobacterium	Arcanobacterium phocae			Arcanobacterium phocae	-	-	-	-	-	-	-	-	-	-	-	0	0	0.210035	0.58451	0.819883	0	0	0.259914	0	0	-0.34501	0	-0.287848	-0.52141	0	0	0	0	0	0	-0.410164	-0.173802	0	-1.1283	0	0	0	0	0.0180282
901	BBB#003019	Bacteria	Actinomycetales	Actinomycetaceae	Bowdeniella	Bowdeniella nasicola			Bowdeniella nasicola	-	-	-	-	-	-	-	-	-	-	-	1.60764	1.04816	4.02786	1.2474	2.02568	2.14954	0	2.04557	0.636778	1.48428	0.927635	0.877396	4.30106	0.858052	0	0	1.71087	0.528631	1.30844	0	1.71409	1.03474	1.54012	0.0373634	1.32223	0.258856	0.782217	-0.251871	1.8637
902	BBB#001371	Bacteria	Actinomycetales	Actinomycetaceae	Fannyhessea	Fannyhessea vaginae		CCUG 38953 [CIP 106431, DSM 15829]	Fannyhessea vaginae	-	-	-	-	-	-	-	-	-	-	-	0	0	0	0	0	0	0	0	0	0	0	0	0	0	0	0	0	0	0	0	0	0	0	0	0	0	0	0	0
903	BBB#001367	Bacteria	Actinomycetales	Actinomycetaceae	Gleimia	Gleimia europaea		DMMZ 2241 [CCUG 32789A]	Gleimia europaea	-	-	-	-	-	-	-	-	-	-	-	0	0	0	0	0	0	0	0	0	0	0	0	0	0	0	0	0	0	0	0	0	0	0	0	0	0	0	0	0
904	BBB#001168	Bacteria	Actinomycetales	Actinomycetaceae	Mobiluncus	Mobiluncus curtisii		BV 345-16	Mobiluncus curtisii	-	-	-	-	-	-	-	-	-	-	-	0	0	0	0	0	0	0	0	0	0	0	0	0	0	0	0	0	0	0	0	0	0	0	0	0	0	0	0	0
905	BBB#001325	Bacteria	Actinomycetales	Actinomycetaceae	Mobiluncus	Mobiluncus mulieris		SV 17J	Mobiluncus mulieris	-	-	-	-	-	-	-	-	-	-	-	0	0	0	0	0	0	0	0	0	0	0	0	0	0	0	0	0	0	-2.26288	0	0	0	0	0.732408	0	0	0	0	0
906	BBB#003617	Bacteria	Actinomycetales	Actinomycetaceae	Mobiluncus	Mobiluncus mulieris			Mobiluncus mulieris	-	-	-	-	-	-	-	-	-	-	-	0	0	0.470266	1.1591	1.62161	0.839507	0	1.09698	0	0	0.691412	0	0	0.991231	0	0	0	0	-0.0595553	0	0.557334	0.710339	0	-0.716033	0	0	0	0	0.291854
907	BBB#002402	Bacteria	Actinomycetales	Actinomycetaceae	Schaalia	Schaalia cardiffensis			Schaalia cardiffensis	-	-	-	-	-	-	-	-	-	-	-	0	0	0.231383	1.35379	1.53111	1.36132	0	1.43208	-0.333306	0.227078	0.598372	0.700252	0.791719	1.22479	0	0	0	0.690778	0.491614	0	0.169068	0.489981	0.988325	-0.13234	0	0	0	0	0.754994
908	BBB#000849	Bacteria	Actinomycetales	Actinomycetaceae	Schaalia	Schaalia meyeri		VPI 8617 [PIP 2477B]	Schaalia meyeri	-	-	-	-	-	-	-	-	-	-	-	0	0	0	0	0	0	0	0	0	0	0	0	0	0	0	0	0	0	0	0	0	0	0	0	0	0	0	0	0
909	BBB#003101	Bacteria	Actinomycetales	Actinomycetaceae	Schaalia	Schaalia meyeri			Schaalia meyeri	-	-	-	-	-	-	-	-	-	-	-	0	0	0	0	1.22814	0	0	-0.598753	0	0	-0.0135851	0	0	0	0	0	0	0	0	0	0	0	0	0	0	0	0	0	0
910	BBB#003102	Bacteria	Actinomycetales	Actinomycetaceae	Schaalia	Schaalia meyeri			Schaalia meyeri	-	-	-	-	-	-	-	-	-	-	-	0.896063	1.01985	4.34268	1.44387	2.44924	1.79093	0	1.34382	0.0300116	2.01442	0.780386	1.04116	4.24072	0	0	0	1.53201	0	0.397955	0	1.56235	1.19435	0	-0.500393	0	0	0	-0.532608	1.56056
911	BBB#003103	Bacteria	Actinomycetales	Actinomycetaceae	Schaalia	Schaalia meyeri			Schaalia meyeri	-	-	-	-	-	-	-	-	-	-	-	0	0.967148	4.25732	1.52038	2.3379	0.986533	0	2.11122	0.70564	1.88921	0.811318	0.750405	3.19072	-0.459431	0	0	0	0.0960347	0.477808	0	1.65397	1.05478	0	-0.576898	0	0	0	0	1.48255
912	BBB#000956	Bacteria	Actinomycetales	Actinomycetaceae	Schaalia	Schaalia odontolytica		NCTC 9931 [1A.21, DSM 43331]	Schaalia odontolytica	-	-	-	-	-	-	-	-	-	-	-	0	0	0	0	0	0	0	0	0	0	0	0	0	0	0	0	0	0	0	0	0	0	0	0	0	0	0	0	0
913	BBB#003098	Bacteria	Actinomycetales	Actinomycetaceae	Schaalia	Schaalia odontolytica			Schaalia odontolytica	-	-	-	-	-	-	-	-	-	-	-	1.21426	1.21073	4.2198	1.35574	2.18562	1.47147	0	1.4071	0.0756627	1.71711	0.866359	0.728484	3.61997	0.425092	0	0	1.16976	0.242137	0.677833	0	1.59133	1.54153	0.543844	-0.207214	0	0	0.287452	-0.52905	1.29608
914	BBB#003099	Bacteria	Actinomycetales	Actinomycetaceae	Schaalia	Schaalia odontolytica			Schaalia odontolytica	-	-	-	-	-	-	-	-	-	-	-	0	0	2.9293	0.471047	1.16214	0.968735	0	1.11337	-0.0574131	0.847511	-0.615849	0.0218217	3.47754	0	0	0	0	0	0	0	0.228462	-0.258773	0	0	0	0	0	0	0.96516
915	BBB#003100	Bacteria	Actinomycetales	Actinomycetaceae	Schaalia	Schaalia odontolytica			Schaalia odontolytica	-	-	-	-	-	-	-	-	-	-	-	0	0	0.652804	0.745095	1.0059	-0.180533	0	0.727391	0	-0.243935	0.0618389	0	0.129183	-0.0769684	0	0	0	0	0	0	-0.00095685	-0.0116405	0	0.00184268	0	0	0	0	0.946593
916	BBB#000855	Bacteria	Actinomycetales	Actinomycetaceae	Schaalia	Schaalia radingae		APL1 [CCUG 32394, DSM 9169]	Schaalia radingae	-	-	-	-	-	-	-	-	-	-	-	1.41064	0	3.02387	1.98572	2.62029	2.04603	0	1.84552	-0.207102	1.43258	2.06883	0	2.78996	1.65468	0	0	1.40665	0	1.13726	0	1.47162	1.50604	1.44537	0.806172	0	0	0	0.367857	2.02064
917	BBB#001403	Bacteria	Actinomycetales	Actinomycetaceae	Schaalia	Schaalia turicensis		APL10 [CCUG 32401, DSM 9168]	Schaalia turicensis	-	-	-	-	-	-	-	-	-	-	-	0	0	0	0	0	0	0	0	0	0	0	0	0	0	0	0	0	0	0	0	0	0	0	0	0	0	0	0	0
918	BBB#001197	Bacteria	Actinomycetales	Actinomycetaceae	Trueperella	Trueperella bernardiae		CCUG 33419 [DSM 9152, GF 750, LCDC 89-0504]	Trueperella bernardiae	-	-	-	-	-	-	-	-	-	-	-	1.89793	0	2.35478	1.44052	2.07255	1.33737	0	2.11217	0.174673	0.761508	1.70718	0	1.96164	1.35692	0	0	0.880036	0.0769346	0.748222	0	0.869571	1.01004	1.07638	0.596083	0	0	-0.23338	0.140111	1.52715
919	BBB#002771	Bacteria	Actinomycetales	Actinomycetaceae	Trueperella	Trueperella pyogenes			Trueperella pyogenes	-	-	-	-	-	-	-	-	-	-	-	0	0	0	-1.49286	-1.84308	0	0	0	-2.76761	0	0	0	-1.23837	-0.702458	-0.190694	0	0	0	-0.664141	0	-2.18571	0	0	0	0	0	0	0	0
920	BBB#003618	Bacteria	Actinomycetales	Actinomycetaceae	Trueperella	Trueperella pyogenes			Trueperella pyogenes	-	-	-	-	-	-	-	-	-	-	-	0	0	0.102281	0.246974	0.68778	0	0	0.641041	0	-0.493612	-0.475915	0	0	-0.415094	0	0	0	0	0	0	-0.702751	-0.419495	0	-0.610423	0	0	0	0	0.458601
921	BBB#000854	Bacteria	Actinomycetales	Actinomycetaceae	Winkia	Winkia neuii	Winkia neuii subsp. anitrata	DSM 8577 [50/90]	Winkia neuii subsp. anitrata	-	-	-	-	-	-	-	-	-	-	-	0	0	2.63254	1.52029	2.07668	1.02602	0	1.53444	-0.27947	0.856665	1.28484	0	1.82648	0.838325	0	0	0	0	0.976148	0	0.911987	0.882741	0	0.633321	0	0	0	0.029406	1.85965
922	BBB#001198	Bacteria	Actinomycetales	Actinomycetaceae	Winkia	Winkia neuii	Winkia neuii subsp. neuii	DSM 8576 [97/90]	Winkia neuii subsp. neuii	-	-	-	-	-	-	-	-	-	-	-	1.71872	1.10524	3.04049	1.88865	2.63879	2.33174	0	2.05904	0.246832	1.35385	2.03628	0	3.14607	2.29299	0	0	1.83045	0	0.434246	0	1.37167	1.57286	1.87036	1.63026	0	-0.573628	-0.284454	0.734238	2.53103
923	BBB#003501	Bacteria	Actinomycetales	Actinomycetaceae	Winkia	Winkia neuii			Winkia neuii	-	-	-	-	-	-	-	-	-	-	-	0	0	1.3484	1.45818	1.71283	-0.0805811	0	0.888348	0	0.662748	0.751379	0	0.0562192	-0.275598	0	0	0	0	-0.0971007	0	0.450313	0.760189	0	-0.148933	0	0	0	0	0.902214
924	BBB#002404	Bacteria	Aeromonadales	Aeromonadaceae	Aeromonas	Aeromonas caviae			Aeromonas caviae	-	-	-	-	-	-	-	-	-	-	-	0.176391	0.244971	-0.453549	1.62061	0.336282	-0.298983	3.44726	0.145752	0.29392	0.613006	-0.455984	2.02288	0.922219	0.488232	0.477086	1.40916	0.585256	1.12849	0.999405	1.107	0.078536	-0.408992	-0.40313	0.703242	0.669713	0.257062	-0.258471	0.80415	0.479162
925	BBB#002731	Bacteria	Aeromonadales	Aeromonadaceae	Aeromonas	Aeromonas dhakensis			Aeromonas dhakensis	-	-	-	-	-	-	-	-	-	-	-	1.00044	0.0744831	-0.431588	1.00529	-0.347964	-0.340394	2.62744	0.305878	-0.0636045	-0.298594	-2.00981	1.75246	0.95306	-0.777614	0.89146	1.63496	0.421312	0.574434	0.599487	0.36895	-0.785958	-1.00464	-0.229349	-1.22022	0.482445	-0.14783	0.144166	0.348093	0.315347
926	BBB#002945	Bacteria	Aeromonadales	Aeromonadaceae	Aeromonas	Aeromonas encheleia			Aeromonas encheleia	-	-	-	-	-	-	-	-	-	-	-	0.968604	2.07789	0.743228	1.55082	0.859412	1.1593	3.90486	0.536245	1.61173	1.58247	-0.394293	3.57864	1.09481	0.282488	1.33777	1.90569	1.7031	1.57411	1.69288	1.39673	0.346733	1.33264	2.04209	-0.264311	0.793423	0.565065	0	1.45907	0.509242
927	BBB#000851	Bacteria	Aeromonadales	Aeromonadaceae	Aeromonas	Aeromonas enteropelogenes		AH2	Aeromonas enteropelogenes	-	-	-	-	-	-	-	-	-	-	-	0	0	0	0	0	0	3.40001	0	-1.60223	0	0	0.92517	0	0	0	0	0	0	0	0	0	0	0	0	0	0	0	0	0
928	BBB#001137	Bacteria	Aeromonadales	Aeromonadaceae	Aeromonas	Aeromonas enteropelogenes			Aeromonas enteropelogenes	-	-	-	-	-	-	-	-	-	-	-	0.745923	0.459801	-0.791281	0.646864	-0.291663	0.026682	3.83679	0.297451	1.1255	-0.156475	0	2.3911	0.293163	-0.382263	0.556691	1.57864	1.56206	1.29808	-0.0321097	1.86433	0.394945	-0.551515	1.17863	-0.257861	0.811543	-0.350782	0.586048	1.62024	1.90086
929	BBB#001139	Bacteria	Aeromonadales	Aeromonadaceae	Aeromonas	Aeromonas enteropelogenes			Aeromonas enteropelogenes	-	-	-	-	-	-	-	-	-	-	-	-0.492681	0.366197	-0.458718	0.240495	-0.31965	-0.425888	3.92391	-0.732398	-0.197704	0.145442	-2.48645	2.37865	0.321651	-0.0526442	0.581686	1.16784	1.32361	1.7268	0.321423	0.954106	-0.716435	-1.20775	-0.404275	1.53631	1.49427	-0.0750707	-0.296453	1.06587	0.011231
930	BBB#002946	Bacteria	Aeromonadales	Aeromonadaceae	Aeromonas	Aeromonas eucrenophila			Aeromonas eucrenophila	-	-	-	-	-	-	-	-	-	-	-	0	0	0.543882	1.11487	0.964934	0.72426	2.07612	0.73831	-0.631211	0.32866	0.135582	1.16818	1.04073	0.759897	0	0	0	0.540219	0.790192	0	0.376054	0.220252	0.779437	0.113344	0	0	0	-0.72678	0.351341
931	BBB#001706	Bacteria	Aeromonadales	Aeromonadaceae	Aeromonas	Aeromonas hydrophila	Aeromonas hydrophila subsp. hydrophila		Aeromonas hydrophila subsp. hydrophila	-	-	-	-	-	-	-	-	-	-	-	0.982523	1.08801	1.4001	1.85298	1.23011	0.876144	3.37053	1.17163	0.984645	1.32195	0.412159	2.72264	1.65963	1.22379	1.80858	1.09061	1.21388	1.26955	0.654068	0.934656	0.417349	0.442176	0.806532	0.730832	1.84973	0.316588	1.99965	0.903263	1.58578
932	BBB#001714	Bacteria	Aeromonadales	Aeromonadaceae	Aeromonas	Aeromonas hydrophila	Aeromonas hydrophila subsp. hydrophila		Aeromonas hydrophila subsp. hydrophila	-	-	-	-	-	-	-	-	-	-	-	1.05476	1.05461	1.02594	1.66554	0.842251	0.317407	2.68529	1.0865	0.798715	1.1819	-0.057267	2.69466	1.41787	0.614917	1.61947	0.906153	1.13479	1.26201	0.745577	0.440882	-0.220585	0.127003	0.654737	0.929119	1.80154	0.166302	2.4245	1.13275	1.44006
933	BBB#001744	Bacteria	Aeromonadales	Aeromonadaceae	Aeromonas	Aeromonas hydrophila	Aeromonas hydrophila subsp. hydrophila		Aeromonas hydrophila subsp. hydrophila	-	-	-	-	-	-	-	-	-	-	-	1.11103	0.768856	0.925373	1.85389	1.08608	0.945802	2.54441	1.05594	-0.155139	0.991806	0.35556	1.68714	1.94232	1.4075	2.03363	0	1.78811	0.530147	0.761601	0	0.072452	0.0224426	0	0.628504	2.09861	0.402358	1.88	0.60003	1.54129
934	BBB#001600	Bacteria	Aeromonadales	Aeromonadaceae	Aeromonas	Aeromonas hydrophila	Aeromonas hydrophila subsp. ranae		Aeromonas hydrophila subsp. ranae	-	-	-	-	-	-	-	-	-	-	-	0	0	0.0519347	0.683846	0.213761	-0.0399391	2.15775	0.738776	-0.0194427	0.102207	-1.74292	0.96721	0.879596	-0.562935	0	0.691882	0	-0.00139945	-0.123336	0	-0.757016	-0.765452	0	0	0	-0.17581	0	-0.614675	-0.0722638
935	BBB#001138	Bacteria	Aeromonadales	Aeromonadaceae	Aeromonas	Aeromonas jandaei			Aeromonas jandaei	-	-	-	-	-	-	-	-	-	-	-	-0.842923	0.317645	-0.682349	0.0482285	-1.18385	-1.18866	2.80837	-1.17203	-0.583612	-0.150959	-2.82834	2.68788	-0.315534	-0.37956	1.35313	0.161367	-0.981279	1.40322	0.502404	0.950512	-0.951832	-1.66754	-1.26947	1.2719	1.78957	-0.25488	-0.756942	1.15006	-0.183606
936	BBB#002929	Bacteria	Aeromonadales	Aeromonadaceae	Aeromonas	Aeromonas media			Aeromonas media	-	-	-	-	-	-	-	-	-	-	-	0	0	0.0993445	1.10147	0.980018	0.391341	1.71312	1.0605	-0.366504	0.0194159	-0.00621047	0.718136	0.7562	0.326156	0	0	0.677773	0.413897	0.826904	0	-0.0598399	0.07825	0.280048	-0.342024	0	0	0	-0.50243	0.518457
937	BBB#002951	Bacteria	Aeromonadales	Aeromonadaceae	Aeromonas	Aeromonas popoffii			Aeromonas popoffii	-	-	-	-	-	-	-	-	-	-	-	0.437853	0.145519	0.306642	0.853027	0.44485	1.49139	2.70659	0.0500707	0.590999	0.449471	1.27308	1.67838	0.398508	0.0724953	0	0.869088	0.627685	0.154959	0.892846	0	-0.348029	-0.0165713	0.468699	-1.25158	0.708459	-0.578681	-0.125345	0.17264	-0.893395
938	BBB#003440	Bacteria	Aeromonadales	Aeromonadaceae	Aeromonas	Aeromonas pseudosalmonicida			Aeromonas pseudosalmonicida	-	-	-	-	-	-	-	-	-	-	-	0	3.86918	-0.421059	0.492713	0.359858	0.230459	0.998095	0.280269	-0.879257	0.0884189	-0.381072	0.0417181	0.233449	0.944886	0	0	-0.0320425	0.146341	0.380413	0	0.325357	-0.752597	0.325906	-0.44801	0.292257	0	-0.0505162	-0.550843	0.317418
939	BBB#002403	Bacteria	Aeromonadales	Aeromonadaceae	Aeromonas	Aeromonas salmonicida	Aeromonas salmonicida subsp. achromogenes		Aeromonas salmonicida subsp. achromogenes	-	-	-	-	-	-	-	-	-	-	-	0	0	0	0	0	0	0	0	0	0	0	0	0	0	0	0	0	0	0	0	0	0	0	0	0	0	0	0	0
940	BBB#001528	Bacteria	Aeromonadales	Aeromonadaceae	Aeromonas	Aeromonas schubertii			Aeromonas schubertii	-	-	-	-	-	-	-	-	-	-	-	0.557261	0.67559	-0.308151	0.125562	0.0143363	-0.198187	2.34212	-0.920681	0.202376	-0.476118	-1.78271	2.20417	0.106593	-0.115991	1.45304	1.38709	0.690119	1.87255	1.41406	0.616002	-0.94479	-1.27814	-0.273167	2.73449	2.79632	0.528477	0.693091	1.82881	0.312919
941	BBB#001601	Bacteria	Aeromonadales	Aeromonadaceae	Aeromonas	Aeromonas sobria			Aeromonas sobria	-	-	-	-	-	-	-	-	-	-	-	0	0	1.19318	1.08856	1.37587	0.0564293	0	1.68202	-0.129473	0.390133	0.215843	0	0.489789	0.128304	0	0	0	0	0.163785	0	0.270547	0.249978	0	-0.772979	0	0	0	0	0.222715
942	BBB#002954	Bacteria	Aeromonadales	Aeromonadaceae	Aeromonas	Aeromonas veronii			Aeromonas veronii	-	-	-	-	-	-	-	-	-	-	-	1.66048	1.56918	0.59029	1.67283	1.7052	1.15119	2.14436	1.19256	0.15177	0.564097	0.569949	1.791	1.21484	0.589744	0	0.814493	2.57756	0.846974	1.98141	0	0.912907	0.563255	0.713103	-0.0871155	0.719244	0.428003	1.11057	0.887995	1.08465
943	BBB#002955	Bacteria	Aeromonadales	Aeromonadaceae	Aeromonas	Aeromonas veronii	Aeromonas veronii bv. sobria		Aeromonas veronii bv. sobria	-	-	-	-	-	-	-	-	-	-	-	2.55652	1.11797	2.00323	2.1661	2.11372	1.30868	1.93018	1.71019	-0.149482	1.46104	1.32935	1.39308	2.43617	2.04227	0	0	3.72573	0.648103	2.04746	0	1.73898	1.5647	2.32791	0.860115	2.66411	1.26686	1.14144	2.6239	2.12655
944	BBB#001602	Bacteria	Aeromonadales	Aeromonadaceae	Aeromonas	Aeromonas veronii	Aeromonas veronii bv. veronii		Aeromonas veronii bv. veronii	-	-	-	-	-	-	-	-	-	-	-	0	1.2494	1.19271	2.41819	1.19658	0.536562	2.59779	1.70419	0.357495	1.32306	0.901554	1.63318	1.37593	0.576481	0.741032	0	0.922342	0.845073	1.45279	1.78425	0.924539	0.349135	1.08021	-0.0870421	0.514014	0.395873	0.762925	0.0380351	1.20183
945	BBB#001715	Bacteria	Aeromonadales	Aeromonadaceae	Aeromonas	Aeromonas veronii	Aeromonas veronii bv. veronii		Aeromonas veronii bv. veronii	-	-	-	-	-	-	-	-	-	-	-	1.15318	1.50419	0.7393	2.60044	0.98503	0.317854	2.82777	2.22526	0.598882	1.08737	0.560978	2.25291	1.13038	0.0873968	1.16438	0.582528	1.10249	1.12109	1.73185	1.92982	0.837793	0.249003	1.29073	0.366638	0.874184	0.500198	0.717317	0.526893	1.14287
946	BBB#003401	Bacteria	Aeromonadales	Aeromonadaceae	Aeromonas	Aeromonas veronii			Aeromonas veronii	-	-	-	-	-	-	-	-	-	-	-	0.647337	0.785221	-0.356939	0.839247	0.89478	0.426379	2.26793	0.747653	-0.155957	0.312002	0.150185	0.866356	0.208954	0.695123	0	0	0	1.2232	1.29979	0	0.140145	0.235741	0.712115	0.515383	0	0.619258	0.83823	0.0250674	0.844755
947	BBB#001202	Bacteria	Aeromonadales	Succinivibrionaceae	Anaerobiospirillum	Anaerobiospirillum thomasii		NCTC 12467	Anaerobiospirillum thomasii	-	-	-	-	-	-	-	-	-	-	-	0	3.13553	0	0.55731	-0.583313	0.506549	1.70795	0.756883	0.0847306	0	0	1.02875	1.91788	0	1.58486	0	2.44891	0	1.12673	0	-0.325193	-0.263156	2.59283	0	0	0.560365	1.32116	0.177546	0.702062
948	BBB#001215	Bacteria	Alteromonadales	Alteromonadaceae	Alishewanella	Alishewanella fetalis		CCUG 30811 [CIP 106648, Uppsala R2422019]	Alishewanella fetalis	-	-	-	-	-	-	-	-	-	-	-	1.51241	1.92107	2.35543	1.91937	1.24009	2.07072	4.87703	1.24757	2.22957	2.09507	0.403429	1.72264	1.78459	1.68813	2.27166	2.96415	1.02165	1.47329	1.4464	2.47197	0.233903	1.82193	3.46172	0.359781	1.60182	0.873831	0.815947	2.23752	1.74416
949	BBB#003349	Bacteria	Alteromonadales	Alteromonadaceae	Alteromonas	Alteromonas macleodii			Alteromonas macleodii	-	-	-	-	-	-	-	-	-	-	-	1.66321	1.81407	1.78626	2.21254	2.55188	1.09819	3.47342	0.822668	0.357919	0.879622	1.75646	3.03851	1.14466	0.73649	1.60172	0	2.43907	1.1497	0.823011	0	1.16443	2.34069	0.669375	-0.515542	1.62913	-0.0667902	1.19559	2.06923	0.349518
950	BBB#001751	Bacteria	Alteromonadales	Shewanellaceae	Shewanella	Shewanella algae			Shewanella algae	-	-	-	-	-	-	-	-	-	-	-	1.85655	2.00214	2.0397	0.64945	0.385217	0.645496	2.6544	0.495391	1.12926	1.02518	-0.37588	3.85937	0.368841	0.617403	0.86842	2.58711	1.27077	2.46683	1.63017	1.54186	0.287074	1.00786	2.4482	-0.641165	0.756612	0.2458	0.323715	1.70989	0.423958
951	BBB#003017	Bacteria	Alteromonadales	Shewanellaceae	Shewanella	Shewanella algae			Shewanella algae	-	-	-	-	-	-	-	-	-	-	-	1.51898	1.78452	1.52915	0.736568	0.466552	0.728109	2.67564	0.71543	0.892955	0.891543	-0.586291	3.39747	0.520898	0.427577	0.902308	2.62008	1.47304	2.30884	1.73916	1.5844	0.182243	0.486878	2.26524	-0.298941	0.659419	0.714954	0.568261	1.63326	0.821361
952	BBB#001900	Bacteria	Alteromonadales	Shewanellaceae	Shewanella	Shewanella algae			Shewanella algae	-	-	-	-	-	-	-	-	-	-	-	0	0	0.321728	0.463766	0.717729	0	0	1.41147	0	-0.366777	-0.0599198	0	0	0.0658565	0	0	0	0	0.318938	0	-0.268107	-0.248023	0	0.233873	0	0	0	0	1.15487
953	BBB#001901	Bacteria	Alteromonadales	Shewanellaceae	Shewanella	Shewanella algae			Shewanella algae	-	-	-	-	-	-	-	-	-	-	-	0	0	1.54531	1.25693	1.3405	1.12982	0	0.788706	-0.47638	0	0.615938	0	1.40233	1.44197	0	0	0	0	0.335552	0	0.482949	0.486733	0	-0.118836	0	0.0781346	0	0	1.23961
954	BBB#003301	Bacteria	Alteromonadales	Shewanellaceae	Shewanella	Shewanella indica			Shewanella indica	-	-	-	-	-	-	-	-	-	-	-	0	-0.180721	-0.00685671	0.548735	0.421919	0.0416507	0	0.27802	-0.883665	-0.272027	-0.178181	0.694381	0.102828	-0.165818	0	0.619812	0	0.775667	-0.0468893	0	-0.372963	-0.158901	0	-0.87786	1.30489	-0.42751	-0.293789	-0.651907	-0.347104
955	BBB#002446	Bacteria	Alteromonadales	Shewanellaceae	Shewanella	Shewanella putrefaciens			Shewanella putrefaciens	-	-	-	-	-	-	-	-	-	-	-	2.86973	2.47821	1.3165	1.82512	1.00311	1.28704	2.58986	1.51401	0.645657	1.41755	-0.135629	3.47202	1.85455	1.84912	3.29177	1.87727	2.29702	2.0227	3.32932	1.73252	2.31046	1.34245	1.97073	0.817882	4.14656	1.10313	4.1121	1.32479	1.55929
956	BBB#002748	Bacteria	Alteromonadales	Shewanellaceae	Shewanella	Shewanella putrefaciens			Shewanella putrefaciens	-	-	-	-	-	-	-	-	-	-	-	3.09811	2.04229	1.01657	1.12955	0.449934	1.74372	2.87396	1.68618	-0.390966	0.997222	-0.564473	3.04002	2.55829	2.49548	3.90679	2.4833	2.87882	2.28103	3.66489	1.43083	2.11263	0.967618	2.57329	1.65053	4.83579	1.38463	4.41549	1.43169	1.82359
957	BBB#003332	Bacteria	Bacillales	Bacillaceae	Alkalihalobacillus	Alkalihalobacillus pseudalcaliphilus			Alkalihalobacillus pseudalcaliphilus	-	-	-	-	-	-	-	-	-	-	-	1.68529	1.3581	1.20462	1.28061	1.12062	0.409928	0	1.02963	-0.0169574	0.356524	0.805995	-0.0147166	0.949022	1.4238	0	0	0	0	1.81768	0	1.05101	0.278495	1.40804	0.295274	1.74495	0	1.60412	-0.186079	1.4527
958	BBB#001019	Bacteria	Bacillales	Bacillaceae	Bacillus	Bacillus alcalophilus			Bacillus alcalophilus	-	-	-	-	-	-	-	-	-	-	-	2.1563	3.73733	2.70988	1.44089	-1.09738	0	2.16965	-0.289549	0.432176	1.07196	-0.538557	2.7648	0.183818	0	0	0.606097	0.588927	0.302355	2.38144	1.37677	0.186563	-0.0869973	3.19886	-0.028081	0	0.735903	1.90484	-1.04464	0
959	BBB#003403	Bacteria	Bacillales	Bacillaceae	Bacillus	Bacillus amyloliquefaciens			Bacillus amyloliquefaciens	-	-	-	-	-	-	-	-	-	-	-	0	0	0.721394	0.573843	0.706965	0	0	0.274649	0	0	-0.847933	0	0.165748	0	0	0	0	0	0	0	-0.576875	-0.379139	0	0	0	0	0	0	0.29702
960	BBB#000924	Bacteria	Bacillales	Bacillaceae	Bacillus	Bacillus atrophaeus			Bacillus atrophaeus	-	-	-	-	-	-	-	-	-	-	-	1.30128	2.5006	2.04722	0.481537	-0.53626	-1.10024	0.284808	-1.35805	-0.0179723	0.933833	-1.69244	1.78455	0.627939	-0.555799	0	0	0	-0.153678	0.896875	0	-0.209716	-0.603291	1.01432	-0.061288	0.519362	0.108297	1.33437	0	0
961	BBB#003404	Bacteria	Bacillales	Bacillaceae	Bacillus	Bacillus badius			Bacillus badius	-	-	-	-	-	-	-	-	-	-	-	0	1.81204	1.89398	1.59409	1.66862	0.104451	0	0.736407	1.1203	1.00914	1.00238	0.788695	-0.00162863	0.207501	0	0	0	0	1.03345	0	0.750062	0.741761	0.854938	-0.109636	0	0	0	0	0.958574
962	BBB#001406	Bacteria	Bacillales	Bacillaceae	Bacillus	Bacillus cereus			Bacillus cereus	-	-	-	-	-	-	-	-	-	-	-	2.59572	1.0698	0.380301	1.15447	1.68246	1.98727	0	1.42853	0.289805	1.15736	1.03319	0	2.08017	1.00082	0.86536	0	1.00379	-0.0383462	1.10036	0.526915	1.74248	1.71885	0.999444	2.10706	1.82707	0.470273	0.199837	0.841963	1.09089
963	BBB#001693	Bacteria	Bacillales	Bacillaceae	Bacillus	Bacillus cereus			Bacillus cereus	-	-	-	-	-	-	-	-	-	-	-	0	0	0	0	0	0	0	0	0	0	0	0	0	0	0	0	0	0	0	0	0	0	0	0	0	0	0	0	0
964	BBB#001688	Bacteria	Bacillales	Bacillaceae	Bacillus	Bacillus cereus		[NCIB 10437]	Bacillus cereus	-	-	-	-	-	-	-	-	-	-	-	0	0	2.01521	1.65476	2.29832	0.988588	0	1.40125	0	1.63995	1.06528	0	1.4883	0	0	0	0	0	-0.27086	0	1.49615	1.14028	0	0.483965	0	0	0	0	0.852018
965	BBB#000409	Bacteria	Bacillales	Bacillaceae	Bacillus	Bacillus cereus		[BCRC 10603, CCM 2010, CCUG 7414, CIP 66.24, DSM 31, HAMBI 1887, HAMBI 1905, IAM 12605, JCM 2152, LMG 6923, NBRC 15305, NCCB 75008, NCIMB 9373, NCTC 2599, NRRL B-3711, VKM B-504]	Bacillus cereus	-	-	-	-	-	-	-	-	-	-	-	0	0	0	0	0	0	0	0	0	0	0	0	0	0	0	0	0	0	0	0	0	0	0	0	0	0	0	0	0
966	BBB#000438	Bacteria	Bacillales	Bacillaceae	Bacillus	Bacillus cereus			Bacillus cereus	-	-	-	-	-	-	-	-	-	-	-	0	0	0	0	0	0	0	0	0	0	0	0	0	0	0	0	0	0	0	0	0	0	0	0	0	0	0	0	0
967	BBB#000902	Bacteria	Bacillales	Bacillaceae	Bacillus	Bacillus cereus			Bacillus cereus	-	-	-	-	-	-	-	-	-	-	-	5.9072	4.65422	3.22051	2.74271	3.92167	5.38102	3.69617	3.9764	1.6724	3.70417	2.03003	3.34325	6.22871	4.23862	5.39323	1.89833	4.06032	2.48132	4.21255	4.21327	5.54447	5.28247	4.18425	5.56898	6.31276	3.60655	4.82802	3.68175	3.97155
968	BBB#003543	Bacteria	Bacillales	Bacillaceae	Bacillus	Bacillus cereus			Bacillus cereus	-	-	-	-	-	-	-	-	-	-	-	0	0	0	0	0	0	0	0	0	0	0	0	0	0	0	0	0	0	0	0	0	0	0	0	0	0	0	0	0
969	BBB#002997	Bacteria	Bacillales	Bacillaceae	Bacillus	Bacillus licheniformis			Bacillus licheniformis	-	-	-	-	-	-	-	-	-	-	-	1.03965	2.04533	1.82913	1.30142	1.52742	0.739776	0	0.901676	0.178348	0.908692	0.948363	0.876682	0.320299	0.925166	0	0	0	0	0.313421	0	0.557841	0.855576	1.73556	0.257606	0	0	-0.0883795	0	0.970971
970	BBB#003399	Bacteria	Bacillales	Bacillaceae	Bacillus	Bacillus mycoides			Bacillus mycoides	-	-	-	-	-	-	-	-	-	-	-	0	0	0.700802	0.883736	1.28273	0.361043	0	1.1288	0	0.0500973	0.436006	0	0.459453	0.275197	0	0	0	0	0.192406	0	0.120379	0.479418	0	-0.490248	0	0	0	0	0.770021
971	BBB#003402	Bacteria	Bacillales	Bacillaceae	Bacillus	Bacillus mycoides			Bacillus mycoides	-	-	-	-	-	-	-	-	-	-	-	0	0	1.24632	1.25715	1.34779	0.0557566	0	0.896012	0	0.426065	0.693824	0	0.327055	-0.0593513	0	0	0	0	0.198405	0	0.340054	0.544591	0	-0.412591	0	0	0	0	0.740585
972	BBB#000905	Bacteria	Bacillales	Bacillaceae	Bacillus	Bacillus pumilus			Bacillus pumilus	-	-	-	-	-	-	-	-	-	-	-	1.64363	3.15038	2.65697	0.683332	-0.980444	-1.13305	0.950309	-1.7214	0.866191	1.52199	-1.17599	2.22143	-0.335212	0	0	0.0471964	0.235209	0.540219	1.64329	0	0.689173	0.896288	2.11009	-0.326508	-0.0355332	0.171799	1.62244	-0.912251	0
973	BBB#000933	Bacteria	Bacillales	Bacillaceae	Bacillus	Bacillus pumilus			Bacillus pumilus	-	-	-	-	-	-	-	-	-	-	-	0	0	0	0	0	0	1.06879	0	0	0	-1.66411	0	0	0	0	1.8748	0.586809	0	-0.58598	0	0	0	0	0	0	0	0	0	0
974	BBB#003409	Bacteria	Bacillales	Bacillaceae	Bacillus	Bacillus subtilis			Bacillus subtilis	-	-	-	-	-	-	-	-	-	-	-	0	0	0.197268	0.692195	1.05076	0.182223	0	0.78066	0	-0.3109	0.484437	0	-0.182312	0.120328	0	0	0	0	-0.236845	0	-0.127079	0.00726342	0	-0.100169	0	0	0	0	0.775561
975	BBB#003539	Bacteria	Bacillales	Bacillaceae	Bacillus	Bacillus subtilis			Bacillus subtilis	-	-	-	-	-	-	-	-	-	-	-	0	0	0	0	0	0	0	0	0	0	0	0	0	0	0	0	0	0	0	0	0	0	0	0	0	0	0	0	0
976	BBB#002407	Bacteria	Bacillales	Bacillaceae	Bacillus	Bacillus thuringiensis			Bacillus thuringiensis	-	-	-	-	-	-	-	-	-	-	-	0	0	0.435819	1.23931	1.4664	0.263902	0	1.35083	0.0867216	0.391446	0.903034	0	0.00336261	0.359868	0	0	0	0	0.801753	0	0.472469	0.638485	0	-0.385925	0	0	0	0	0.517746
977	BBB#003406	Bacteria	Bacillales	Bacillaceae	Cytobacillus	Cytobacillus firmus			Cytobacillus firmus	-	-	-	-	-	-	-	-	-	-	-	0	0	1.02279	1.25883	1.39456	0.773147	0	0.489254	0	0.441413	0.929582	0	0.691555	0.901398	0	0	0	0	0.280607	0	0.400979	0.676481	0	0.123038	0	0	0	0	0.924627
978	BBB#003371	Bacteria	Bacillales	Bacillaceae	Exiguobacterium	Exiguobacterium aurantiacum			Exiguobacterium aurantiacum	-	-	-	-	-	-	-	-	-	-	-	0	0	0.342794	0.731414	1.01824	0.475711	0	0.724582	0	0.0333994	0.366984	0	0.31629	0.535839	0	0	0	0	-0.0972857	0	-0.136477	0.0899832	0	-0.171471	0	0	0	0	0.589623
979	BBB#003391	Bacteria	Bacillales	Bacillaceae	Halalkalibacterium	Halalkalibacterium halodurans			Halalkalibacterium halodurans	-	-	-	-	-	-	-	-	-	-	-	0	0	0	0	0	0	0	0	0	0	0	0	0	0	0	0	0	0	0	0	0	0	0	0	0	0	0	0	0
980	BBB#003635	Bacteria	Bacillales	Bacillaceae	Halalkalibacterium	Halalkalibacterium halodurans			Halalkalibacterium halodurans	-	-	-	-	-	-	-	-	-	-	-	0	0.768653	0.419728	1.19841	1.6026	0.511195	0	1.45521	2.39107	0.568615	1.0053	0.304103	0.283833	0.51444	0	0	0.714167	0.567123	1.18975	0	1.04384	0.666073	0.82113	0.123261	0	0.647273	0.700559	-0.708201	0.896182
981	BBB#003408	Bacteria	Bacillales	Bacillaceae	Lysinibacillus	Lysinibacillus sphaericus			Lysinibacillus sphaericus	-	-	-	-	-	-	-	-	-	-	-	0	0	0.71816	1.54263	1.80956	1.08983	0	0.713943	-1.11755	0.732711	1.46182	0	0.791244	1.21789	0	0	0	0	0.738259	0	0.73671	1.06218	1.13322	-0.0582249	0	0	0	0	0.646751
982	BBB#003356	Bacteria	Bacillales	Bacillaceae	Marinococcus	Marinococcus halophilus			Marinococcus halophilus	-	-	-	-	-	-	-	-	-	-	-	0	0	1.12049	1.26641	1.61495	1.09912	0	0.95173	-0.823226	0.449634	0.863375	0	1.12317	1.10316	0	0	0	0	0.532884	0	0.425192	0.678383	1.37617	0.33934	0	0	0	-0.72068	1.42816
983	BBB#003482	Bacteria	Bacillales	Bacillaceae	Neobacillus	Neobacillus niacini			Neobacillus niacini	-	-	-	-	-	-	-	-	-	-	-	0.361582	0.445526	0.673462	1.44387	2.02026	0.818333	0	0.361108	0	0.491249	1.49343	0	0.236361	0.969413	0	0	0	0	1.17592	0	0.893595	1.30037	0.725291	0.30452	0	0	0.163005	-0.650581	0.916251
984	BBB#003405	Bacteria	Bacillales	Bacillaceae	Niallia	Niallia circulans			Niallia circulans	-	-	-	-	-	-	-	-	-	-	-	0	0	1.30736	2.29186	2.02934	0.988758	0	0.512319	0	0	1.0694	0	1.03791	1.06186	0	0	0	0	-0.414163	0	0.826369	1.17076	1.41075	-0.615514	0	0	0	0	0.503028
985	BBB#003407	Bacteria	Bacillales	Bacillaceae	Priestia	Priestia megaterium			Priestia megaterium	-	-	-	-	-	-	-	-	-	-	-	0	0	0.0480824	0.404872	0.823486	0	0	0.774088	0	0	-0.0301363	0	0	0.0376309	0	0	0	0	0	0	-0.352091	-0.368942	0	0	0	0	0	0	-0.0746713
986	BBB#003339	Bacteria	Bacillales	Bacillaceae	Virgibacillus	Virgibacillus pantothenticus			Virgibacillus pantothenticus	-	-	-	-	-	-	-	-	-	-	-	0	0	3.09388	1.09239	1.61816	1.57463	0	1.92732	0.338697	0.826812	0.52145	0	3.23808	0.833557	0	0	0	0	0.269649	0	0.694914	0.768381	1.29346	-0.132739	0	0	0	0	1.35529
987	BBB#001453	Bacteria	Bacillales	Listeriaceae	Listeria	Listeria grayi			Listeria grayi	-	-	-	-	-	-	-	-	-	-	-	0	0	0	0	0.15595	0	0	0	0	0	0	0	0	0	0	0	0	0	0	0	0	0	0	0	0	0	0	0	0
988	BBB#001717	Bacteria	Bacillales	Listeriaceae	Listeria	Listeria grayi			Listeria grayi	-	-	-	-	-	-	-	-	-	-	-	0	0	0.380728	1.21695	1.41707	0	0	1.07544	0	0.260854	0.891579	0	0	0.516875	0	0	0	0	0	0	0.391686	0.46177	0	-0.253933	0	0	0	0	0.702619
989	BBB#001427	Bacteria	Bacillales	Listeriaceae	Listeria	Listeria innocua			Listeria innocua	-	-	-	-	-	-	-	-	-	-	-	0	0	0	1.34298	1.27061	1.00807	0	0.883599	0.0538183	0	1.00851	0	0	0.893862	0	0	0	0.949474	0.0252959	0	0.491151	0.793765	0	-0.272932	0	0	0	0	0.30883
990	BBB#001428	Bacteria	Bacillales	Listeriaceae	Listeria	Listeria ivanovii			Listeria ivanovii	-	-	-	-	-	-	-	-	-	-	-	0	0	1.10401	1.58425	1.60803	0.197633	0	0.117974	-1.21003	0.519175	0.947078	0	0.191091	0.351092	0	0	0	0	0.327116	0	0.416118	0.89712	0	-0.272706	0	0	0	0	0.559561
991	BBB#001429	Bacteria	Bacillales	Listeriaceae	Listeria	Listeria ivanovii	Listeria ivanovii subsp. ivanovii		Listeria ivanovii subsp. ivanovii	-	-	-	-	-	-	-	-	-	-	-	0	0	1.0965	1.36889	1.55666	0.116414	0	1.17621	0	0	0.807633	0	0	0.0793174	0	0	0	0	0.304179	0	0.390466	0.673967	0	0.169953	0	0	0	0	1.03077
992	BBB#001430	Bacteria	Bacillales	Listeriaceae	Listeria	Listeria ivanovii	Listeria ivanovii subsp. londoniensis		Listeria ivanovii subsp. londoniensis	-	-	-	-	-	-	-	-	-	-	-	0	0	1.48974	1.92971	1.9016	1.42012	0	1.66916	0.232388	0.765048	1.36147	0	1.32457	1.35454	0	0	0	0	0.761249	0	0.781403	1.28324	0	-0.196641	0	0	0	0	0.621414
993	BBB#003008	Bacteria	Bacillales	Listeriaceae	Listeria	Listeria marthii			Listeria marthii	-	-	-	-	-	-	-	-	-	-	-	0	2.48826	0.108518	0.929987	0.932204	2.10731	0	1.33174	-0.30268	0.229668	0.674178	0.629975	0.793917	1.6462	0	0	0	2.17116	0.435988	0	-0.177434	0.125377	1.59498	0.140609	0	0	0	0	1.04026
994	BBB#001716	Bacteria	Bacillales	Listeriaceae	Listeria	Listeria monocytogenes			Listeria monocytogenes	-	-	-	-	-	-	-	-	-	-	-	0	0	0.814428	1.75061	2.02967	0.953013	0	1.61671	0	0.649043	1.439	0	0.890316	1.24975	0	0	0	0	0.816897	0	0.86335	0.948689	1.15857	0.453617	0	0	0	0	1.14654
995	BBB#003007	Bacteria	Bacillales	Listeriaceae	Listeria	Listeria rocourtiae			Listeria rocourtiae	-	-	-	-	-	-	-	-	-	-	-	0	0	0	0	0	0	0	0	0	0	0	0	0	0	0	0	0	0	0	0	0	0	0	0	0	0	0	0	0
996	BBB#003492	Bacteria	Bacillales	Listeriaceae	Listeria	Listeria seeligeri			Listeria seeligeri	-	-	-	-	-	-	-	-	-	-	-	0.934301	0	1.63742	1.7014	2.04952	1.38954	0	0.613337	-0.950217	0.504429	1.68422	0	1.10347	1.52844	0	0	1.12276	0	1.07816	0	0.921523	0.963636	1.27432	1.05506	0	0.417049	0	0.335289	1.74831
997	BBB#003411	Bacteria	Bacillales	Listeriaceae	Listeria	Listeria welshimeri			Listeria welshimeri	-	-	-	-	-	-	-	-	-	-	-	0	0	0.387901	0.894883	1.08041	0.0340615	0	1.04093	0	0.0530977	0.405561	0	0	0.252567	0	0	0	0	0.301432	0	-0.0655805	0.101633	0	-0.78712	0	0	0	0	0.174951
998	BBB#001031	Bacteria	Bacillales	Paenibacillaceae	Aneurinibacillus	Aneurinibacillus aneurinilyticus			Aneurinibacillus aneurinilyticus	-	-	-	-	-	-	-	-	-	-	-	3.09691	4.65403	4.18308	1.82143	1.00819	0	2.6663	-0.645518	2.65242	2.96594	0.980495	3.68762	0	0	0	0.784162	0	0.915556	2.81425	0.874535	1.48006	1.28727	4.40694	1.74227	0	0.198182	1.65002	0	1.16122
999	BBB#003353	Bacteria	Bacillales	Paenibacillaceae	Brevibacillus	Brevibacillus brevis			Brevibacillus brevis	-	-	-	-	-	-	-	-	-	-	-	3.75128	3.79356	3.32742	2.61242	1.60124	0.731134	1.46587	1.00503	1.50721	2.13721	1.05682	2.76006	1.58345	3.03283	2.54988	0	0.806409	0.629717	2.8716	2.08788	2.93221	1.74389	3.73302	1.08367	3.79905	0.712368	2.54501	-0.217106	1.56486
1000	BBB#003410	Bacteria	Bacillales	Paenibacillaceae	Brevibacillus	Brevibacillus brevis			Brevibacillus brevis	-	-	-	-	-	-	-	-	-	-	-	1.46902	3.06443	0.540015	1.59162	1.15869	0.532515	0	0.872214	0.159619	1.48284	1.16353	0.83652	2.72747	0.608692	0	1.30888	1.81791	0	1.19162	3.18761	-0.000352652	0.270298	1.18097	0.587725	0	0.70989	0.321267	1.04443	0.367509
1001	BBB#003475	Bacteria	Bacillales	Paenibacillaceae	Paenibacillus	Paenibacillus campinasensis			Paenibacillus campinasensis	-	-	-	-	-	-	-	-	-	-	-	2.90883	1.63428	2.45599	1.92812	2.078	0.892043	0	3.48273	-0.772612	0.249925	1.53333	0.7822	2.13807	2.08616	0	2.01863	1.24549	0	4.38618	0	3.80493	0.842877	2.39926	-0.0719352	3.08061	2.57645	3.30015	0.367857	2.37098
1002	BBB#003473	Bacteria	Bacillales	Paenibacillaceae	Paenibacillus	Paenibacillus chibensis			Paenibacillus chibensis	-	-	-	-	-	-	-	-	-	-	-	0	0	-0.3599	0.679083	0.967088	0.843562	0	1.05028	0	-0.0923015	0.535039	0	0	1.0961	0	0	0	0	0.623456	0	0.185748	0.292096	0	-0.161203	0	0	0	0	0.37221
1003	BBB#003469	Bacteria	Bacillales	Paenibacillaceae	Paenibacillus	Paenibacillus chondroitinus			Paenibacillus chondroitinus	-	-	-	-	-	-	-	-	-	-	-	0	0.532658	-0.395524	1.10514	0.47237	-0.380976	0	0.349135	-1.39863	-0.00604579	-0.16072	0.168016	0.131339	-0.333247	0.541581	0	0.338842	0	1.42055	0	-0.210346	-0.479051	0.169351	-0.556294	0.778702	0	0.508742	0	0.564856
1004	BBB#003474	Bacteria	Bacillales	Paenibacillaceae	Paenibacillus	Paenibacillus illinoisensis			Paenibacillus illinoisensis	-	-	-	-	-	-	-	-	-	-	-	0.636076	0	-0.292146	3.12694	1.25951	0.89756	0	0.454628	-0.859179	3.39605	0.950311	0	0.228583	1.38857	0	0	1.74026	0	0.313421	0	0.875299	0.41116	0	-0.378362	0	0.212633	0.569487	0	1.31889
1005	BBB#003470	Bacteria	Bacillales	Paenibacillaceae	Paenibacillus	Paenibacillus lautus			Paenibacillus lautus	-	-	-	-	-	-	-	-	-	-	-	5.35015	4.75731	4.63794	4.11524	3.26283	3.2097	1.41751	3.27731	1.09912	2.51538	3.11312	4.55108	4.77545	2.82329	4.34026	0.757241	5.4773	1.36885	5.66245	3.57428	4.92943	1.96218	3.85596	1.9045	4.45465	2.16488	5.17232	1.43497	3.23593
1006	BBB#003466	Bacteria	Bacillales	Paenibacillaceae	Paenibacillus	Paenibacillus macerans			Paenibacillus macerans	-	-	-	-	-	-	-	-	-	-	-	1.45198	0.575727	2.84628	1.33807	1.90542	1.16138	0	1.74611	0.262383	0.715852	0.489472	0.343671	2.72895	0.57658	0	0	0	0.20715	1.2707	0	0.6433	0.473831	0.950357	-0.269168	0	0.0632086	0.161004	-0.739059	1.08842
1007	BBB#003471	Bacteria	Bacillales	Paenibacillaceae	Paenibacillus	Paenibacillus pabuli			Paenibacillus pabuli	-	-	-	-	-	-	-	-	-	-	-	3.07095	5.76014	2.29172	2.45527	2.80694	1.35161	0	3.57767	2.97227	1.76007	1.58619	0.892437	3.35168	3.907	2.2147	1.86371	3.97499	1.70372	3.75694	1.75514	2.25714	1.5634	2.97334	2.79965	3.66823	1.09015	4.76662	1.3182	1.46328
1008	BBB#003675	Bacteria	Bacillales	Paenibacillaceae	Paenibacillus	Paenibacillus pasadenensis/humicus			Paenibacillus pasadenensis/humicus	-	-	-	-	-	-	-	-	-	-	-	2.03965	4.31603	-0.00124529	0.0465308	1.79716	0.841416	0.623415	2.16885	-0.116307	0.959189	-0.271144	-0.438973	0.712617	1.70308	1.26647	0	1.52077	-0.85571	0.777368	1.51478	0.86696	1.23282	1.02075	1.31885	0.534959	-0.306741	1.66091	-0.591501	0.216932
1009	BBB#003467	Bacteria	Bacillales	Paenibacillaceae	Paenibacillus	Paenibacillus polymyxa			Paenibacillus polymyxa	-	-	-	-	-	-	-	-	-	-	-	1.0349	1.05989	0.245073	1.02929	1.39402	1.03987	0	1.06467	-0.381369	0.00972152	1.13947	0	0.507877	1.09148	0	0	1.19161	0	1.23023	0	0.766505	0.774973	0.949736	0.0890566	0	0.361277	0.726874	-0.739059	0.727127
1010	BBB#001032	Bacteria	Bacillales	Paenibacillaceae	Paenibacillus	Paenibacillus sp.			Paenibacillus sp.	-	-	-	-	-	-	-	-	-	-	-	0.308302	1.00881	-0.315354	0.54696	-0.960948	0.52805	1.05822	-1.23141	0.814991	-0.398363	-1.71935	0.235627	1.00326	-0.196396	1.17533	0	2.2875	0.0662874	2.38618	1.41369	0.309182	-1.07259	1.44537	0.287393	2.53961	0.967698	0.927556	0.635049	2.07669
1011	BBB#003468	Bacteria	Bacillales	Paenibacillaceae	Paenibacillus	Paenibacillus thiaminolyticus			Paenibacillus thiaminolyticus	-	-	-	-	-	-	-	-	-	-	-	0	0	0.95324	0.649808	0.660706	-0.271677	0	0.086187	-1.57451	-0.0764351	-0.366004	0	0.740229	-0.54516	0	0	0	0	0.717361	0	-0.342942	-0.270943	0	0	0	0	0	0	-0.105603
1012	BBB#003472	Bacteria	Bacillales	Paenibacillaceae	Paenibacillus	Paenibacillus validus			Paenibacillus validus	-	-	-	-	-	-	-	-	-	-	-	3.74825	6.86981	2.1937	3.76874	2.25996	4.50722	5.7756	3.57	4.8544	0.885763	2.67852	5.19982	4.21389	2.8555	3.5993	0	1.23609	1.38436	3.58307	5.14067	2.88843	2.65146	4.18846	0.875835	4.24779	0.148137	1.49705	1.35266	4.38248
1013	BBB#003342	Bacteria	Bacillales	Planococcaceae	Kurthia	Kurthia zopfii			Kurthia zopfii	-	-	-	-	-	-	-	-	-	-	-	0	0	0.402403	1.21387	1.39587	0.16426	0	0.573845	-0.33979	0.33245	0.669031	0	0	0.274869	0	0	0	0	0.545553	0	0.326674	0.27893	0	-0.502012	0	0	0	0	0.549315
1014	BBB#003348	Bacteria	Bacillales	Planococcaceae	Planococcus	Planococcus citreus			Planococcus citreus	-	-	-	-	-	-	-	-	-	-	-	0	0	0.353244	0.748323	1.13786	0.664389	0	0.890465	0	-0.0652079	0.408336	0	0.489179	0.663879	0	0	0	0	0.0715515	0	-0.0867466	0.211308	0	-0.126949	0	0	0	0	0.823736
1015	BBB#002448	Bacteria	Bacillales	Sporolactobacillaceae	Sporolactobacillus	Sporolactobacillus laevus			Sporolactobacillus laevus	-	-	-	-	-	-	-	-	-	-	-	0	1.44174	1.12533	1.05737	1.0602	0.350734	0	0.965374	0.582432	0.447811	0.309041	0.667943	0.133345	0.249582	0	0	0	0.610058	0.529261	0	0.283137	1.02451	0	-0.52459	0	0	0	-0.529893	0.206148
1016	BBB#000846	Bacteria	Bacillales	Staphylococcaceae	Gemella	Gemella asaccharolytica		WAL 1945J	Gemella asaccharolytica	-	-	-	-	-	-	-	-	-	-	-	0	0	0	0	0	0	0	0	0	0	0	0	0	0	0	0	0	0	0	0	0	0	0	0	0	0	0	0	0
1017	BBB#001686	Bacteria	Bacillales	Staphylococcaceae	Gemella	Gemella bergeri		CDC 617-93 [CCUG 37817, SS-1507]	Gemella bergeri	-	-	-	-	-	-	-	-	-	-	-	0	0	0	0	0	0	0	0	-1.81068	0	0	0	0	0	0	0	0	0	-1.22263	0	0	0	0	1.57406	0	0	0	0	0
1018	BBB#001548	Bacteria	Bacillales	Staphylococcaceae	Gemella	Gemella morbillorum			Gemella morbillorum	-	-	-	-	-	-	-	-	-	-	-	0	0	0	-3.41172	-4.4464	-3.07599	-1.25923	0	3.68664	0	-2.59898	-2.62646	-3.42057	-1.9593	0	0	0.0920057	-2.94317	0	-1.88201	-3.66202	-3.23345	0	-0.18441	-2.03509	0	0	-1.52196	0
1019	BBB#002982	Bacteria	Bacillales	Staphylococcaceae	Gemella	Gemella morbillorum			Gemella morbillorum	-	-	-	-	-	-	-	-	-	-	-	0	0	0	0	0	0	0	0	0	0	0	0	0	0	0	0	0	0	0	0	0	0	0	-0.0379879	0	0	0	0	0
1020	BBB#003506	Bacteria	Bacillales	Staphylococcaceae	Mammaliicoccus	Mammaliicoccus fleurettii			Mammaliicoccus fleurettii	-	-	-	-	-	-	-	-	-	-	-	0	0	0.695007	1.05821	1.48759	0.267075	0	1.11072	0	0.256989	0.661741	0	0.0815018	0.379609	0	0	0	0	0.481503	0	0.408051	0.525088	0	-0.290576	0	0	0	0	0.802805
1021	BBB#003729	Bacteria	Bacillales	Staphylococcaceae	Mammaliicoccus	Mammaliicoccus lentus			Mammaliicoccus lentus	-	-	-	-	-	-	-	-	-	-	-	0	0	0.0337798	0.628941	0.931132	-0.043941	0	0.698331	0	-0.344496	0.411198	0	0	0.212789	0	0	0	0	0.60675	0	-0.218232	0.151332	0	-0.207214	0	0	0	0	0.890595
1022	BBB#002451	Bacteria	Bacillales	Staphylococcaceae	Mammaliicoccus	Mammaliicoccus sciuri			Mammaliicoccus sciuri	-	-	-	-	-	-	-	-	-	-	-	0	0	0	0	0	0	0	0	0	0	0	0	0	0	0	0	0	0	0	0	0	0	0	0	0	0	0	0	0
1023	BBB#003317	Bacteria	Bacillales	Staphylococcaceae	Mammaliicoccus	Mammaliicoccus sciuri			Mammaliicoccus sciuri	-	-	-	-	-	-	-	-	-	-	-	0	1.12173	4.26713	1.40519	2.32087	1.66998	0	1.66096	0.410897	1.86753	0.840003	0.860588	3.6414	0.0600954	0	0	0.990919	-0.0954637	0.396888	0	1.77763	0.919008	0	-0.0808684	0	0	0	0	1.91513
1024	BBB#003722	Bacteria	Bacillales	Staphylococcaceae	Mammaliicoccus	Mammaliicoccus sciuri			Mammaliicoccus sciuri	-	-	-	-	-	-	-	-	-	-	-	0	0	-0.163039	0.903104	1.09041	-0.150363	0	0.271033	0	0.181782	0.353488	0	0	0.200775	0	0	0	0	-0.173304	0	-0.113931	0.366179	0	-0.702127	0	0	0	0	0.39779
1025	BBB#003752	Bacteria	Bacillales	Staphylococcaceae	Mammaliicoccus	Mammaliicoccus sciuri			Mammaliicoccus sciuri	-	-	-	-	-	-	-	-	-	-	-	0	0	0.715507	0.986659	1.16329	0.0680088	0	0.85105	0	0.279709	0.105685	0	0.444196	-0.104278	0	0	0	0	0.0448487	0	-0.024334	0.601567	0.560742	-0.00566203	0	0	0	0	0.912968
1026	BBB#002897	Bacteria	Bacillales	Staphylococcaceae	Mammaliicoccus	Mammaliicoccus vitulinus			Mammaliicoccus vitulinus	-	-	-	-	-	-	-	-	-	-	-	0	0	0.994346	1.23763	1.62316	0.695476	0	1.29415	0	0.501762	0.714983	0	1.0048	0.538303	0	0	0	0	0.42757	0	0.388048	0.601154	0	-0.213586	0	0	0	0	0.6961
1027	BBB#001336	Bacteria	Bacillales	Staphylococcaceae	Staphylococcus	Staphylococcus arlettae		DSM 20672 [BP47]	Staphylococcus arlettae	-	-	-	-	-	-	-	-	-	-	-	0	0	0	0	0	0	0	0	0	0	0	0	0	0	0	0	0	0	0	0	0	0	0	0	0	0	0	0	0
1028	BBB#001725	Bacteria	Bacillales	Staphylococcaceae	Staphylococcus	Staphylococcus aureus	Staphylococcus aureus subsp. anaerobius		Staphylococcus aureus subsp. anaerobius	-	-	-	-	-	-	-	-	-	-	-	1.86368	1.41718	1.6127	2.24663	2.17744	1.59885	0	1.44845	-0.182649	2.32137	1.83167	0	1.2999	1.23588	2.37514	1.44802	2.229	1.43242	1.43729	1.63609	1.59638	2.0766	1.52889	0.802534	1.01817	1.88229	0.725261	0.063002	1.58193
1029	BBB#001441	Bacteria	Bacillales	Staphylococcaceae	Staphylococcus	Staphylococcus aureus	Staphylococcus aureus subsp. aureus	Enterotoxin A	Staphylococcus aureus subsp. aureus (Enterotoxin A)	-	-	-	-	-	-	-	-	-	-	-	3.1434	2.24726	0.878915	3.24101	1.38974	1.84827	1.17143	1.2002	-1.10019	2.44294	1.19621	1.08298	2.27085	1.06664	3.35774	2.52045	3.44997	1.78713	1.12787	3.42336	1.68127	1.6191	2.11386	0.92137	1.94533	2.35115	0.82802	0.850008	1.49447
1030	BBB#001445	Bacteria	Bacillales	Staphylococcaceae	Staphylococcus	Staphylococcus aureus	Staphylococcus aureus subsp. aureus	Enterotoxin A&B	Staphylococcus aureus subsp. aureus (Enterotoxin A/B)	-	-	-	-	-	-	-	-	-	-	-	3.58874	3.13965	0.457045	3.96882	1.50918	1.96637	2.19839	1.83551	0.278325	2.77955	1.63749	2.14599	1.92602	1.23245	2.74769	2.31023	3.69655	2.09013	1.40964	3.96729	2.20138	1.72906	2.14948	1.38458	2.42876	2.23262	1.686	1.6423	1.99909
1031	BBB#001664	Bacteria	Bacillales	Staphylococcaceae	Staphylococcus	Staphylococcus aureus	Staphylococcus aureus subsp. aureus	Enterotoxin A&D	Staphylococcus aureus subsp. aureus (Enterotoxin A/D)	-	-	-	-	-	-	-	-	-	-	-	3.23467	2.87952	4.31691	2.90233	2.44632	2.87536	1.7878	2.71965	1.64875	2.91995	2.02431	2.1009	4.22797	1.4782	3.94178	2.7235	2.94088	2.30914	1.80594	2.53987	2.91629	2.10591	2.73835	1.36793	3.08061	2.32242	2.32627	0.657363	2.22692
1032	BBB#001442	Bacteria	Bacillales	Staphylococcaceae	Staphylococcus	Staphylococcus aureus	Staphylococcus aureus subsp. aureus	Enterotoxin B	Staphylococcus aureus subsp. aureus (Enterotoxin B)	-	-	-	-	-	-	-	-	-	-	-	4.08175	3.26962	0.382083	3.28889	1.42277	2.4033	1.61343	1.81848	0.373744	2.93076	1.45132	1.83328	2.48184	1.28903	3.96646	2.95973	3.82058	2.85636	1.88171	4.05258	2.88566	2.11005	3.45963	1.87014	3.60313	3.38256	2.47907	1.13204	2.60647
1033	BBB#001909	Bacteria	Bacillales	Staphylococcaceae	Staphylococcus	Staphylococcus aureus	Staphylococcus aureus subsp. aureus	Enterotoxin B	Staphylococcus aureus subsp. aureus (Enterotoxin B)	-	-	-	-	-	-	-	-	-	-	-	0	0	0.783315	1.90953	1.69435	0.570868	0	0.794123	0	0.838676	0.722597	0	0.566726	0.0657972	0	0	0	0	0	0	0.802829	0.658667	0	0.176394	0	0	0	0	1.31889
1034	BBB#001443	Bacteria	Bacillales	Staphylococcaceae	Staphylococcus	Staphylococcus aureus	Staphylococcus aureus subsp. aureus	Enterotoxin B&C	Staphylococcus aureus subsp. aureus (Enterotoxin B/C)	-	-	-	-	-	-	-	-	-	-	-	2.80668	2.64935	1.53202	3.30579	1.90127	2.53656	1.30975	1.42836	-0.870181	2.28613	1.82401	1.67528	3.02194	1.60035	3.06116	2.45514	3.52753	1.52734	1.04707	3.19144	2.27976	1.94573	2.37856	1.24999	2.49565	2.1083	1.31631	0.860897	1.89819
1035	BBB#001907	Bacteria	Bacillales	Staphylococcaceae	Staphylococcus	Staphylococcus aureus	Staphylococcus aureus subsp. aureus	Enterotoxin C&G	Staphylococcus aureus subsp. aureus (Enterotoxin C/G)	-	-	-	-	-	-	-	-	-	-	-	0	0	0.42706	1.42369	1.07349	0.35599	0	0.32168	0	0.372466	0.243265	0	0.458516	0.393841	0	0	0	0	-0.0102233	0	0.49179	-0.00387714	0	0.532927	0	0	0	0	1.23593
1036	BBB#001665	Bacteria	Bacillales	Staphylococcaceae	Staphylococcus	Staphylococcus aureus	Staphylococcus aureus subsp. aureus	Enterotoxin C2&D&G	Staphylococcus aureus subsp. aureus (Enterotoxin C2/D/G)	-	-	-	-	-	-	-	-	-	-	-	1.16096	0.75225	0.673132	1.53225	0.752011	0.403295	0	0.244457	0	0.910779	0.00214009	0	1.22719	-0.303311	1.27904	0	1.60806	0.44385	-0.00659467	1.66093	0.336308	0.241729	0.921211	0.26064	0.806831	0.61731	0	-0.500899	1.27583
1037	BBB#001666	Bacteria	Bacillales	Staphylococcaceae	Staphylococcus	Staphylococcus aureus	Staphylococcus aureus subsp. aureus	Enterotoxin D	Staphylococcus aureus subsp. aureus (Enterotoxin D)	-	-	-	-	-	-	-	-	-	-	-	2.87447	1.63957	0.0785338	2.44387	1.19359	0.877942	0	1.3084	0	1.04586	0.721269	0.330073	1.00168	0.47954	1.02814	0.761794	2.20196	0.912664	0.326926	2.72628	0.871777	0.917451	0.905269	1.38541	1.21124	1.06165	0.558413	0.611128	2.13419
1038	BBB#001444	Bacteria	Bacillales	Staphylococcaceae	Staphylococcus	Staphylococcus aureus	Staphylococcus aureus subsp. aureus	Enterotoxin E	Staphylococcus aureus subsp. aureus (Enterotoxin E)	-	-	-	-	-	-	-	-	-	-	-	2.98812	2.12173	4.2016	2.30696	2.35904	2.35599	0.958079	2.7302	1.12221	2.1698	1.39412	1.65645	3.83428	0.755241	2.00428	1.41291	2.52367	1.71399	2.21033	2.84378	2.38455	1.41116	1.78763	0.60363	1.95332	1.74056	1.65584	0.443145	2.06432
1039	BBB#001667	Bacteria	Bacillales	Staphylococcaceae	Staphylococcus	Staphylococcus aureus	Staphylococcus aureus subsp. aureus	Enterotoxin G	Staphylococcus aureus subsp. aureus (Enterotoxin G)	-	-	-	-	-	-	-	-	-	-	-	1.73256	1.01442	0.878041	1.99416	1.18014	0.47658	0	0.847365	0	1.03562	0.523181	0	1.0432	0.00263722	0	0	1.69849	0	-0.0390317	1.91345	0.792705	0.503624	0.894543	-0.202941	0	0.30993	0	0	0.820896
1040	BBB#001908	Bacteria	Bacillales	Staphylococcaceae	Staphylococcus	Staphylococcus aureus	Staphylococcus aureus subsp. aureus	Enterotoxin H	Staphylococcus aureus subsp. aureus (Enterotoxin H)	-	-	-	-	-	-	-	-	-	-	-	2.25116	2.11515	1.51521	2.96696	2.53138	1.4243	0	1.51246	0	2.03125	1.74191	0	1.65641	0.929135	0	0	2.56623	0	0.172431	1.79459	1.74939	1.75572	1.65442	0.749095	0	0.644349	0	0.0344329	1.56199
1041	BBB#001663	Bacteria	Bacillales	Staphylococcaceae	Staphylococcus	Staphylococcus aureus	Staphylococcus aureus subsp. aureus	Enterotoxin selj, ser, ses, set	Staphylococcus aureus subsp. aureus (Enterotoxin selj/ser/ses/set)	-	-	-	-	-	-	-	-	-	-	-	1.86212	1.17326	1.08794	2.05821	1.47524	1.26579	0	1.04969	-0.511667	0.933151	0.752702	0.437513	2.05455	0.495482	0	1.11501	1.97768	0.190983	-0.0769541	1.59478	0.645961	0.802519	1.37324	0.709008	1.42511	0.631858	0.066425	-0.483088	1.52632
1042	BBB#001447	Bacteria	Bacillales	Staphylococcaceae	Staphylococcus	Staphylococcus aureus	Staphylococcus aureus subsp. aureus	MRSA	Staphylococcus aureus subsp. aureus (MRSA)	-	-	-	-	-	-	-	-	-	-	-	3.17111	2.86931	1.34556	3.39461	2.0171	2.14557	2.2342	1.87658	0.612531	2.30554	1.82209	2.05041	2.41145	1.78766	2.86122	2.3223	3.20391	2.5968	2.02226	4.44211	2.58498	1.75308	2.23724	1.40919	2.80683	2.83948	2.22034	1.30646	2.02974
1043	BBB#002871	Bacteria	Bacillales	Staphylococcaceae	Staphylococcus	Staphylococcus aureus	Staphylococcus aureus subsp. aureus	MRSA	Staphylococcus aureus subsp. aureus (MRSA)	-	-	-	-	-	-	-	-	-	-	-	2.58614	1.90261	0	2.42233	1.55324	1.44005	1.05822	1.60594	0.416388	1.3458	0	0	1.79786	0	1.51966	1.24267	2.41542	1.3721	1.36233	2.73717	0	0	1.73053	0.845603	1.94533	1.47287	1.44273	0.340112	1.52127
1044	BBB#001446	Bacteria	Bacillales	Staphylococcaceae	Staphylococcus	Staphylococcus aureus	Staphylococcus aureus subsp. aureus	MRSA/Vancomycin	Staphylococcus aureus subsp. aureus (MRSA/Vancomycin)	-	-	-	-	-	-	-	-	-	-	-	3.41231	3.18389	0.72312	4.11734	1.50638	1.98826	2.25729	1.64658	-0.8916	2.7463	1.63575	1.94805	2.02194	1.36995	2.49725	2.44086	3.84676	2.05623	1.45544	3.88646	2.31302	1.89778	2.03669	1.21757	2.37518	2.34861	1.1318	1.66903	2.33367
1045	BBB#002765	Bacteria	Bacillales	Staphylococcaceae	Staphylococcus	Staphylococcus aureus	Staphylococcus aureus subsp. aureus	PVL	Staphylococcus aureus subsp. aureus (PVL)	-	-	-	-	-	-	-	-	-	-	-	0	0	0	0	0	0	0	0	0	0	0	0	0	0	0	0	0	1.92979	1.16969	3.69312	0	0	0	1.72968	0	2.47986	1.47188	1.15545	2.26925
1046	BBB#000901	Bacteria	Bacillales	Staphylococcaceae	Staphylococcus	Staphylococcus aureus	Staphylococcus aureus subsp. aureus		Staphylococcus aureus subsp. aureus	-	-	-	-	-	-	-	-	-	-	-	3.62967	2.86197	-0.787842	3.3256	1.14181	2.2971	2.19839	1.79323	0.931522	2.06107	1.40556	1.79133	2.51578	1.08502	2.78927	2.71818	3.56085	2.52572	1.60519	4.22105	1.87044	1.80081	2.1377	2.19277	3.1597	3.03903	2.34372	1.96422	2.73764
1047	BBB#002834	Bacteria	Bacillales	Staphylococcaceae	Staphylococcus	Staphylococcus aureus	Staphylococcus aureus subsp. aureus		Staphylococcus aureus subsp. aureus	-	-	-	-	-	-	-	-	-	-	-	0	0	1.03234	2.07843	2.03177	1.17248	0	1.10103	0	1.03904	1.3613	0	1.07712	0.919081	0	0	1.46202	0	0.252453	0	1.2274	1.23914	0	0.497988	0	0	0	0	1.29769
1048	BBB#002836	Bacteria	Bacillales	Staphylococcaceae	Staphylococcus	Staphylococcus aureus	Staphylococcus aureus subsp. aureus		Staphylococcus aureus subsp. aureus	-	-	-	-	-	-	-	-	-	-	-	1.38758	1.49096	0.365964	1.77408	1.21981	0.386047	0	0.391618	0	1.51386	0.363942	0	0.60883	-0.105844	2.12151	0	1.41311	0.550367	0.322174	1.23105	0.943861	0.742749	0.873423	0.616121	0	1.15012	0.32552	0	1.28988
1049	BBB#002837	Bacteria	Bacillales	Staphylococcaceae	Staphylococcus	Staphylococcus aureus	Staphylococcus aureus subsp. aureus		Staphylococcus aureus subsp. aureus	-	-	-	-	-	-	-	-	-	-	-	3.09551	3.23215	0.333174	3.49203	1.81988	1.9356	1.82433	1.38799	0.0336686	2.38736	1.87922	1.60654	1.95577	1.50689	2.88058	2.38227	3.62841	2.21106	1.70337	3.78623	1.90818	1.87971	2.09368	1.37705	2.76398	2.5572	2.37646	0.819236	2.04466
1050	BBB#003120	Bacteria	Bacillales	Staphylococcaceae	Staphylococcus	Staphylococcus aureus	Staphylococcus aureus subsp. aureus		Staphylococcus aureus subsp. aureus	-	-	-	-	-	-	-	-	-	-	-	2.576	1.7651	1.20064	2.59805	1.69584	1.68614	2.3244	1.51401	-0.569672	1.6891	1.09539	1.10852	2.09595	1.48563	1.7513	1.34878	2.77312	1.04426	0.344737	2.55337	1.61642	1.09532	2.11386	1.36177	2.09534	0.889179	-0.139558	0.696638	1.9702
1051	BBB#003121	Bacteria	Bacillales	Staphylococcaceae	Staphylococcus	Staphylococcus aureus	Staphylococcus aureus subsp. aureus		Staphylococcus aureus subsp. aureus	-	-	-	-	-	-	-	-	-	-	-	2.45706	0.832218	0.551296	1.7069	1.33295	1.05036	1.306	1.80857	0	1.05669	0.91328	0.320019	0.817086	0.965661	0	0	1.83045	1.16582	1.06594	2.55401	0.873912	0.525088	1.43578	0.789358	1.19815	1.21742	0	-0.00653893	1.43932
1052	BBB#003122	Bacteria	Bacillales	Staphylococcaceae	Staphylococcus	Staphylococcus aureus	Staphylococcus aureus subsp. aureus		Staphylococcus aureus subsp. aureus	-	-	-	-	-	-	-	-	-	-	-	2.35651	1.58574	1.41861	2.26699	1.79892	1.4136	0	1.93986	0.106857	1.42083	1.08665	0.635881	2.10305	1.43706	1.4007	0	2.10196	0.668952	0.611945	2.11929	1.59521	1.09181	1.75985	0.872355	1.55039	0.852458	0.173795	0.047489	1.75613
1053	BBB#003123	Bacteria	Bacillales	Staphylococcaceae	Staphylococcus	Staphylococcus aureus	Staphylococcus aureus subsp. aureus		Staphylococcus aureus subsp. aureus	-	-	-	-	-	-	-	-	-	-	-	1.42835	0	0.871546	1.78639	1.42242	1.1237	0	0.904782	0	0.766839	0.796671	0	1.43503	0.669511	0	0	1.72043	1.0007	0.960061	2.12815	0.513323	0.837012	1.24631	0.310922	0	1.35318	0	-0.580542	0.995718
1054	BBB#003124	Bacteria	Bacillales	Staphylococcaceae	Staphylococcus	Staphylococcus aureus	Staphylococcus aureus subsp. aureus		Staphylococcus aureus subsp. aureus	-	-	-	-	-	-	-	-	-	-	-	1.28169	1.28153	1.25049	2.19799	1.6855	1.03406	0	0.944917	0	1.17266	0.922131	0	1.34218	0.317483	0	0	1.33102	0.750511	0.619187	1.92396	1.02378	1.14554	0.776821	1.03736	0.920613	1.15202	0	-0.0937235	1.69741
1055	BBB#003125	Bacteria	Bacillales	Staphylococcaceae	Staphylococcus	Staphylococcus aureus	Staphylococcus aureus subsp. aureus		Staphylococcus aureus subsp. aureus	-	-	-	-	-	-	-	-	-	-	-	0	1.11762	1.41771	2.02213	1.79286	1.11318	0	1.12616	0	1.04872	1.0896	0	1.50531	0.585557	0	0	1.52196	-0.160221	-0.308361	0.820654	0.967889	0.941998	1.06348	0.571544	0	0.333856	0	-0.425423	1.42937
1056	BBB#003126	Bacteria	Bacillales	Staphylococcaceae	Staphylococcus	Staphylococcus aureus	Staphylococcus aureus subsp. aureus		Staphylococcus aureus subsp. aureus	-	-	-	-	-	-	-	-	-	-	-	2.0109	1.18586	1.11905	2.00287	1.50171	1.05114	0	1.21862	-0.700256	1.01667	0.890662	0	1.37417	0.713662	0	0	1.95598	0.0173778	0.262795	1.58878	0.817329	0.814971	1.33625	0.111777	0	0.284619	0	-0.452919	1.09273
1057	BBB#003127	Bacteria	Bacillales	Staphylococcaceae	Staphylococcus	Staphylococcus aureus	Staphylococcus aureus subsp. aureus		Staphylococcus aureus subsp. aureus	-	-	-	-	-	-	-	-	-	-	-	1.79173	0.753609	0.88304	1.75898	1.55767	1.08075	0	1.55545	-0.357223	0.796841	1.1554	-0.0214151	0.952355	1.00244	0	0	1.51541	0	0.801215	1.82485	1.16319	0.858619	1.16971	0.618882	0	0.660838	0.550486	-0.188761	1.17629
1058	BBB#003128	Bacteria	Bacillales	Staphylococcaceae	Staphylococcus	Staphylococcus aureus	Staphylococcus aureus subsp. aureus		Staphylococcus aureus subsp. aureus	-	-	-	-	-	-	-	-	-	-	-	1.86701	0.919681	1.18255	2.18683	2.07255	1.22582	0	1.62436	-0.462757	1.05285	1.72886	0	1.26482	1.00154	0	0	1.57358	0.754343	1.04469	1.53275	1.16995	1.43817	1.06348	0.848252	0.760086	1.02341	0	-0.0760936	1.63146
1059	BBB#003129	Bacteria	Bacillales	Staphylococcaceae	Staphylococcus	Staphylococcus aureus	Staphylococcus aureus subsp. aureus		Staphylococcus aureus subsp. aureus	-	-	-	-	-	-	-	-	-	-	-	1.10207	0	1.25541	1.756	1.65497	0.984021	0	1.07756	0	0.577921	1.22261	0	1.01194	0.677155	0	0	0.999054	0	0.529441	0	0.758435	0.963171	0.908666	-0.0845133	0	0	0	-1.04718	0.689223
1060	BBB#003130	Bacteria	Bacillales	Staphylococcaceae	Staphylococcus	Staphylococcus aureus	Staphylococcus aureus subsp. aureus		Staphylococcus aureus subsp. aureus	-	-	-	-	-	-	-	-	-	-	-	1.29672	0	0.934624	1.35625	1.47289	0.931492	0	1.28266	0	0.361374	1.12966	0	0.921771	0.907485	0	0	0.89089	0	0.512636	0	0.476423	0.771017	0.941276	0.359044	0	-0.0156922	0	0	1.4173
1061	BBB#003131	Bacteria	Bacillales	Staphylococcaceae	Staphylococcus	Staphylococcus aureus	Staphylococcus aureus subsp. aureus		Staphylococcus aureus subsp. aureus	-	-	-	-	-	-	-	-	-	-	-	1.7495	0	1.17236	1.84944	1.84616	1.34311	0	1.71829	0	0.804193	1.2734	0	1.62201	1.13291	0	0	1.39487	0.203024	0.497532	0	0.926001	1.21485	1.28021	0.956409	0	0.515721	0	-0.0180346	1.75857
1062	BBB#003132	Bacteria	Bacillales	Staphylococcaceae	Staphylococcus	Staphylococcus aureus	Staphylococcus aureus subsp. aureus		Staphylococcus aureus subsp. aureus	-	-	-	-	-	-	-	-	-	-	-	1.80295	0.825877	1.00862	1.90458	1.92621	2.00981	0	1.58479	-0.475696	0.873346	1.17505	0	2.19505	1.8819	0	0	2.25855	0.817974	1.12132	1.72292	0.963778	1.3144	1.87939	0.409844	0	0.912477	0	-0.670111	1.17714
1063	BBB#003133	Bacteria	Bacillales	Staphylococcaceae	Staphylococcus	Staphylococcus aureus	Staphylococcus aureus subsp. aureus		Staphylococcus aureus subsp. aureus	-	-	-	-	-	-	-	-	-	-	-	1.93128	0.922821	1.34419	1.95368	1.76109	0.960061	0	1.41438	-0.542192	1.16642	1.33072	0	1.14635	0.798044	1.2002	0.544696	1.45849	0.559327	0.744947	1.61	1.06829	1.1369	1.02714	0.281702	0	0.982766	0	-0.601249	1.00658
1064	BBB#003134	Bacteria	Bacillales	Staphylococcaceae	Staphylococcus	Staphylococcus aureus	Staphylococcus aureus subsp. aureus		Staphylococcus aureus subsp. aureus	-	-	-	-	-	-	-	-	-	-	-	0	0	1.5867	2.21478	2.29909	0.436751	0	1.10697	0	1.37171	1.77268	0	0.532678	0.53855	0	0	0	0	0.0663047	0	1.63583	1.41595	0	-0.191775	0	0	0	0	0.752264
1065	BBB#003135	Bacteria	Bacillales	Staphylococcaceae	Staphylococcus	Staphylococcus aureus	Staphylococcus aureus subsp. aureus		Staphylococcus aureus subsp. aureus	-	-	-	-	-	-	-	-	-	-	-	0	0	0.673132	1.52187	1.67347	0.933299	0	0.911057	0	0.566742	0.717237	0	0	1.03052	0	0	0	0	0.0974338	0	1.01416	0.583933	0	0.404302	0	0	0	0	1.31004
1066	BBB#003136	Bacteria	Bacillales	Staphylococcaceae	Staphylococcus	Staphylococcus aureus	Staphylococcus aureus subsp. aureus		Staphylococcus aureus subsp. aureus	-	-	-	-	-	-	-	-	-	-	-	1.32422	0	0.23008	1.38247	1.36678	1.24611	0	1.05012	0	0.20155	0.820171	0	0.85202	1.2075	0	0	1.63406	0	0.5906	0	0.641078	0.75308	0	-0.232871	0	0	0	0	0.494466
1067	BBB#003137	Bacteria	Bacillales	Staphylococcaceae	Staphylococcus	Staphylococcus aureus	Staphylococcus aureus subsp. aureus		Staphylococcus aureus subsp. aureus	-	-	-	-	-	-	-	-	-	-	-	0	0	0.673132	1.10136	1.05885	0	0	0.777883	0	0.728493	0.303495	0	0.172935	0.0910913	0	0	0	0	0	0	0.364459	0.298312	0	-0.120845	0	0	0	0	0.716859
1068	BBB#003138	Bacteria	Bacillales	Staphylococcaceae	Staphylococcus	Staphylococcus aureus	Staphylococcus aureus subsp. aureus		Staphylococcus aureus subsp. aureus	-	-	-	-	-	-	-	-	-	-	-	2.34016	1.36525	0.499577	2.11219	1.6202	1.15508	0	1.39065	0.215315	1.581	1.00229	0	1.23053	0.76423	1.99517	1.08627	2.02637	0.198925	0.27647	1.4961	1.17859	1.70288	1.44537	0.526324	0	0.686833	0	-0.16648	1.04393
1069	BBB#003139	Bacteria	Bacillales	Staphylococcaceae	Staphylococcus	Staphylococcus aureus	Staphylococcus aureus subsp. aureus		Staphylococcus aureus subsp. aureus	-	-	-	-	-	-	-	-	-	-	-	0	0	2.19922	2.42852	2.56712	0.59594	0	0.860679	0	1.88704	1.60927	0	0.802362	0.208699	0	0	0	0	0.420337	0	1.63407	2.35994	0	0.0896539	0	0	0	0	0.859039
1070	BBB#003140	Bacteria	Bacillales	Staphylococcaceae	Staphylococcus	Staphylococcus aureus	Staphylococcus aureus subsp. aureus		Staphylococcus aureus subsp. aureus	-	-	-	-	-	-	-	-	-	-	-	1.82147	1.75278	1.64512	2.33695	2.21465	0.824138	0	1.38156	-0.406614	1.55583	1.48998	0	1.01913	0.225561	0	0	1.26988	0.0393203	0.296743	1.33533	1.50183	2.02929	0.751286	0.675678	0.580763	0.449333	0.231742	-0.0446387	1.50942
1071	BBB#003141	Bacteria	Bacillales	Staphylococcaceae	Staphylococcus	Staphylococcus aureus	Staphylococcus aureus subsp. aureus		Staphylococcus aureus subsp. aureus	-	-	-	-	-	-	-	-	-	-	-	0	0	1.04201	1.29186	1.30209	0.04328	0	1.08261	0	1.00763	0.490528	0	0.0432041	-0.541993	0	0	0	0	0.318938	0	0.349397	1.13464	0	-0.392195	0	0	0	0	0.588984
1072	BBB#003142	Bacteria	Bacillales	Staphylococcaceae	Staphylococcus	Staphylococcus aureus	Staphylococcus aureus subsp. aureus		Staphylococcus aureus subsp. aureus	-	-	-	-	-	-	-	-	-	-	-	1.79173	1.91401	0.661059	1.99276	1.49513	1.46033	0	0.974432	0	2.16845	1.11992	0	1.75384	0.824263	3.28112	1.75848	2.9024	1.13668	0.625365	1.86776	1.38779	1.54866	2.00463	0.616121	1.88454	1.37733	0.234013	-0.083013	1.27821
1073	BBB#003143	Bacteria	Bacillales	Staphylococcaceae	Staphylococcus	Staphylococcus aureus	Staphylococcus aureus subsp. aureus		Staphylococcus aureus subsp. aureus	-	-	-	-	-	-	-	-	-	-	-	2.22711	1.24726	0.817585	1.86176	1.27462	0.531839	0	1.19897	0	1.21635	0.683656	0	0.847795	-0.246582	0	0	1.08374	0.243528	-0.140169	1.44618	0.654984	1.12298	0	0.668725	0	0.587649	0.0443382	-0.385051	1.28988
1074	BBB#003144	Bacteria	Bacillales	Staphylococcaceae	Staphylococcus	Staphylococcus aureus	Staphylococcus aureus subsp. aureus		Staphylococcus aureus subsp. aureus	-	-	-	-	-	-	-	-	-	-	-	1.32098	0.875287	0.981545	1.7214	1.59167	0.921587	0	1.10783	0	0.890398	0.728856	0	1.09595	0.343478	0	0	1.54095	0	0.271357	1.26685	0.746087	1.20846	1.07733	-0.0414332	0	0.201406	0	0	0.933578
1075	BBB#003145	Bacteria	Bacillales	Staphylococcaceae	Staphylococcus	Staphylococcus aureus	Staphylococcus aureus subsp. aureus		Staphylococcus aureus subsp. aureus	-	-	-	-	-	-	-	-	-	-	-	0	0	0	1.04213	0.713185	0.634966	0	0.605937	0	0.302077	-0.000955284	0	0.539552	0.194864	0	0	1.31119	0	0.15588	1.50005	0.1805	0.454537	0	-0.112577	0	0	0	0	0.716859
1076	BBB#003146	Bacteria	Bacillales	Staphylococcaceae	Staphylococcus	Staphylococcus aureus	Staphylococcus aureus subsp. aureus		Staphylococcus aureus subsp. aureus	-	-	-	-	-	-	-	-	-	-	-	1.51315	1.80184	1.12265	2.34897	1.71318	1.1336	0	0.986768	-1.06252	1.54415	1.04256	0.755405	1.41512	1.09023	0	0	1.84907	0.718364	0.442501	2.47816	1.6593	1.49071	1.32887	0.265934	1.17429	0.773429	0	-0.335162	0.93741
1077	BBB#003147	Bacteria	Bacillales	Staphylococcaceae	Staphylococcus	Staphylococcus aureus	Staphylococcus aureus subsp. aureus		Staphylococcus aureus subsp. aureus	-	-	-	-	-	-	-	-	-	-	-	2.51283	2.21073	0	3.04301	1.13458	1.61099	0	0.109784	0	2.68059	1.02431	0.626122	1.70002	0.639217	3.549	2.52045	3.214	1.72925	0.859162	3.01579	1.68443	1.79739	2.01432	1.11569	1.6851	2.51882	0.702489	0.664838	1.20596
1078	BBB#003148	Bacteria	Bacillales	Staphylococcaceae	Staphylococcus	Staphylococcus aureus	Staphylococcus aureus subsp. aureus		Staphylococcus aureus subsp. aureus	-	-	-	-	-	-	-	-	-	-	-	2.1375	1.74551	0.767975	2.11524	1.63238	1.34392	0	0.876585	-0.900878	1.26839	1.12242	0.824062	1.43698	0.923343	0	1.44086	1.94088	0.574434	0.400299	1.68189	0.828825	1.56383	1.52889	1.20935	1.60313	0.614187	1.38874	0.367857	1.44866
1079	BBB#003149	Bacteria	Bacillales	Staphylococcaceae	Staphylococcus	Staphylococcus aureus	Staphylococcus aureus subsp. aureus		Staphylococcus aureus subsp. aureus	-	-	-	-	-	-	-	-	-	-	-	0	0	0	1.50227	0.541508	0.449099	0	0.491676	0	0	-0.0581507	0	0	-0.141948	0	0	0	0	0.581549	2.44088	-0.0933815	0.733605	0	0.043542	0	0	0	-0.299568	0.894397
1080	BBB#003150	Bacteria	Bacillales	Staphylococcaceae	Staphylococcus	Staphylococcus aureus	Staphylococcus aureus subsp. aureus		Staphylococcus aureus subsp. aureus	-	-	-	-	-	-	-	-	-	-	-	1.79173	1.21688	0.785048	1.84548	1.66955	1.30708	0	1.10259	-0.997094	1.0279	0.965232	0.252905	1.16481	0.769921	0	0	1.85645	0.258932	0.202674	1.62942	0.802829	1.45522	0	0.819916	1.2812	0.421957	0.360515	0.063002	1.52127
1081	BBB#003151	Bacteria	Bacillales	Staphylococcaceae	Staphylococcus	Staphylococcus aureus	Staphylococcus aureus subsp. aureus		Staphylococcus aureus subsp. aureus	-	-	-	-	-	-	-	-	-	-	-	0	0	0	0	0	0	0	0	0	0	0	0	0	0	0	0	0	0	0	0	0	0	0	0	0	0	0	0	0
1082	BBB#003155	Bacteria	Bacillales	Staphylococcaceae	Staphylococcus	Staphylococcus aureus	Staphylococcus aureus subsp. aureus		Staphylococcus aureus subsp. aureus	-	-	-	-	-	-	-	-	-	-	-	0	0	0	0	0	0	0	0	0	0	0	0	0	0	0	0	0	0	0	0	0	0	0	0	0	0	0	0	0
1083	BBB#003164	Bacteria	Bacillales	Staphylococcaceae	Staphylococcus	Staphylococcus aureus	Staphylococcus aureus subsp. aureus		Staphylococcus aureus subsp. aureus	-	-	-	-	-	-	-	-	-	-	-	2.00118	1.37064	0	2.11524	0.913395	0.0340615	0	0.418734	0	1.07968	-0.00654949	0.140696	0.206128	-0.149602	0	0	1.84907	0.0890074	-0.0481339	2.00382	0.528509	0.586932	0.765933	0.256391	0	0.2458	0	0.421795	1.44866
1084	BBB#003165	Bacteria	Bacillales	Staphylococcaceae	Staphylococcus	Staphylococcus aureus	Staphylococcus aureus subsp. aureus		Staphylococcus aureus subsp. aureus	-	-	-	-	-	-	-	-	-	-	-	1.54066	0.682642	0.507614	1.46317	1.00791	0.806651	0	0.890578	-1.11811	0.473122	0.630171	0	1.03036	0.504044	0	0	1.53089	0.258932	0.602282	1.80527	0.247371	0.695389	1.12881	0.451627	0	0.405278	0.395705	-0.324021	1.27583
1085	BBB#003166	Bacteria	Bacillales	Staphylococcaceae	Staphylococcus	Staphylococcus aureus	Staphylococcus aureus subsp. aureus		Staphylococcus aureus subsp. aureus	-	-	-	-	-	-	-	-	-	-	-	1.80965	1.45671	0.72312	2.01091	1.64006	0.186065	0	0.871514	0	0.993954	0.854386	0	0.478562	-0.141948	0	0	1.1611	0	-0.123096	1.21438	0.845898	1.2233	0.558641	-0.37679	0	-0.239627	0	-0.973835	0.520001
1086	BBB#003167	Bacteria	Bacillales	Staphylococcaceae	Staphylococcus	Staphylococcus aureus	Staphylococcus aureus subsp. aureus		Staphylococcus aureus subsp. aureus	-	-	-	-	-	-	-	-	-	-	-	0.036349	-0.303986	-1.43048	0.611382	-0.141642	-0.887936	0	-0.72498	0	-0.525668	-0.246542	0	-1.01124	-0.847592	0	0	0.320038	-1.5321	-1.21464	0.400708	-0.719699	-0.510312	-0.461123	-1.51394	0	-1.37233	-1.68369	-1.86257	-0.642587
1087	BBB#003168	Bacteria	Bacillales	Staphylococcaceae	Staphylococcus	Staphylococcus aureus	Staphylococcus aureus subsp. aureus		Staphylococcus aureus subsp. aureus	-	-	-	-	-	-	-	-	-	-	-	1.85062	0.469648	-0.0800224	1.46742	1.06781	0.423104	0	1.31048	0	0.213071	0.448227	0	0.497177	0.543737	0	0	1.05552	-0.270748	0.223625	1.02174	0.36987	0.508458	0.850821	0.607805	0	-0.126169	0.44273	-0.149992	1.19491
1088	BBB#003169	Bacteria	Bacillales	Staphylococcaceae	Staphylococcus	Staphylococcus aureus	Staphylococcus aureus subsp. aureus		Staphylococcus aureus subsp. aureus	-	-	-	-	-	-	-	-	-	-	-	1.58428	0.963463	0.395758	1.61633	1.28399	1.10445	0	0.821302	0	0.508527	1.05453	-0.165408	0.95459	0.990689	0	0	1.64901	0.0927596	0.499834	1.52319	0.482462	0.769998	1.35671	0.684139	0	0.178686	0.351582	-0.136936	1.37221
1089	BBB#003170	Bacteria	Bacillales	Staphylococcaceae	Staphylococcus	Staphylococcus aureus	Staphylococcus aureus subsp. aureus		Staphylococcus aureus subsp. aureus	-	-	-	-	-	-	-	-	-	-	-	1.48661	0	0.366817	1.64562	1.49677	0.985152	0	1.11837	-1.07634	0.775774	0.752815	0	0.831628	1.01964	0	0	1.46976	0	0.715003	1.4813	0.682935	0.958555	0.860407	0.366292	0	0.561662	0	-0.647491	1.0319
1090	BBB#003171	Bacteria	Bacillales	Staphylococcaceae	Staphylococcus	Staphylococcus aureus	Staphylococcus aureus subsp. aureus		Staphylococcus aureus subsp. aureus	-	-	-	-	-	-	-	-	-	-	-	1.6662	0.706688	0.519587	1.962	1.43296	0.475378	0	1.27636	0	0.646031	0.921273	0	0.417496	0.535338	0	0	1.4025	0	0.374304	1.86676	0.793081	0.89712	0	-0.316765	0	0.0247732	0	-0.688858	0.656738
1091	BBB#003172	Bacteria	Bacillales	Staphylococcaceae	Staphylococcus	Staphylococcus aureus	Staphylococcus aureus subsp. aureus		Staphylococcus aureus subsp. aureus	-	-	-	-	-	-	-	-	-	-	-	2.17024	1.00214	0.0501016	2.08986	1.57922	0.91448	0	1.49655	-0.515225	0.862164	1.11491	0	0.595872	1.00568	0	0	1.66648	0.394613	0.762869	1.94492	0.925017	1.13125	0.939826	0.401996	0	0.562472	0.192593	-0.189272	1.18478
1092	BBB#003173	Bacteria	Bacillales	Staphylococcaceae	Staphylococcus	Staphylococcus aureus	Staphylococcus aureus subsp. aureus		Staphylococcus aureus subsp. aureus	-	-	-	-	-	-	-	-	-	-	-	1.67925	0.746489	0.290453	1.53157	1.3289	1.21993	0	1.23352	-0.61476	0.368803	0.937491	-0.0716677	1.05035	0.717874	0	0.637805	1.49204	0.0118396	0.370324	1.23648	0.463137	0.861885	1.1377	0.882836	1.06619	0.288869	0.101039	-0.228602	1.52421
1093	BBB#003174	Bacteria	Bacillales	Staphylococcaceae	Staphylococcus	Staphylococcus aureus	Staphylococcus aureus subsp. aureus		Staphylococcus aureus subsp. aureus	-	-	-	-	-	-	-	-	-	-	-	1.44994	0.675493	0.491018	1.69955	1.46034	0.877942	0	1.12051	0	0.57487	0.73655	0	0.91488	0.617044	0	0	1.67058	0	0.270137	1.58189	0.61934	0.860329	0	0.694325	0	0.679453	0	-0.307048	1.25755
1094	BBB#003175	Bacteria	Bacillales	Staphylococcaceae	Staphylococcus	Staphylococcus aureus	Staphylococcus aureus subsp. aureus		Staphylococcus aureus subsp. aureus	-	-	-	-	-	-	-	-	-	-	-	1.41976	0.61649	0.576731	1.36611	1.18912	0.784083	0	0.924113	0	0.302077	0.795597	0	0.872581	0.489223	0	0	1.10142	0.129023	0.3909	0	0.302756	0.78795	0.850821	0.436212	0.580763	0.334805	0.060681	-0.415652	1.23323
1095	BBB#003176	Bacteria	Bacillales	Staphylococcaceae	Staphylococcus	Staphylococcus aureus	Staphylococcus aureus subsp. aureus		Staphylococcus aureus subsp. aureus	-	-	-	-	-	-	-	-	-	-	-	1.39076	1.27474	1.00837	2.19555	1.64104	0.624738	0	0.785955	-1.27011	1.24993	1.13884	0.247611	0.966663	0.238324	0	0	1.75842	0.238755	0.00563739	1.69471	0.922182	1.17015	0.830063	0.812216	0	0.486808	-0.251414	0.27322	1.73817
1096	BBB#003177	Bacteria	Bacillales	Staphylococcaceae	Staphylococcus	Staphylococcus aureus	Staphylococcus aureus subsp. aureus		Staphylococcus aureus subsp. aureus	-	-	-	-	-	-	-	-	-	-	-	0	0	-0.233811	1.06244	0.850968	0.115856	0	0.952675	0	0.0808046	0.192256	0	-0.0266738	-0.0690169	0	0	0.546281	0	0.303437	0	-0.0475541	0.416235	0	-0.110929	0	0	0	0	0.763499
1097	BBB#003178	Bacteria	Bacillales	Staphylococcaceae	Staphylococcus	Staphylococcus aureus	Staphylococcus aureus subsp. aureus		Staphylococcus aureus subsp. aureus	-	-	-	-	-	-	-	-	-	-	-	1.54661	1.23215	0.697585	1.94322	1.70863	0.310003	0	0.950585	-1.01138	0.993954	1.0486	0	0.538997	0.175573	0	0	1.01148	0	0.187244	1.29239	0.887718	1.30381	0.670249	0.325824	0	0.236401	0	-0.602997	1.13005
1098	BBB#003179	Bacteria	Bacillales	Staphylococcaceae	Staphylococcus	Staphylococcus aureus	Staphylococcus aureus subsp. aureus		Staphylococcus aureus subsp. aureus	-	-	-	-	-	-	-	-	-	-	-	0.955915	0	0.000545766	1.19813	1.09681	0.387698	0	0.917578	0	0.19003	0.468816	0	0.292148	0.249143	0	0	0.882921	0	0.662598	1.70295	0.146822	0.431152	0	-0.0264206	0	0	0	-0.675052	0.946311
1099	BBB#003180	Bacteria	Bacillales	Staphylococcaceae	Staphylococcus	Staphylococcus aureus	Staphylococcus aureus subsp. aureus		Staphylococcus aureus subsp. aureus	-	-	-	-	-	-	-	-	-	-	-	1.42593	0.362733	0.0126269	1.20205	1.09497	0.841416	0	1.12051	-0.900878	0.308229	0.432654	0	0.872581	0.828608	0	0	1.45075	0	0.617328	1.4789	0.235969	0.612632	0.952105	0.232626	0	0.453125	0.164304	-0.724901	1.05141
1100	BBB#003181	Bacteria	Bacillales	Staphylococcaceae	Staphylococcus	Staphylococcus aureus	Staphylococcus aureus subsp. aureus		Staphylococcus aureus subsp. aureus	-	-	-	-	-	-	-	-	-	-	-	1.15738	0	-0.160235	1.04301	0.652773	0.183809	0	0.882414	0	-0.0836667	0.0690294	0	0.143251	-0.0639459	0	0	0.985732	0	0.0029281	1.14132	-0.14564	0.142748	0.528893	-0.0880549	0	0	0	-0.897928	0.816394
1101	BBB#003182	Bacteria	Bacillales	Staphylococcaceae	Staphylococcus	Staphylococcus aureus	Staphylococcus aureus subsp. aureus		Staphylococcus aureus subsp. aureus	-	-	-	-	-	-	-	-	-	-	-	0.730326	0.247256	-0.223638	1.09108	0.677864	0.33987	0	0.598284	0	0.134132	-0.0541152	0	0.267057	-0.15987	0	0	0.975884	0.0979962	0.38144	1.44742	0.189485	0.0601837	0.49852	0.297299	0.388117	0.2458	-0.10159	-0.409751	1.16689
1102	BBB#003183	Bacteria	Bacillales	Staphylococcaceae	Staphylococcus	Staphylococcus aureus	Staphylococcus aureus subsp. aureus		Staphylococcus aureus subsp. aureus	-	-	-	-	-	-	-	-	-	-	-	1.23467	0.714862	0.288974	1.47361	1.10297	0.137809	0	0.691153	0	0.440841	0.451818	0	-0.0892462	-0.25602	0	0	0.685337	0	-0.178237	1.1331	0.262261	0.472736	0	0.18919	0	0.00553696	0	-0.602997	1.07513
1103	BBB#003184	Bacteria	Bacillales	Staphylococcaceae	Staphylococcus	Staphylococcus aureus	Staphylococcus aureus subsp. aureus		Staphylococcus aureus subsp. aureus	-	-	-	-	-	-	-	-	-	-	-	2.03965	0.315001	0.250486	1.40217	1.30927	0.710767	0	1.71207	0	0.232114	0.661741	0	0.466589	0.482936	0	0	1.13076	0.481325	0.79529	1.74798	0.589377	0.743888	0.727673	0.300398	0	0.500614	0.303754	-0.52621	1.14982
1104	BBB#003185	Bacteria	Bacillales	Staphylococcaceae	Staphylococcus	Staphylococcus aureus	Staphylococcus aureus subsp. aureus		Staphylococcus aureus subsp. aureus	-	-	-	-	-	-	-	-	-	-	-	0.918839	0	0.16868	1.81826	1.27315	0.52805	0	0.647516	0	0.389539	0.712367	0	0.558289	0.0712549	0	0	1.03778	0.606021	0.577837	2.02174	0.686213	0.817786	0.464353	0.694325	0	0.732787	0	-0.217106	1.42702
1105	BBB#003186	Bacteria	Bacillales	Staphylococcaceae	Staphylococcus	Staphylococcus aureus	Staphylococcus aureus subsp. aureus		Staphylococcus aureus subsp. aureus	-	-	-	-	-	-	-	-	-	-	-	1.46415	0.905467	0.604476	1.8639	1.65593	0.841416	0	1.13116	0	0.63506	0.816318	0.269979	0.832911	0.578898	0	0	1.30176	0.668952	0.740843	2.27684	0.918307	1.0128	1.00463	0.320382	0	0.801319	0	-0.366249	1.22918
1106	BBB#003187	Bacteria	Bacillales	Staphylococcaceae	Staphylococcus	Staphylococcus aureus	Staphylococcus aureus subsp. aureus		Staphylococcus aureus subsp. aureus	-	-	-	-	-	-	-	-	-	-	-	0.802954	0.580239	0.359716	1.49633	1.20691	0.822557	0	0.444574	0	0.368803	0.583005	0	0.759371	0.425092	0	0	1.0915	0	0.2368	1.17374	0.463137	0.689597	0	0.430565	0	0.212633	0	-0.620739	1.18563
1107	BBB#003188	Bacteria	Bacillales	Staphylococcaceae	Staphylococcus	Staphylococcus aureus	Staphylococcus aureus subsp. aureus		Staphylococcus aureus subsp. aureus	-	-	-	-	-	-	-	-	-	-	-	1.21799	0	0.175632	1.40597	1.30531	0.555298	0	1.03805	0	0.408992	0.427276	0	0.614077	0.299561	0	0	1.14361	0	0.122197	1.15438	0.384874	0.533332	0.698818	0.36547	0	-0.0926162	0	-0.684611	1.15268
1108	BBB#003189	Bacteria	Bacillales	Staphylococcaceae	Staphylococcus	Staphylococcus aureus	Staphylococcus aureus subsp. aureus		Staphylococcus aureus subsp. aureus	-	-	-	-	-	-	-	-	-	-	-	1.11365	0.644146	0.545582	1.49289	1.45215	0.729207	0	0.763587	0	0.502101	0.891964	0	0.685481	0.662131	0	0	1.08723	0	0.307189	0	0.531025	1.09203	0.959943	-0.10177	0	0.0809892	0	-1.02446	0.766175
1109	BBB#003190	Bacteria	Bacillales	Staphylococcaceae	Staphylococcus	Staphylococcus aureus	Staphylococcus aureus subsp. aureus		Staphylococcus aureus subsp. aureus	-	-	-	-	-	-	-	-	-	-	-	1.76135	1.25724	0.59067	1.75267	1.51724	0.806651	0	0.768588	0	1.10414	0.646393	0	1.26943	0.232447	0	0	1.62841	0.0118396	0.143496	1.41886	0.58851	1.53265	1.1871	0.692252	1.10432	0.535307	0.439455	-0.202459	1.50729
1110	BBB#003192	Bacteria	Bacillales	Staphylococcaceae	Staphylococcus	Staphylococcus aureus	Staphylococcus aureus subsp. aureus		Staphylococcus aureus subsp. aureus	-	-	-	-	-	-	-	-	-	-	-	1.8857	1.2403	0.594932	2.35486	1.7175	1.65367	0	1.2167	0	1.10577	1.3222	0	1.8425	1.38393	0	0	2.51568	0.831822	0.784564	2.23033	1.14811	1.3343	1.66844	0.862476	0	0.907384	0.494777	0.297467	1.86951
1111	BBB#003195	Bacteria	Bacillales	Staphylococcaceae	Staphylococcus	Staphylococcus aureus	Staphylococcus aureus subsp. aureus		Staphylococcus aureus subsp. aureus	-	-	-	-	-	-	-	-	-	-	-	1.20676	0	0.1914	1.33283	1.16228	0.985152	0	0.868123	0	0.286135	0.511918	0	0.85202	0.711973	0	0	1.31588	0	0.139938	1.08399	0.334785	0.561245	0	-0.106701	0	0	0	0	0.795636
1112	BBB#003197	Bacteria	Bacillales	Staphylococcaceae	Staphylococcus	Staphylococcus aureus	Staphylococcus aureus subsp. aureus		Staphylococcus aureus subsp. aureus	-	-	-	-	-	-	-	-	-	-	-	1.08123	0	0.23008	1.55316	1.34345	0.545961	0	0.737956	0	0.656919	0.800805	0	0.241522	0.351092	0	0	0.982457	0	0.0928702	0.971396	0.634952	0.915633	0	-0.154397	0	-0.154738	0	0	0.649744
1113	BBB#003207	Bacteria	Bacillales	Staphylococcaceae	Staphylococcus	Staphylococcus aureus	Staphylococcus aureus subsp. aureus		Staphylococcus aureus subsp. aureus	-	-	-	-	-	-	-	-	-	-	-	0	0	1.06872	1.78851	1.91037	0.832803	0	0.803432	0	0.871097	1.30442	0	0.691555	0.858052	0	0	0.925611	0	-0.0851281	0	0.995474	1.32729	0	0.103915	0	0	0	-0.686591	1.09273
1114	BBB#003218	Bacteria	Bacillales	Staphylococcaceae	Staphylococcus	Staphylococcus aureus	Staphylococcus aureus subsp. aureus		Staphylococcus aureus subsp. aureus	-	-	-	-	-	-	-	-	-	-	-	1.34427	0	0.23322	1.5411	1.41366	0.860913	0	1.00408	0	0.525401	0.875448	0	0.691555	0.767484	0	0	1.11826	0	0.28471	1.24957	0.656814	0.65232	0.850821	0.556882	0	0.291896	0	-0.200032	1.53156
1115	BBB#003220	Bacteria	Bacillales	Staphylococcaceae	Staphylococcus	Staphylococcus aureus	Staphylococcus aureus subsp. aureus		Staphylococcus aureus subsp. aureus	-	-	-	-	-	-	-	-	-	-	-	0	0	0.199219	1.23918	1.20729	0.902557	0	0.746115	-0.968943	0.286135	0.517351	0	0.919448	0.479783	0	0	0.848229	0	0.318388	0	0.275261	0.432569	0.713318	0.322041	0	0.46444	0	-0.599656	1.15826
1116	BBB#003294	Bacteria	Bacillales	Staphylococcaceae	Staphylococcus	Staphylococcus aureus	Staphylococcus aureus subsp. aureus		Staphylococcus aureus subsp. aureus	-	-	-	-	-	-	-	-	-	-	-	0	0	0.378874	1.32705	1.2495	0.439045	0	0.782986	0	0.456297	0.336948	0	0.5322	-0.0260146	0	0	0	0	0.0100292	0	0.38682	0.235352	0	0.276465	0	0	0	0	1.16689
1117	BBB#003733	Bacteria	Bacillales	Staphylococcaceae	Staphylococcus	Staphylococcus aureus	Staphylococcus aureus subsp. aureus		Staphylococcus aureus subsp. aureus	-	-	-	-	-	-	-	-	-	-	-	2.23316	1.0738	0.111817	1.65476	1.26903	1.23918	0	1.39483	0	0.651485	0.895133	0	1.32747	0.652628	0	0	1.73443	0.713055	0.471742	1.95038	0.462339	0.921534	1.38687	1.06689	1.35335	0.92685	0.89997	-0.0244608	1.70392
1118	BBB#003735	Bacteria	Bacillales	Staphylococcaceae	Staphylococcus	Staphylococcus aureus	Staphylococcus aureus subsp. aureus		Staphylococcus aureus subsp. aureus	-	-	-	-	-	-	-	-	-	-	-	2.26746	0.913138	0.201018	1.49633	1.22535	1.07554	0	1.33832	0.919712	0.615443	0.868192	0	1.29897	0.694125	0	0.959734	1.63406	0.150119	0.13004	1.14132	0.458875	0.970956	1.22933	0.535121	1.30323	0.577782	0.149948	-0.609423	1.02844
1119	BBB#003736	Bacteria	Bacillales	Staphylococcaceae	Staphylococcus	Staphylococcus aureus	Staphylococcus aureus subsp. aureus		Staphylococcus aureus subsp. aureus	-	-	-	-	-	-	-	-	-	-	-	0.745923	0.856065	0.510817	1.49633	1.6169	1.00981	0	0.383545	0	0.803271	0.95312	0	0.882077	0.930983	0	0	1.11518	0.0197448	0.0743501	0	0.596379	1.08923	1.20697	0.343102	0.959274	0.087538	0	-0.702533	0.875288
1120	BBB#003737	Bacteria	Bacillales	Staphylococcaceae	Staphylococcus	Staphylococcus aureus	Staphylococcus aureus subsp. aureus		Staphylococcus aureus subsp. aureus	-	-	-	-	-	-	-	-	-	-	-	0	0	0.578004	1.41442	1.42115	0.411031	0	1.08809	0	0.153432	0.767094	0	0.304532	0.218641	0	0	0	0	0.352681	0	0.438555	0.715289	0.685398	0.542411	0	0.16488	0	-0.655227	1.35796
1121	BBB#000394	Bacteria	Bacillales	Staphylococcaceae	Staphylococcus	Staphylococcus aureus		308118L	Staphylococcus aureus (308118L)	-	-	-	-	-	-	-	-	-	-	-	0	0	0	0.120029	0	0	0	0	0	0	-1.69244	0	0	0	0	0	1.4944	0	0	2.44742	-0.929979	0	0	-0.529142	0	0	0	0	0
1122	BBB#000398	Bacteria	Bacillales	Staphylococcaceae	Staphylococcus	Staphylococcus aureus		HFH-30820	Staphylococcus aureus (HFH-30820)	-	-	-	-	-	-	-	-	-	-	-	0	0	0	0	0	0	0	0	0	0	0	0	0	0	0	0	0	0	0	0	0	0	0	0	0	0	0	0	0
1123	BBB#000406	Bacteria	Bacillales	Staphylococcaceae	Staphylococcus	Staphylococcus aureus			Staphylococcus aureus	-	-	-	-	-	-	-	-	-	-	-	0	0	0	0	0	0	0	0	0	0	0	0	0	0	0	0	0	0	0	0	0	0	0	0	0	0	0	0	0
1124	BBB#000407	Bacteria	Bacillales	Staphylococcaceae	Staphylococcus	Staphylococcus aureus			Staphylococcus aureus	-	-	-	-	-	-	-	-	-	-	-	0	0	0	0	0	0	0	0	0	0	0	0	0	0	0	0	0	0	0	0	0	0	0	0	0	0	0	0	0
1125	BBB#000408	Bacteria	Bacillales	Staphylococcaceae	Staphylococcus	Staphylococcus aureus			Staphylococcus aureus	-	-	-	-	-	-	-	-	-	-	-	0	0	0	0	0	0	0	0	0	0	0	0	0	0	0	0	0	0	0	0	0	0	0	0	0	0	0	0	0
1126	BBB#000909	Bacteria	Bacillales	Staphylococcaceae	Staphylococcus	Staphylococcus aureus			Staphylococcus aureus	-	-	-	-	-	-	-	-	-	-	-	3.52267	3.59725	0.95324	2.83873	1.56712	2.19057	2.92025	1.55676	3.06379	2.07041	1.81742	2.86059	2.60127	1.84463	3.16746	2.76279	3.27189	2.98028	2.1651	3.94868	1.77445	2.23282	2.40541	1.86201	3.88682	3.0871	3.41798	1.22347	1.97918
1127	BBB#003191	Bacteria	Bacillales	Staphylococcaceae	Staphylococcus	Staphylococcus aureus			Staphylococcus aureus	-	-	-	-	-	-	-	-	-	-	-	0.998885	1.09692	0.791097	1.74426	1.59467	1.1328	0	0.495391	0	0.868423	1.01985	0	1.15253	0.769921	0	0	1.71443	0	-0.109931	0.920294	0.777099	1.1648	0	0.495105	0	0.195759	0	0	1.19027
1128	BBB#003525	Bacteria	Bacillales	Staphylococcaceae	Staphylococcus	Staphylococcus aureus			Staphylococcus aureus	-	-	-	-	-	-	-	-	-	-	-	1.33425	1.27406	0.82569	1.70913	1.72316	0.252769	0	0.819341	-0.935693	1.06107	1.00684	0	0.554961	0.0837117	0	0	1.0394	0	0.532884	0	0.88359	1.20406	0.610282	0.59103	0	0.88873	0.610922	-0.463746	1.37466
1129	BBB#001493	Bacteria	Bacillales	Staphylococcaceae	Staphylococcus	Staphylococcus auricularis			Staphylococcus auricularis	-	-	-	-	-	-	-	-	-	-	-	0	0	0	0	0	0	0	0	0	0	0	0	0	0	0	0	0	0	0	0	0	0	0	0	0	0	0	0	0
1130	BBB#001113	Bacteria	Bacillales	Staphylococcaceae	Staphylococcus	Staphylococcus capitis	Staphylococcus capitis subsp. capitis		Staphylococcus capitis subsp. capitis	-	-	-	-	-	-	-	-	-	-	-	0	0	0	0	0.512906	0	0	0	0	0	0	0	0	0	0	0	0	0	0	0	0	0	0	0	0	0	0	0	0
1131	BBB#002988	Bacteria	Bacillales	Staphylococcaceae	Staphylococcus	Staphylococcus capitis	Staphylococcus capitis subsp. capitis		Staphylococcus capitis subsp. capitis	-	-	-	-	-	-	-	-	-	-	-	1.60699	0.84816	1.04808	1.62444	1.37652	1.08851	0	1.26212	0.25345	0.625484	0.995529	0.619033	1.84029	0.812115	0	0	0.810134	0.493298	1.17791	1.50971	1.19584	0.533332	0.978201	0.356908	0	1.53053	0	0.101648	1.79684
1132	BBB#001179	Bacteria	Bacillales	Staphylococcaceae	Staphylococcus	Staphylococcus capitis	Staphylococcus capitis subsp. urealyticus	MAW 8436	Staphylococcus capitis subsp. urealyticus	-	-	-	-	-	-	-	-	-	-	-	0	0	0	0	0	0	0	0	0	0	0	0	0	0	0	0	0	0	0	0	0	0	0	0	0	0	0	0	0
1133	BBB#003522	Bacteria	Bacillales	Staphylococcaceae	Staphylococcus	Staphylococcus capitis			Staphylococcus capitis	-	-	-	-	-	-	-	-	-	-	-	0	0	0.172784	0.519921	0.75365	0.945525	0	0.942198	0	-0.335037	-0.0216248	0	1.11415	1.13186	0	0	0	0	0.00869395	0	-0.315079	-0.0337201	0	-0.0182973	0	0	0	0	1.2542
1134	BBB#003732	Bacteria	Bacillales	Staphylococcaceae	Staphylococcus	Staphylococcus capitis			Staphylococcus capitis	-	-	-	-	-	-	-	-	-	-	-	0	0	0	0.666952	0.962841	0.216265	0	0.275904	0	0	0.0372072	0	0	0.193887	0	0	0	0	-0.535341	0	-0.222564	0.0927863	0	-0.294328	0	0	0	0	0.761253
1135	BBB#002989	Bacteria	Bacillales	Staphylococcaceae	Staphylococcus	Staphylococcus caprae			Staphylococcus caprae	-	-	-	-	-	-	-	-	-	-	-	1.83948	0	0.655102	1.49311	1.33164	1.24351	0	1.33194	-0.0818086	0.415418	0.822093	0.533013	1.68091	0.871348	0	0	0	0	1.34621	0	1.03223	0.415348	0	0.574833	0	1.74573	0	0.452745	1.92682
1136	BBB#002898	Bacteria	Bacillales	Staphylococcaceae	Staphylococcus	Staphylococcus carnosus	Staphylococcus carnosus subsp. utilis		Staphylococcus carnosus subsp. utilis	-	-	-	-	-	-	-	-	-	-	-	1.00118	0	0.940712	1.71907	2.09795	1.08999	0	1.14733	0	0.702849	1.65654	0	1.14841	1.24612	0	0	0	0	0.936066	0	0.902975	1.60234	0	0.143961	0	0	0	-0.34724	1.0345
1137	BBB#002892	Bacteria	Bacillales	Staphylococcaceae	Staphylococcus	Staphylococcus carnosus			Staphylococcus carnosus	-	-	-	-	-	-	-	-	-	-	-	1.1375	0	1.67571	1.74209	1.99324	1.1031	0	1.22111	-0.74655	0.866816	1.47497	0	1.74304	1.00154	0	0	0.952445	0	0.911009	0	0.957827	1.36043	0.871883	0.376823	0	0	0	-0.282629	1.35782
1138	BBB#003742	Bacteria	Bacillales	Staphylococcaceae	Staphylococcus	Staphylococcus carnosus			Staphylococcus carnosus	-	-	-	-	-	-	-	-	-	-	-	1.57309	0	1.77838	1.81959	2.27402	1.38071	0	1.79775	0	1.0333	1.87652	0	1.87849	1.2355	0	0	0	0	0.703368	0	1.05217	1.67636	1.26185	0.0178307	0	0	0	-0.304426	0.943661
1139	BBB#003519	Bacteria	Bacillales	Staphylococcaceae	Staphylococcus	Staphylococcus casei			Staphylococcus casei	-	-	-	-	-	-	-	-	-	-	-	0	0	0.255009	0.793809	1.09327	0	0	0.722932	0	0.0991364	0.149187	0	0	0.437583	0	0	0	0	-0.150028	0	-0.00484703	0.152461	0	-0.373964	0	0	0	0	0.711697
1140	BBB#002894	Bacteria	Bacillales	Staphylococcaceae	Staphylococcus	Staphylococcus chromogenes			Staphylococcus chromogenes	-	-	-	-	-	-	-	-	-	-	-	0	0	0	0	0.338958	0	0	0.477006	0	0	0	0	0.961644	0	0	0	0	0	0	0	0	0	0	0	0	0.927381	0	0	0
1141	BBB#001111	Bacteria	Bacillales	Staphylococcaceae	Staphylococcus	Staphylococcus cohnii	Staphylococcus cohnii subsp. cohnii		Staphylococcus cohnii subsp. cohnii	-	-	-	-	-	-	-	-	-	-	-	0	0	0	0.99276	1.268	0.369195	0	0.108465	2.92092	0	0.605931	0	0	0.878178	0	0	0	0	0.15588	0	0.39868	0.616073	0	-0.949679	0	0	0	0	-0.447818
1142	BBB#002990	Bacteria	Bacillales	Staphylococcaceae	Staphylococcus	Staphylococcus cohnii	Staphylococcus cohnii subsp. cohnii		Staphylococcus cohnii subsp. cohnii	-	-	-	-	-	-	-	-	-	-	-	0	0	1.35659	1.49982	1.75462	1.43845	0	1.29682	0.0991217	0.460461	1.4495	0	1.60674	1.5969	0	0	0	0	0.811232	0	0.677501	1.11836	1.3423	0.674161	0	0.19915	0	-0.316116	1.62669
1143	BBB#003327	Bacteria	Bacillales	Staphylococcaceae	Staphylococcus	Staphylococcus condimenti			Staphylococcus condimenti	-	-	-	-	-	-	-	-	-	-	-	0	0	0.289557	0.7413	1.18302	0.103276	0	0.128177	0	0	0.513896	0	0	0.287404	0	0	0	0	-0.25755	0	0.0934195	0.23627	0	-0.348145	0	0	0	0	0.597277
1144	BBB#002893	Bacteria	Bacillales	Staphylococcaceae	Staphylococcus	Staphylococcus delphini			Staphylococcus delphini	-	-	-	-	-	-	-	-	-	-	-	0	0	1.61035	2.17624	2.80206	0.211302	0	1.32324	0	1.71513	1.65847	0	0	0.000594365	0	0	0	0	0.489511	0	1.26698	1.48132	0	-0.562922	0	0	0	0	0.432462
1145	BBB#003746	Bacteria	Bacillales	Staphylococcaceae	Staphylococcus	Staphylococcus delphini			Staphylococcus delphini	-	-	-	-	-	-	-	-	-	-	-	0	0	0	0	0	0	0	0	0	0	0	0	0	0	0	0	0	0	0	0	0	0	0	0	0	0	0	0	0
1146	BBB#003724	Bacteria	Bacillales	Staphylococcaceae	Staphylococcus	Staphylococcus epidermidis			Staphylococcus epidermidis	-	-	-	-	-	-	-	-	-	-	-	0	0	0	1.51341	1.65036	0.952925	0	0.396211	0	0.725019	0.999935	0	0.85202	1.05153	0	0	0	0	0.485188	0	0.883787	0.907728	0	0.26276	0	0.258237	0	-0.488408	1.40616
1147	BBB#003726	Bacteria	Bacillales	Staphylococcaceae	Staphylococcus	Staphylococcus epidermidis			Staphylococcus epidermidis	-	-	-	-	-	-	-	-	-	-	-	1.28527	1.82868	0.00978173	2.295	1.26964	0.673472	0	0.864546	0	0.762101	0.921742	0	0.953501	1.63154	0	0	0	0.489318	0.443367	2.44742	1.62807	0.48989	1.11386	-0.231291	0	0.673894	0	-0.0895559	1.10049
1148	BBB#003518	Bacteria	Bacillales	Staphylococcaceae	Staphylococcus	Staphylococcus equorum	Staphylococcus equorum subsp. linens		Staphylococcus equorum	-	-	-	-	-	-	-	-	-	-	-	0	0	0.405353	0.813226	1.11518	0.393957	0	0.263893	0	0	-0.138301	0	0.667595	0.375187	0	0	0	0	0.0290875	0	-0.0992709	0.0153609	0	-0.329484	0	0	0	0	0.735871
1149	BBB#002900	Bacteria	Bacillales	Staphylococcaceae	Staphylococcus	Staphylococcus equorum			Staphylococcus equorum	-	-	-	-	-	-	-	-	-	-	-	1.08195	1.14908	3.57101	1.71485	2.04971	2.05576	0	1.33391	0.0328744	1.81723	0.857547	0.787586	3.81974	0.693581	0	0	1.76957	0	0.568782	0	1.29514	1.53787	0	0.0219649	0	0	1.2517	-0.452209	1.64742
1150	BBB#002895	Bacteria	Bacillales	Staphylococcaceae	Staphylococcus	Staphylococcus felis			Staphylococcus felis	-	-	-	-	-	-	-	-	-	-	-	0	0	0.945513	1.42143	1.67925	1.30708	0	1.34913	-0.35161	0.57637	1.23071	0	1.54895	1.18212	0	0	0	0	1.24621	0	0.570078	1.11418	0	0.213467	0	1.63236	0	0	1.34622
1151	BBB#003750	Bacteria	Bacillales	Staphylococcaceae	Staphylococcus	Staphylococcus felis			Staphylococcus felis	-	-	-	-	-	-	-	-	-	-	-	0	0	0.800723	0.996407	1.50638	0.232841	0	0.892169	-0.702428	0.393451	0.637494	0	0.368662	0.0949436	0	0	0	0	-0.0746737	0	0.177974	1.1224	0.585162	-0.0950189	0	0	0	-1.07693	0.999994
1152	BBB#003521	Bacteria	Bacillales	Staphylococcaceae	Staphylococcus	Staphylococcus gallinarum			Staphylococcus gallinarum	-	-	-	-	-	-	-	-	-	-	-	1.22469	1.29165	3.95143	1.81568	2.53756	1.06675	0	1.83551	0.202376	1.71538	1.30285	0.926677	3.06843	0.0433308	0	0	0	0.523636	0.812992	0	1.66081	1.24464	0	-0.24186	0	0	0.395705	0	1.45833
1153	BBB#003739	Bacteria	Bacillales	Staphylococcaceae	Staphylococcus	Staphylococcus gallinarum			Staphylococcus gallinarum	-	-	-	-	-	-	-	-	-	-	-	1.37206	0	0.689723	1.38942	1.72259	0	0	1.15704	-0.617405	0.581901	0.99379	0	0	0	0	0	0	0	0.122618	0	0.804729	1.34855	0	0.343102	0	0	0	-0.806556	1.27697
1154	BBB#003740	Bacteria	Bacillales	Staphylococcaceae	Staphylococcus	Staphylococcus gallinarum			Staphylococcus gallinarum	-	-	-	-	-	-	-	-	-	-	-	0	0	0.778012	1.39234	1.61498	0.458559	0	0.319199	0	0.313711	1.17378	0	0.400559	0.596704	0	0	0	0	0.184793	0	0.513323	0.803057	0.82786	0.180672	0	0	0	0	1.11244
1155	BBB#001110	Bacteria	Bacillales	Staphylococcaceae	Staphylococcus	Staphylococcus haemolyticus			Staphylococcus haemolyticus	-	-	-	-	-	-	-	-	-	-	-	2.94553	2.19211	-0.802341	2.66167	1.47524	2.97892	4.34437	1.03465	1.2967	3.70387	2.36324	4.01642	1.06352	3.19486	2.77278	0.98358	2.36198	2.99229	3.65903	2.41524	2.34039	1.85279	3.93828	3.20274	3.60313	3.38628	0.26098	1.46097	2.52127
1156	BBB#002991	Bacteria	Bacillales	Staphylococcaceae	Staphylococcus	Staphylococcus haemolyticus			Staphylococcus haemolyticus	-	-	-	-	-	-	-	-	-	-	-	1.59908	1.84929	-0.354882	2.30789	1.44716	2.86695	1.44726	1.24009	1.44413	1.62717	2.1005	2.59626	0.604092	2.71542	0.848162	0	1.19545	1.41992	2.32404	1.76935	2.28424	1.69324	2.8143	1.91599	1.91466	1.91565	0.635375	0.642296	2.42047
1157	BBB#001153	Bacteria	Bacillales	Staphylococcaceae	Staphylococcus	Staphylococcus hominis	Staphylococcus hominis subsp. hominis	DM 122	Staphylococcus hominis subsp. hominis	-	-	-	-	-	-	-	-	-	-	-	0	0	0	0	0	0	0	0	0	0	0	0	0	0	0	0	0	0	0	0	0	0	0	0	0	0	0	0	0
1158	BBB#001365	Bacteria	Bacillales	Staphylococcaceae	Staphylococcus	Staphylococcus hominis	Staphylococcus hominis subsp. novobiosepticus	R22	Staphylococcus hominis subsp. novobiosepticus	-	-	-	-	-	-	-	-	-	-	-	0	0	0	0	0	0	0	0	0	0	0	0	0	0	0	0	0	0	0	0	0	0	0	0	0	0	0	0	0
1159	BBB#003725	Bacteria	Bacillales	Staphylococcaceae	Staphylococcus	Staphylococcus hominis			Staphylococcus hominis	-	-	-	-	-	-	-	-	-	-	-	0.484749	2.12173	0.490143	1.32802	1.37191	0.287818	0	0.541946	-1.30664	0.68201	1.01089	0.286852	0.346596	0.626726	0	0	0	1.15186	0.313421	1.27882	0.750902	0.875667	0.320307	0.0129537	0	-0.143242	0	-0.742425	1.01231
1160	BBB#003743	Bacteria	Bacillales	Staphylococcaceae	Staphylococcus	Staphylococcus hyicus			Staphylococcus hyicus	-	-	-	-	-	-	-	-	-	-	-	0	0	0.92865	0.954061	1.32912	0.163942	0	0.703946	-1.04772	0.175628	0.529381	0	0.26044	0.0873968	0	0	0	0	-0.387018	0	0.125552	0.751876	0.489147	-0.0262634	0	0	0	-0.804783	1.15042
1161	BBB#003744	Bacteria	Bacillales	Staphylococcaceae	Staphylococcus	Staphylococcus hyicus			Staphylococcus hyicus	-	-	-	-	-	-	-	-	-	-	-	0	0	0.681644	0.962954	1.29935	-0.116914	0	0.695772	0	0.478626	0.180009	0	0.371258	0	0	0	0	0	-0.573943	0	0.052349	0.49147	0.723271	-0.591231	0	0	0	0	0.510291
1162	BBB#003745	Bacteria	Bacillales	Staphylococcaceae	Staphylococcus	Staphylococcus hyicus			Staphylococcus hyicus	-	-	-	-	-	-	-	-	-	-	-	0	0	0.815043	0.416899	0.603427	-0.236204	0	0.347476	0	-0.0466878	-0.524376	0	0.687306	0	0	0	0	0	-0.126707	0	-0.5786	0.0617112	0.658176	0.141844	0	0	0	-0.895178	1.06432
1163	BBB#002450	Bacteria	Bacillales	Staphylococcaceae	Staphylococcus	Staphylococcus intermedius			Staphylococcus intermedius	-	-	-	-	-	-	-	-	-	-	-	0	0	1.28842	1.47408	1.79585	0.697027	0	1.15771	-0.396506	0.627172	1.26685	0	0.687082	0.591639	0	0	0	0	0.767718	0	0.712632	0.93643	0.732177	0.475914	0	0	0	0	1.17575
1164	BBB#003727	Bacteria	Bacillales	Staphylococcaceae	Staphylococcus	Staphylococcus intermedius			Staphylococcus intermedius	-	-	-	-	-	-	-	-	-	-	-	0.954957	0	0.738227	1.20625	1.40785	0.50142	0	0.689954	0	0.513328	0.743535	0	0.620394	0.243645	0	0	0	0	0.45544	0	0.278858	0.542551	0.698818	0.0354777	0	-0.0260046	0	-0.993434	0.856601
1165	BBB#003728	Bacteria	Bacillales	Staphylococcaceae	Staphylococcus	Staphylococcus intermedius			Staphylococcus intermedius	-	-	-	-	-	-	-	-	-	-	-	0	0	0.331182	0.955016	1.34345	1.04156	0	0.710451	0	0.122688	0.635396	0	0	1.12275	0	0	0	0	0.923589	0	0.299454	0.548054	0	-0.469271	0	0	0	0	0.424487
1166	BBB#001668	Bacteria	Bacillales	Staphylococcaceae	Staphylococcus	Staphylococcus kloosii			Staphylococcus kloosii	-	-	-	-	-	-	-	-	-	-	-	0	0	1.25313	1.49521	1.77307	0.347219	0	1.02021	0	0.58785	1.11709	0	0.68537	0.216622	0	0	0	0	-0.31461	0	0.572495	0.702125	0	-0.0671343	0	0	0	0	0.985036
1167	BBB#003741	Bacteria	Bacillales	Staphylococcaceae	Staphylococcus	Staphylococcus kloosii			Staphylococcus kloosii	-	-	-	-	-	-	-	-	-	-	-	0	0	0.370495	1.11658	1.28716	0.875364	0	0.266087	0	0.337159	0.799245	0	0	0.813971	0	0	0	0	0.0029281	0	0.296973	0.628752	0	-0.0218118	0	0	0	0	0.835934
1168	BBB#003303	Bacteria	Bacillales	Staphylococcaceae	Staphylococcus	Staphylococcus lugdunensis			Staphylococcus lugdunensis	-	-	-	-	-	-	-	-	-	-	-	0	0	0	1.30607	1.58269	1.07846	0	1.07073	-0.763152	0.642482	0.757807	0	1.72303	0	0	0	1.09894	0	0.383218	0	0.475278	0.489688	1.20132	1.00796	0	0	0	0.0416284	1.96695
1169	BBB#001186	Bacteria	Bacillales	Staphylococcaceae	Staphylococcus	Staphylococcus pasteuri		BM9357	Staphylococcus pasteuri	-	-	-	-	-	-	-	-	-	-	-	0	0	0	0	0	0	0	0	0	0	0	0	0	0	0	0	0	0	0	0	0	0	0	0	0	0	0	0	0
1170	BBB#002896	Bacteria	Bacillales	Staphylococcaceae	Staphylococcus	Staphylococcus piscifermentans			Staphylococcus piscifermentans	-	-	-	-	-	-	-	-	-	-	-	0	0	0.864336	0.900231	1.24253	0.695078	0	0.837511	0	0.329138	0.554826	0	1.41277	0.64431	0	0	0	0	0.679978	0	0.156028	0.67075	0	0.125392	0	0	0	0	1.16629
1171	BBB#003561	Bacteria	Bacillales	Staphylococcaceae	Staphylococcus	Staphylococcus piscifermentans			Staphylococcus piscifermentans	-	-	-	-	-	-	-	-	-	-	-	0	0	0.462844	1.00104	1.4598	0.10341	0	0.779876	0	0.224354	0.520799	0	0.32457	0.213588	0	0	0	0	0.0404028	0	0.329671	0.599605	0	0.0211742	0	0	0	0	0.872978
1172	BBB#003747	Bacteria	Bacillales	Staphylococcaceae	Staphylococcus	Staphylococcus piscifermentans			Staphylococcus piscifermentans	-	-	-	-	-	-	-	-	-	-	-	0	0	0.921958	0.811906	1.33619	0.680053	0	1.9074	0	0.241047	0.328872	0	1.14841	0.547949	0	0	0	0	0.298201	0	0.134811	0.880646	1.14033	-0.321764	0	0	0	-1.1682	0.836158
1173	BBB#003748	Bacteria	Bacillales	Staphylococcaceae	Staphylococcus	Staphylococcus piscifermentans			Staphylococcus piscifermentans	-	-	-	-	-	-	-	-	-	-	-	0	0	0.584203	0.860767	1.15683	0.89956	0	1.42818	0	0.24415	0.197409	0	1.35655	0.752257	0	0	0	0	0.0608669	0	-0.126733	0.512827	1.35023	-0.186871	0	0	0	0	0.919824
1174	BBB#003749	Bacteria	Bacillales	Staphylococcaceae	Staphylococcus	Staphylococcus piscifermentans			Staphylococcus piscifermentans	-	-	-	-	-	-	-	-	-	-	-	0	0	0.776362	0.788514	1.17744	0.103103	0	0.829676	0	0.0796841	0.462069	0	0.533438	0.19561	0	0	0	0	0.0530028	0	-0.0118303	0.639702	0	0.141268	0	0	0	-0.556312	1.28106
1175	BBB#002977	Bacteria	Bacillales	Staphylococcaceae	Staphylococcus	Staphylococcus pseudintermedius			Staphylococcus pseudintermedius	-	-	-	-	-	-	-	-	-	-	-	1.73033	2.00214	4.37472	2.00287	2.35732	2.70334	1.3703	2.30213	0.411712	2.00536	1.18165	2.45553	4.2999	1.44894	1.40665	1.28166	2.37102	1.88126	1.96851	2.42784	2.26799	1.19435	1.86279	0.98482	1.63966	1.2675	2.25429	0.329176	1.69523
1176	BBB#002449	Bacteria	Bacillales	Staphylococcaceae	Staphylococcus	Staphylococcus saccharolyticus			Staphylococcus saccharolyticus	-	-	-	-	-	-	-	-	-	-	-	0	0	0.622191	0.888916	1.03827	1.1356	0	0	0	-0.232777	0.51427	0	1.03753	1.29016	0	0	0	0	0.45544	0	-0.0522744	0.0233698	0	0.291216	0	0	0	0	1.12699
1177	BBB#001494	Bacteria	Bacillales	Staphylococcaceae	Staphylococcus	Staphylococcus saprophyticus	Staphylococcus saprophyticus subsp. saprophyticus		Staphylococcus saprophyticus subsp. saprophyticus	-	-	-	-	-	-	-	-	-	-	-	0	0	0	0	-0.0958003	1.30562	0	0	1.45163	0	0	0	-0.0487422	0	0	0	0	0	0	0	-0.724989	0	0	0	1.96903	0	0	0	0
1178	BBB#003723	Bacteria	Bacillales	Staphylococcaceae	Staphylococcus	Staphylococcus saprophyticus			Staphylococcus saprophyticus	-	-	-	-	-	-	-	-	-	-	-	0	0	0	1.23171	1.60427	0.152799	0	1.01455	0	0	1.07678	0	-0.494686	0.139823	0	0	0	0	1.17654	0	0.535754	0.983161	0	-0.258867	0	0	0	0	0.708785
1179	BBB#003738	Bacteria	Bacillales	Staphylococcaceae	Staphylococcus	Staphylococcus saprophyticus			Staphylococcus saprophyticus	-	-	-	-	-	-	-	-	-	-	-	0	0	0.668797	0.902574	1.38099	1.01545	0	0.893361	0	0.0914421	0.428222	0	1.32782	0.95923	0	0	0	0	0.196197	0	0.134584	0.454061	0	-0.59892	0	0	0	0	0.554733
1180	BBB#001477	Bacteria	Bacillales	Staphylococcaceae	Staphylococcus	Staphylococcus schleiferi	Staphylococcus schleiferi subsp. schleiferi	N850274	Staphylococcus schleiferi subsp. schleiferi	-	-	-	-	-	-	-	-	-	-	-	0	0	0	0	0	0	0	0	0	0	0	0	0	0	0	0	0	0	0	0	0	0	0	0	0	0	0	0	0
1181	BBB#003751	Bacteria	Bacillales	Staphylococcaceae	Staphylococcus	Staphylococcus schleiferi			Staphylococcus schleiferi	-	-	-	-	-	-	-	-	-	-	-	2.03422	2.04049	1.75385	2.42184	2.58445	2.01727	1.80496	1.73419	0.00468201	1.54308	2.33845	1.65854	2.58899	2.05477	0	1.65606	2.83045	1.75434	2.25993	2.16302	1.74815	2.07429	1.94393	1.19981	2.52458	2.10428	2.06324	0.383624	2.03243
1182	BBB#001114	Bacteria	Bacillales	Staphylococcaceae	Staphylococcus	Staphylococcus simulans			Staphylococcus simulans	-	-	-	-	-	-	-	-	-	-	-	0	0	0	0	0	0	0	-0.0813676	0	0	0	0	1.28197	0	0	0	0	0	0	0	-0.50422	0	0	0	0	0	0.852562	0	0
1183	BBB#002992	Bacteria	Bacillales	Staphylococcaceae	Staphylococcus	Staphylococcus simulans			Staphylococcus simulans	-	-	-	-	-	-	-	-	-	-	-	1.04911	0	1.11905	2.21254	2.2079	1.70783	0	2.31632	0.329801	0.356524	1.46541	1.69031	1.83016	1.026	0	0.877271	1.10799	1.76957	1.61298	3.24119	1.19515	1.03746	0.801912	1.68176	0	1.3291	1.19904	1.60198	2.25202
1184	BBB#003731	Bacteria	Bacillales	Staphylococcaceae	Staphylococcus	Staphylococcus simulans			Staphylococcus simulans	-	-	-	-	-	-	-	-	-	-	-	0	0	0	1.30903	1.49359	0.516213	0	1.74228	0	0	0.739251	0	0.711621	0.581211	0	0	0	0	1.12132	0	0.443662	0.670122	0	0.391135	0	0	0	0.237634	1.19143
1185	BBB#000941	Bacteria	Bacillales	Staphylococcaceae	Staphylococcus	Staphylococcus ureilyticus			Staphylococcus ureilyticus	-	-	-	-	-	-	-	-	-	-	-	4.05418	4.72004	0.998755	1.10606	0.4103	1.76116	0.920712	1.27103	3.7225	0.427607	2.35012	2.86468	0.00264181	0.649357	1.98675	0.82223	3.44492	1.74722	2.25171	1.31748	0.556391	1.26017	0.713318	1.67871	1.58076	5.65055	1.75537	1.87554	1.21067
1186	BBB#002993	Bacteria	Bacillales	Staphylococcaceae	Staphylococcus	Staphylococcus warneri			Staphylococcus warneri	-	-	-	-	-	-	-	-	-	-	-	2.10197	0	0.562656	1.42835	1.9907	2.09416	0	2.29346	0.414127	0.565111	1.63982	0	2.33767	1.99899	0	0	1.75473	0.820127	1.28087	0	1.15456	1.38786	1.81737	1.1167	0	0.486808	0.32552	-0.0557118	1.5624
1187	BBB#001112	Bacteria	Bacillales	Staphylococcaceae	Staphylococcus	Staphylococcus xylosus			Staphylococcus xylosus	-	-	-	-	-	-	-	-	-	-	-	0	0	0	0.186757	-0.160217	0	0	0	0	0	-0.70903	0	0	0	0	0	0	0	0	0	-0.58071	-0.122533	0	-1.47872	0	0	0	0	0
1188	BBB#002994	Bacteria	Bacillales	Staphylococcaceae	Staphylococcus	Staphylococcus xylosus			Staphylococcus xylosus	-	-	-	-	-	-	-	-	-	-	-	1.6481	1.41369	1.39042	1.86759	2.05704	1.52805	0	1.40804	1.7925	0.878975	1.74375	0.654438	1.67233	1.60301	0	0	1.2875	1.1594	1.58197	2.23852	1.44919	1.53681	1.33109	1.01929	1.83248	1.73746	1.32201	-0.11757	1.91569
1189	BBB#003730	Bacteria	Bacillales	Staphylococcaceae	Staphylococcus	Staphylococcus xylosus			Staphylococcus xylosus	-	-	-	-	-	-	-	-	-	-	-	0	0	1.24439	1.16097	1.57682	1.19136	0	1.18665	0	0.420833	0.707256	0	1.8363	0.949392	0	0	0	0	0.45544	0	0.450313	0.574475	0	0.043542	0	0.32129	0	-0.69599	1.20496
1190	BBB#003734	Bacteria	Bacillales	Staphylococcaceae	Staphylococcus	Staphylococcus xylosus			Staphylococcus xylosus	-	-	-	-	-	-	-	-	-	-	-	0	1.51914	0	0.869792	0.951039	0.140633	0	0.808724	0	0	0.0650209	0	0	-0.156988	0	0	0	0	-0.209575	0	-0.108539	0.194349	0	-0.420521	0	0	0	0	0.452887
1191	BBB#003832	Bacteria	Bacillales	Staphylococcaceae	Staphylococcus	Staphylococcus xylosus			Staphylococcus xylosus	-	-	-	-	-	-	-	-	-	-	-	0	0	0	0.27522	0.886889	0.133597	0	1.05163	0	0	0.0613489	0	0	0.0745434	0	0	0	0	-0.172465	0	-0.170445	-0.25908	0	-0.155529	0	0	0	0	0.671853
1192	BBB#001035	Bacteria	Bacteroidales	Bacteroidaceae	Bacteroides	Bacteroides caccae			Bacteroides caccae	-	-	-	-	-	-	-	-	-	-	-	1.7547	0.895784	-0.115875	1.98633	0.326392	4.75537	2.14205	1.65362	0.316474	-1.00049	-1.01522	1.37223	2.39021	3.18725	2.4115	2.47758	0.371022	1.27049	1.61902	1.39975	1.34988	0.518594	2.52273	4.3032	1.61719	1.54126	4.29777	-0.675311	-0.514147
1193	BBB#003035	Bacteria	Bacteroidales	Bacteroidaceae	Bacteroides	Bacteroides caccae			Bacteroides caccae	-	-	-	-	-	-	-	-	-	-	-	1.18252	0.243056	-0.115022	1.63122	1.41529	3.85359	1.45731	1.0467	-0.0494382	-0.103529	0.888236	0.573874	0.967048	2.31337	0	1.43588	1.16644	0.91873	0.981241	0.967292	1.10449	0.788651	1.75919	2.61612	1.08	0.773429	2.8167	-0.00592489	1.17176
1194	BBB#003036	Bacteria	Bacteroidales	Bacteroidaceae	Bacteroides	Bacteroides caccae			Bacteroides caccae	-	-	-	-	-	-	-	-	-	-	-	1.72627	0.504886	0.132305	1.71873	1.58637	4.3038	1.97283	1.69405	0.53558	0.0811062	1.01538	0.769942	1.46991	2.82678	0	1.80984	1.55772	1.05959	1.03287	0	1.26257	0.8644	2.14515	2.9714	1.46726	0.866742	3.0071	0.288028	1.36751
1195	BBB#003037	Bacteria	Bacteroidales	Bacteroidaceae	Bacteroides	Bacteroides caccae			Bacteroides caccae	-	-	-	-	-	-	-	-	-	-	-	1.24796	0	0.730334	1.51462	1.57858	3.68001	0	1.37001	-0.363222	0.250979	0.951248	0.456955	1.37745	2.16925	0	1.359	0	0.450951	0.694906	0	0.93787	1.07337	1.974	1.59233	0	0.423798	1.89889	0	0.995334
1196	BBB#000999	Bacteria	Bacteroidales	Bacteroidaceae	Bacteroides	Bacteroides eggerthii			Bacteroides eggerthii	-	-	-	-	-	-	-	-	-	-	-	-0.143318	0.369247	0	-1.33239	0	2.14954	0.456596	1.10978	-2.59918	-0.849201	0	0	0.659375	0	0.433124	0	-0.770997	0	2.80417	0.325746	0	0	-0.906322	-1.07194	1.05108	-0.458744	2.79525	0.131457	-1.28763
1197	BBB#002408	Bacteria	Bacteroidales	Bacteroidaceae	Bacteroides	Bacteroides fragilis			Bacteroides fragilis	-	-	-	-	-	-	-	-	-	-	-	0	0	0.2528	1.05155	1.15775	1.45115	0	1.37188	0	0	0.460189	0.434055	0.632501	0.661933	0	0	0	0	1.14774	0	0.597339	0.313677	0	-0.343517	0	0.768666	0	0	0.183624
1198	BBB#001543	Bacteria	Bacteroidales	Bacteroidaceae	Bacteroides	Bacteroides fragilis			Bacteroides fragilis	-	-	-	-	-	-	-	-	-	-	-	0.716822	0.748695	0	0.647821	-1.20284	0.349563	0.0284682	1.14423	-1.58561	0	0	0.693478	-0.342796	0	0	0	0	0	0.8412	1.67759	-0.870006	0	0	-0.340811	0.538058	1.85553	2.09748	-1.72013	-0.891716
1199	BBB#003020	Bacteria	Bacteroidales	Bacteroidaceae	Bacteroides	Bacteroides fragilis			Bacteroides fragilis	-	-	-	-	-	-	-	-	-	-	-	1.09839	1.2188	0.913985	1.72653	1.67864	2.197	0	1.25315	0	0.746295	0.952419	1.36441	0.916581	0.939352	0	0	0	0	0.648854	0	0.683248	0.704284	0	0.248211	0	0.263575	0	0	0.888691
1200	BBB#003021	Bacteria	Bacteroidales	Bacteroidaceae	Bacteroides	Bacteroides fragilis			Bacteroides fragilis	-	-	-	-	-	-	-	-	-	-	-	0	1.39903	0.909821	1.27244	1.46374	1.04749	0	1.65195	0	0.4421	0.659163	1.28853	0.232557	-0.0936932	0	0	0	0	0.656203	0	0.446336	0.72771	0	0.11035	0	-0.254274	0.783939	0	0.943928
1201	BBB#003022	Bacteria	Bacteroidales	Bacteroidaceae	Bacteroides	Bacteroides fragilis			Bacteroides fragilis	-	-	-	-	-	-	-	-	-	-	-	0	0.324947	-0.293153	1.07565	0.786991	2.34616	0	0.982961	0	-0.440357	0.243321	0.922789	1.1846	1.08974	0	0	0	0	1.56333	0	-0.0598626	0.250146	0	0.0784275	0	0.753202	0.561703	-0.686231	0.716273
1202	BBB#001682	Bacteria	Bacteroidales	Bacteroidaceae	Bacteroides	Bacteroides galacturonicus		N6	Bacteroides galacturonicus	-	-	-	-	-	-	-	-	-	-	-	0	0	3.06224	1.6764	2.24755	1.91198	0	1.34475	-0.555574	1.11996	1.20737	0	3.17075	1.50808	0	0	0	0	1.18088	0	0.843539	1.06645	1.7567	-0.336975	0	0	0	0	1.07818
1203	BBB#001554	Bacteria	Bacteroidales	Bacteroidaceae	Bacteroides	Bacteroides heparinolyticus			Bacteroides heparinolyticus	-	-	-	-	-	-	-	-	-	-	-	0	2.39435	0	1.86932	-1.03125	0.899132	0.699546	1.50597	0	-1.12751	-1.75429	2.03573	0.272471	-1.08948	0.585876	0.0431496	3.81278	-0.482149	2.73657	0.285231	0.909066	0.692555	1.10524	0.333049	0.923155	0	2.33459	0.390577	-0.732944
1204	BBB#003026	Bacteria	Bacteroidales	Bacteroidaceae	Bacteroides	Bacteroides ovatus			Bacteroides ovatus	-	-	-	-	-	-	-	-	-	-	-	0.833547	0.566044	1.13651	1.49185	1.71365	1.4136	0	1.11358	-0.777631	0.478954	1.44413	0.231843	0.961644	1.22211	0	0	0.639889	0	0.983819	0	0.696353	1.27191	0.991964	0.234218	0	0.169851	0	-0.326384	1.03396
1205	BBB#003027	Bacteria	Bacteroidales	Bacteroidaceae	Bacteroides	Bacteroides ovatus			Bacteroides ovatus	-	-	-	-	-	-	-	-	-	-	-	0	0	0.607018	0.774345	1.06968	1.14566	0	1.46614	-0.403114	-0.160784	0.592687	0	0.937716	0.950695	0	0	0	0	0.441226	0	0.0240648	0.494451	1.00651	0.230128	0	0	0	0	1.0047
1206	BBB#003028	Bacteria	Bacteroidales	Bacteroidaceae	Bacteroides	Bacteroides ovatus			Bacteroides ovatus	-	-	-	-	-	-	-	-	-	-	-	1.11004	0.562758	1.23601	1.48253	1.64996	1.29737	0	1.32539	-0.525951	0.360082	1.41555	0.314178	1.11892	1.11563	0	0	0.812122	0	0.855818	0	0.564645	1.136	1.17595	0.34729	0	0.253494	0.220338	0	1.08779
1207	BBB#001171	Bacteria	Bacteroidales	Bacteroidaceae	Bacteroides	Bacteroides pectinophilus		N3	Bacteroides pectinophilus	-	-	-	-	-	-	-	-	-	-	-	1.86973	2.63096	0	5.10419	3.42721	1.96367	4.53362	2.25531	3.69439	0.532374	4.07959	4.92802	2.06352	1.82719	0	3.80821	4.62301	0.428857	3.12179	0.874535	1.15504	3.49665	2.9742	2.05786	0	1.7472	0.19059	2.96043	2.54854
1208	BBB#001000	Bacteria	Bacteroidales	Bacteroidaceae	Bacteroides	Bacteroides salyersiae			Bacteroides salyersiae	-	-	-	-	-	-	-	-	-	-	-	0.748137	0.528212	-1.61407	1.33744	-0.576045	1.59329	0.23674	1.15122	-1.17861	-2.48763	-2.2764	0.182516	-0.182914	-1.74156	0.635276	-0.914736	0.0408738	-1.47561	1.86019	0.665402	-0.577082	-2.074	0.669375	-0.497699	1.30124	-1.02921	2.60938	0.601978	0.547578
1209	BBB#003433	Bacteria	Bacteroidales	Bacteroidaceae	Bacteroides	Bacteroides sp.			Bacteroides sp.	-	-	-	-	-	-	-	-	-	-	-	0	0	1.05046	1.38942	1.74172	0.847648	0	0.631551	0	0.341176	1.08412	0	0.583453	1.01551	0	0	0	0	0.0239147	0	0.637581	0.712816	0	-0.305526	0	0	0	0	0.337497
1210	BBB#001033	Bacteria	Bacteroidales	Bacteroidaceae	Bacteroides	Bacteroides stercoris			Bacteroides stercoris	-	-	-	-	-	-	-	-	-	-	-	-0.623311	0.421183	0.372433	-0.413781	-1.23526	0.596406	0.0404408	0.704501	-2.92219	0.421816	-3.12177	0.310149	-0.284876	-1.06496	0.491724	-0.568645	-0.558588	-0.618211	2.87751	0	-0.020461	-2.05163	0	1.24524	1.7698	-0.849059	2.4848	-0.676061	-0.335609
1211	BBB#003038	Bacteria	Bacteroidales	Bacteroidaceae	Bacteroides	Bacteroides stercoris			Bacteroides stercoris	-	-	-	-	-	-	-	-	-	-	-	1.32422	0.659639	0.172365	1.54696	1.78635	1.50902	0	1.7784	0.210245	0.813382	1.55374	0.767478	0.568227	1.33061	0	0	1.3085	1.33931	2.66733	0	0.943602	1.15364	0.955158	1.32495	0.992576	0.863184	2.04961	0.304663	1.44244
1212	BBB#003039	Bacteria	Bacteroidales	Bacteroidaceae	Bacteroides	Bacteroides stercoris			Bacteroides stercoris	-	-	-	-	-	-	-	-	-	-	-	0.854339	0.6092	0.323816	1.12777	1.44468	1.99856	0	1.70697	-0.332525	0.806208	0.906049	1.13671	0.677341	1.40491	1.37058	0	1.28856	0.756959	2.72715	0	1.00161	0.59592	1.12715	1.24513	1.38238	0.555249	2.01055	-0.248676	1.09573
1213	BBB#003040	Bacteria	Bacteroidales	Bacteroidaceae	Bacteroides	Bacteroides stercoris			Bacteroides stercoris	-	-	-	-	-	-	-	-	-	-	-	1.13114	0.923717	0.385514	1.83873	2.10264	1.64802	0	1.21557	-0.239647	1.11621	1.73819	1.03623	0.543898	1.36707	0	0	1.5471	0.811592	2.05341	0	1.35409	1.46063	1.21647	1.39557	1.04019	0.496426	1.31848	0.47095	1.80701
1214	BBB#001020	Bacteria	Bacteroidales	Bacteroidaceae	Bacteroides	Bacteroides thetaiotaomicron			Bacteroides thetaiotaomicron	-	-	-	-	-	-	-	-	-	-	-	0	0.944379	0	0	0	0.731792	-0.252268	0.605615	0	0	0	1.55355	-0.870817	0	0	0	0	0.675594	0.197272	-0.232943	0.190198	-1.68888	0	-1.76021	-0.834275	0	1.80839	-0.943221	0
1215	BBB#003023	Bacteria	Bacteroidales	Bacteroidaceae	Bacteroides	Bacteroides thetaiotaomicron			Bacteroides thetaiotaomicron	-	-	-	-	-	-	-	-	-	-	-	0	0.441903	-0.0712165	1.03318	1.31102	1.0392	0	1.03739	-0.721962	0.101306	0.994923	0.679347	0.667102	0.824068	0	0	0	0.744359	1.04281	0	0.708489	0.703714	0	-0.0242688	0	0	0.935708	-0.624177	0.68475
1216	BBB#003024	Bacteria	Bacteroidales	Bacteroidaceae	Bacteroides	Bacteroides thetaiotaomicron			Bacteroides thetaiotaomicron	-	-	-	-	-	-	-	-	-	-	-	0	0	1.12704	1.52187	1.78246	1.37721	0	1.00043	0	0.742325	1.11909	1.64195	0.710292	0.740594	0	0	0	0	0.954817	0	1.03145	1.25064	0	-0.345696	0	0	0	0	0.61763
1217	BBB#003025	Bacteria	Bacteroidales	Bacteroidaceae	Bacteroides	Bacteroides thetaiotaomicron			Bacteroides thetaiotaomicron	-	-	-	-	-	-	-	-	-	-	-	0	0	0.574257	1.4657	1.99177	1.21397	0	0.992324	-0.92681	0.839105	1.49409	0.786215	0.488772	0.949699	0	0	0	0	1.02211	0	1.0846	1.12384	0	0.0883219	0	0	0	-0.556454	0.767077
1218	BBB#001506	Bacteria	Bacteroidales	Bacteroidaceae	Bacteroides	Bacteroides uniformis			Bacteroides uniformis	-	-	-	-	-	-	-	-	-	-	-	-0.623311	4.30718	-2.1892	2.14841	-1.49562	0.156918	-0.526747	1.27891	0	-1.9327	-2.18038	0.189369	2.77935	-1.42869	1.7505	2.25252	-0.448405	2.50517	1.86143	0.489245	1.73353	-1.76357	0.943931	-0.0354094	-0.136304	-1.04371	2.01389	0	0
1219	BBB#003032	Bacteria	Bacteroidales	Bacteroidaceae	Bacteroides	Bacteroides uniformis			Bacteroides uniformis	-	-	-	-	-	-	-	-	-	-	-	0	0	0	0	0	1.87536	0	0	0	1.71711	0	0	3.44059	1.65336	1.6773	0	0	0.0839894	1.30788	1.55636	0	0	1.3509	-0.443904	0	0.766191	1.57098	0.0935364	1.55073
1220	BBB#003033	Bacteria	Bacteroidales	Bacteroidaceae	Bacteroides	Bacteroides uniformis			Bacteroides uniformis	-	-	-	-	-	-	-	-	-	-	-	1.36248	4.94446	1.01125	2.11748	1.80629	1.44563	0	1.95341	-0.363222	1.29094	1.40419	2.08812	0.651846	1.45529	0	1.77762	1.08844	0.248879	1.69248	0	3.17854	3.43446	1.51495	0.0869215	1.06023	0.0770456	1.16022	-0.19761	0.809508
1221	BBB#003034	Bacteria	Bacteroidales	Bacteroidaceae	Bacteroides	Bacteroides uniformis			Bacteroides uniformis	-	-	-	-	-	-	-	-	-	-	-	1.40644	4.42451	0.32319	1.60864	1.65867	1.4536	0	1.76251	-0.0835851	0.826603	1.26189	1.46742	0.599577	1.34539	0	1.52452	1.08801	0.509339	1.8935	0	2.5222	2.83164	1.43578	0.972173	0.880886	0.342762	1.12857	0.434971	1.60422
1222	BBB#001094	Bacteria	Bacteroidales	Bacteroidaceae	Bacteroides	Bacteroides zoogleoformans			Bacteroides zoogleoformans	-	-	-	-	-	-	-	-	-	-	-	0	0	0	0	0	0	0	-0.354269	0	0	0	0	0	0	0	0	0	0	0	0	-0.283967	0	0	0	0	0	0	0	0
1223	BBB#000672	Bacteria	Bacteroidales	Bacteroidaceae	Phocaeicola	Phocaeicola vulgatus			Phocaeicola vulgatus	-	-	-	-	-	-	-	-	-	-	-	3.50597	2.72174	-0.169965	2.96295	1.23058	3.91851	1.94424	2.71106	3.7692	1.59468	3.95296	2.85885	3.26072	1.70803	3.56132	1.03774	2.4865	2.95629	3.38787	4.03441	2.67179	0.676773	2.70326	1.39235	3.31472	3.32995	3.20554	2.26914	1.92073
1224	BBB#003029	Bacteria	Bacteroidales	Bacteroidaceae	Phocaeicola	Phocaeicola vulgatus			Phocaeicola vulgatus	-	-	-	-	-	-	-	-	-	-	-	0	0	0.425277	1.14455	1.49189	0.802585	0	1.29092	-0.443799	0.218078	1.0531	0	0.556498	0.839436	0	0	0	0	0.611658	0	0.414124	0.774717	0.609813	0.0731815	0	0	0	0	0.872537
1225	BBB#003030	Bacteria	Bacteroidales	Bacteroidaceae	Phocaeicola	Phocaeicola vulgatus			Phocaeicola vulgatus	-	-	-	-	-	-	-	-	-	-	-	0	0.739109	-0.289591	1.76935	1.19878	2.3708	0	0	0	0.242283	2.51709	1.27375	1.49255	1.26927	2.00428	0	1.08723	1.34028	0	2.22014	1.02105	0.440679	1.48972	0.587989	1.44583	0	1.0937	0.211266	0.948642
1226	BBB#003031	Bacteria	Bacteroidales	Bacteroidaceae	Phocaeicola	Phocaeicola vulgatus			Phocaeicola vulgatus	-	-	-	-	-	-	-	-	-	-	-	2.45621	1.10339	-0.296701	2.20789	1.6462	2.64588	0	1.83551	2.28816	0.594942	2.95644	1.62926	1.91537	1.5314	2.38767	0	1.70982	1.44552	2.13616	2.28791	1.48535	0.755529	1.99602	0.730832	1.91536	2.0432	1.37355	0.164573	1.05028
1227	BBB#003665	Bacteria	Bacteroidales	Dysgonomonadaceae	Dysgonomonas	Dysgonomonas capnocytophagoides			Dysgonomonas capnocytophagoides	-	-	-	-	-	-	-	-	-	-	-	0	0	0	1.13192	1.35419	0.232206	0	0.642255	0	0	0.732948	0	0	0.46306	0	0	0	0	0.513574	0	0.896707	0.712816	0	-0.31184	0	0	0	0	0.438757
1228	BBB#001520	Bacteria	Bacteroidales	Dysgonomonadaceae	Dysgonomonas	Dysgonomonas gadei			Dysgonomonas gadei	-	-	-	-	-	-	-	-	-	-	-	-0.355831	-0.858613	0	-1.39509	-1.93076	0.301924	-0.026458	0.149894	0	-1.84088	-2.61929	-0.0991485	-0.0444352	-1.55514	0.98854	0	-0.604316	0	-0.349009	-0.132755	-1.26558	0	0	-0.21506	0.561985	-1.37341	1.40521	0	-0.618009
1229	BBB#001565	Bacteria	Bacteroidales	Porphyromonadaceae	Porphyromonas	Porphyromonas asaccharolytica			Porphyromonas asaccharolytica	-	-	-	-	-	-	-	-	-	-	-	1.49086	-0.0188189	0	-1.74133	-0.681194	0.100629	0.858543	0.223019	0	2.493	-1.56742	-0.308388	-1.0174	0.373693	-0.151838	-1.34229	-0.341111	-1.12566	-0.185942	-1.87065	-1.83414	-0.34775	2.06391	0.715857	0.328508	-1.54378	0.638495	0.689368	-0.467779
1230	BBB#001095	Bacteria	Bacteroidales	Porphyromonadaceae	Porphyromonas	Porphyromonas bennonis			Porphyromonas bennonis	-	-	-	-	-	-	-	-	-	-	-	0	0	0	0	-2.91163	-1.61503	0.241872	0	0	-2.03762	0	0	-1.83201	-1.4662	0	0	0	0	-1.26955	0	-2.97308	0	0	0.357458	0	0	0	-1.8739	0
1231	BBB#000399	Bacteria	Bacteroidales	Porphyromonadaceae	Porphyromonas	Porphyromonas gingivalis		FDC 381	Porphyromonas gingivalis (FDC 381)	-	-	-	-	-	-	-	-	-	-	-	0	0	0	0	0	0	0	0	0	0	0	0	0	0	0	0	0	0	0	0	0	0	0	0	0	0	0	0	0
1232	BBB#000441	Bacteria	Bacteroidales	Porphyromonadaceae	Porphyromonas	Porphyromonas gingivalis		RB22 D-1	Porphyromonas gingivalis (RB22 D-1)	-	-	-	-	-	-	-	-	-	-	-	0	0	0	0	0	0	0	0.386613	0	0	0	0	0	0	0	0	0	0	0	0	0	0	0	0	0	0.755078	0	0	0
1233	BBB#000453	Bacteria	Bacteroidales	Porphyromonadaceae	Porphyromonas	Porphyromonas gingivalis		W50	Porphyromonas gingivalis (W50)	-	-	-	-	-	-	-	-	-	-	-	0	0	0	0	0	0	0	0	0	0	0	0	0	0.822081	0	0	0	0	0	0	0	0	0	0	0	0	0	0	0
1234	BBB#000393	Bacteria	Bacteroidales	Porphyromonadaceae	Porphyromonas	Porphyromonas gingivalis		W83	Porphyromonas gingivalis (W83)	-	-	-	-	-	-	-	-	-	-	-	0	0	0	0	0	0	0	0	0	0	0	0	0	-0.11534	0	0	0	0	0	0	0	0	0	0	0	0	0	0	0
1235	BBB#003109	Bacteria	Bacteroidales	Porphyromonadaceae	Porphyromonas	Porphyromonas gingivalis			Porphyromonas gingivalis	-	-	-	-	-	-	-	-	-	-	-	1.27481	0.925328	3.21935	0.638514	1.72316	5.30028	3.27467	2.45924	3.32268	0.41926	0.242117	3.04149	2.61837	7.531	2.00611	0.60184	6.50171	2.08223	4.52762	0.862462	1.55804	1.21947	1.81093	0.529803	2.84925	3.44838	1.20653	-0.0776315	2.01307
1236	BBB#003110	Bacteria	Bacteroidales	Porphyromonadaceae	Porphyromonas	Porphyromonas gingivalis			Porphyromonas gingivalis	-	-	-	-	-	-	-	-	-	-	-	1.41851	1.45485	3.5682	0.993629	1.88289	3.27013	1.02847	2.3783	1.93014	1.86216	0.376952	1.83896	3.13807	5.11718	0.954327	-0.0726879	4.09985	1.26201	2.87134	0.775866	1.27451	1.17189	0.95292	0.290635	1.05758	2.54536	0.562209	-0.131376	2.11965
1237	BBB#003111	Bacteria	Bacteroidales	Porphyromonadaceae	Porphyromonas	Porphyromonas gingivalis			Porphyromonas gingivalis	-	-	-	-	-	-	-	-	-	-	-	1.35031	0.35768	1.62924	0.0454641	0.993447	4.80724	2.33428	1.7728	2.85962	1.63939	-0.0184138	2.18797	2.17294	6.83346	1.34479	0	5.80231	0.721789	4.01768	0.47707	0.746087	0.571679	1.63881	0.507392	2.07475	2.50787	0.900429	0.149676	1.97786
1238	BBB#001083	Bacteria	Bacteroidales	Porphyromonadaceae	Porphyromonas	Porphyromonas uenonis			Porphyromonas uenonis	-	-	-	-	-	-	-	-	-	-	-	-0.544599	0.807415	-2.8653	-0.906267	-2.03964	-1.68535	-1.48785	-0.890417	-3.49588	1.07958	-3.78062	-0.129202	-2.23416	0.213459	-0.50978	0	-0.770154	0	-1.11261	-1.63664	-2.43421	-1.35559	1.14809	-2.59902	-0.89249	-1.78168	0.677529	-2.69748	-1.89548
1239	BBB#001093	Bacteria	Bacteroidales	Prevotellaceae	Alloprevotella	Alloprevotella tannerae			Alloprevotella tannerae	-	-	-	-	-	-	-	-	-	-	-	4.70495	7.01093	6.19553	2.75433	1.27365	7.09687	2.3977	3.27545	4.77436	2.95189	3.4019	3.066	4.60042	4.44479	4.5484	6.83164	6.80794	3.71954	5.14503	5.90362	3.04352	3.7453	4.46081	7.41482	3.32358	5.17261	6.78649	2.30944	5.14329
1240	BBB#001190	Bacteria	Bacteroidales	Prevotellaceae	Hallella	Hallella seregens		VPI D238B-15	Hallella seregens	-	-	-	-	-	-	-	-	-	-	-	0	1.73788	-0.496184	-0.103057	-1.01142	0.96464	2.13451	-0.143156	-0.477345	0.129979	-1.97447	1.31927	-0.563867	1.16882	0	0	1.16797	-0.148606	1.19812	1.84073	0	-0.405122	0	-1.47557	0.677876	0.424338	0	0	0
1241	BBB#001538	Bacteria	Bacteroidales	Prevotellaceae	Prevotella	Prevotella bivia			Prevotella bivia	-	-	-	-	-	-	-	-	-	-	-	-0.00315891	1.26962	1.83714	-0.322337	-0.214332	0.315348	-0.690246	-0.103862	-1.81068	-1.376	-2.68618	0.724774	2.16888	1.74461	1.49307	0.374771	1.61895	0.822362	1.3909	0.569415	0.671325	0.164805	1.30148	-1.6569	0.33565	0.899069	3.48194	0.202608	1.49856
1242	BBB#003050	Bacteria	Bacteroidales	Prevotellaceae	Prevotella	Prevotella bivia			Prevotella bivia	-	-	-	-	-	-	-	-	-	-	-	0.709264	0	0.311324	1.20609	0.83025	-0.193349	0	0.484795	0	-0.343915	0.0365898	0	-0.110505	0.177841	0	0	0.208966	0	0.340448	0	1.13303	0.0236739	0.240388	-0.195959	0	0.22449	0.488534	0	0.599381
1243	BBB#003051	Bacteria	Bacteroidales	Prevotellaceae	Prevotella	Prevotella bivia			Prevotella bivia	-	-	-	-	-	-	-	-	-	-	-	0	0	0.491287	0.720989	0.769299	0.619024	0	0.296461	0	0	-0.267785	0	0.518976	0.812822	0	0	0	0.574434	0.745275	0	0.818438	0.0281683	0.85682	-0.6036	0	0.208601	0.842376	0	0.735027
1244	BBB#003052	Bacteria	Bacteroidales	Prevotellaceae	Prevotella	Prevotella bivia			Prevotella bivia	-	-	-	-	-	-	-	-	-	-	-	0.509139	0	0.390607	1.22641	1.02847	0.311108	0	0.276946	-1.33756	-0.148749	0.485793	0	0.322417	0.621631	0	0	0	0	0.15588	0	1.2694	0.274402	0.681384	-0.32237	0	-0.0624675	0.435179	0	0.647418
1245	BBB#001048	Bacteria	Bacteroidales	Prevotellaceae	Prevotella	Prevotella buccae			Prevotella buccae	-	-	-	-	-	-	-	-	-	-	-	3.90582	4.36896	-0.500961	1.49289	2.09539	5.01304	4.24297	0.648557	0.6109	2.22027	0.0490339	3.85154	3.24634	2.3191	2.65676	3.538	2.86288	2.56564	2.32991	3.19144	2.28617	1.35413	1.71652	3.39396	3.8392	4.23391	2.98901	1.9579	1.30182
1246	BBB#001517	Bacteria	Bacteroidales	Prevotellaceae	Prevotella	Prevotella buccalis			Prevotella buccalis	-	-	-	-	-	-	-	-	-	-	-	1.7701	2.64643	-0.37913	0.842784	0.0716025	1.5408	1.33832	-0.331814	-1.61804	0.560479	-0.630439	0.427403	1.08952	0.240668	2.23673	0	0.258548	0	2.46853	1.53987	3.51832	0.569858	2.21819	0.709008	1.98675	-0.0304097	1.09481	0.250333	-0.418071
1247	BBB#001513	Bacteria	Bacteroidales	Prevotellaceae	Prevotella	Prevotella corporis			Prevotella corporis	-	-	-	-	-	-	-	-	-	-	-	1.64639	1.82418	2.51375	1.27994	-0.0236121	1.43239	2.77017	0.618604	0.670055	2.23002	1.02876	3.23331	0.22653	1.85946	3.35803	1.05758	4.10323	2.19404	1.50607	2.85372	0.191395	0.45087	1.43071	0.00606727	0.800441	2.64316	1.50448	1.24563	1.98065
1248	BBB#001054	Bacteria	Bacteroidales	Prevotellaceae	Prevotella	Prevotella dentalis			Prevotella dentalis	-	-	-	-	-	-	-	-	-	-	-	-0.950234	1.38905	-0.385475	-1.23857	-0.688952	1.17325	2.43809	0.26264	-0.460385	0.000719842	-1.52129	1.07288	-0.585205	1.43065	-0.806934	0.460163	1.92336	0.875723	1.45092	2.12875	-4.13997	-0.0897569	-1.82116	0.673537	1.21945	1.18616	-2.60461	-1.71421	0
1249	BBB#001519	Bacteria	Bacteroidales	Prevotellaceae	Prevotella	Prevotella denticola			Prevotella denticola	-	-	-	-	-	-	-	-	-	-	-	3.11365	3.67352	3.52595	2.14019	2.27109	3.43019	1.47815	2.08411	1.65847	4.50502	0.349797	5.06312	2.35601	3.31694	1.57987	1.36472	5.97011	2.98736	3.21699	2.3015	1.30276	3.29096	3.52136	1.70716	3.90269	2.8344	3.362	2.2527	2.88296
1250	BBB#001539	Bacteria	Bacteroidales	Prevotellaceae	Prevotella	Prevotella disiens			Prevotella disiens	-	-	-	-	-	-	-	-	-	-	-	2.28066	3.42082	2.31268	1.24636	0.46374	2.24676	1.30459	0.601072	0.236241	1.25073	-0.448541	4.32893	2.51997	1.14208	1.06116	1.07521	4.47693	2.47379	1.14893	1.67057	0.913713	3.64894	1.38687	1.52821	0.625157	1.90011	2.65774	2.30261	2.04466
1251	BBB#001092	Bacteria	Bacteroidales	Prevotellaceae	Prevotella	Prevotella enoeca			Prevotella enoeca	-	-	-	-	-	-	-	-	-	-	-	-1.36028	-0.99445	-1.97087	-1.07119	0	0.784833	-0.36515	-3.27823	-3.64718	-2.19806	-1.92761	-0.606538	0.969742	-0.696409	0.45117	-1.44303	-0.903153	-1.80247	0.429445	-1.19473	-0.91657	-2.03831	-1.39019	0.143571	-1.09731	-1.68114	-0.165553	-0.965567	-2.63106
1252	BBB#001545	Bacteria	Bacteroidales	Prevotellaceae	Prevotella	Prevotella intermedia			Prevotella intermedia	-	-	-	-	-	-	-	-	-	-	-	2.96765	5.6964	2.45104	3.23684	0.992311	4.91984	4.17221	4.13089	2.55389	5.25426	2.11805	3.24429	3.48485	2.20847	3.49822	1.30369	7.42223	3.08619	1.28141	4.25726	5.66457	4.3815	0.905269	5.03553	2.83742	5.50373	3.71288	2.10669	5.1065
1253	BBB#003053	Bacteria	Bacteroidales	Prevotellaceae	Prevotella	Prevotella intermedia			Prevotella intermedia	-	-	-	-	-	-	-	-	-	-	-	1.28649	4.67606	1.84548	1.39947	0.07927	3.48831	4.34247	3.96174	2.04442	3.40312	-0.0658863	1.84824	1.41416	0.780049	0.707618	1.35566	5.82093	2.79118	0.717535	3.23071	4.25598	2.67097	2.71142	4.55641	2.14982	3.54792	2.52846	0.805262	3.79138
1254	BBB#003069	Bacteria	Bacteroidales	Prevotellaceae	Prevotella	Prevotella intermedia			Prevotella intermedia	-	-	-	-	-	-	-	-	-	-	-	2.52108	3.95017	4.11	1.7034	2.63046	4.13493	2.50497	2.03775	0.341495	4.60706	1.38762	3.53906	2.0806	3.04288	1.51211	2.10139	5.64382	2.40509	5.34365	2.18688	3.47978	3.27656	3.90724	1.83228	3.91892	3.83076	3.01202	-0.0272814	2.14462
1255	BBB#003070	Bacteria	Bacteroidales	Prevotellaceae	Prevotella	Prevotella intermedia			Prevotella intermedia	-	-	-	-	-	-	-	-	-	-	-	1.02877	5.23828	2.5564	1.93914	0.866847	3.56061	4.4429	3.88859	1.93562	3.85458	0.524036	2.36371	1.52806	0.850398	0.899692	1.48628	5.86288	2.31542	0.560975	2.98044	4.73622	3.19607	2.71872	4.09327	2.22049	3.19333	2.16532	0.438823	3.32363
1256	BBB#001514	Bacteria	Bacteroidales	Prevotellaceae	Prevotella	Prevotella loescheii			Prevotella loescheii	-	-	-	-	-	-	-	-	-	-	-	0.612317	1.08856	0.316495	1.77129	-1.67762	1.64009	-0.000100946	-1.4429	2.98301	-1.85779	-0.0385682	1.56271	3.09595	1.92859	2.91082	2.82453	3.79135	1.3454	1.81669	1.06332	0.694181	-0.778728	1.65088	0.0186673	0.78792	0.708366	1.79684	-1.24019	3.08609
1257	BBB#001537	Bacteria	Bacteroidales	Prevotellaceae	Prevotella	Prevotella melaninogenica			Prevotella melaninogenica	-	-	-	-	-	-	-	-	-	-	-	4.87281	4.47257	4.71186	4.00762	2.98433	2.98671	4.63086	3.18325	3.47405	4.27791	3.27096	5.09682	2.74773	3.31067	5.08639	3.92475	5.66748	4.226	4.03395	4.97782	3.39242	3.20582	2.81059	2.85383	3.82869	4.90827	3.81995	3.83973	4.21252
1258	BBB#003054	Bacteria	Bacteroidales	Prevotellaceae	Prevotella	Prevotella melaninogenica			Prevotella melaninogenica	-	-	-	-	-	-	-	-	-	-	-	1.81767	0.899742	-0.463031	1.19677	1.10806	1.25154	2.22487	0.994886	-0.0443993	0.703875	0.772455	0.662781	0.837484	1.22655	1.63013	1.84973	1.76334	1.38227	1.0603	1.19379	0.765182	1.64881	2.1478	0.923765	1.79947	1.2651	0.64678	0.494614	1.56823
1259	BBB#003055	Bacteria	Bacteroidales	Prevotellaceae	Prevotella	Prevotella melaninogenica			Prevotella melaninogenica	-	-	-	-	-	-	-	-	-	-	-	2.3429	1.9167	-0.38903	1.78867	1.16628	1.57838	2.91411	0.935816	0.397591	1.46354	0.751117	1.51955	1.39234	1.23028	2.48865	2.53623	2.41772	2.06811	1.79367	1.98733	1.1714	1.95553	2.51219	1.53402	2.58786	2.02564	1.43468	1.42124	2.15149
1260	BBB#003056	Bacteria	Bacteroidales	Prevotellaceae	Prevotella	Prevotella melaninogenica			Prevotella melaninogenica	-	-	-	-	-	-	-	-	-	-	-	4.80295	3.98872	3.8436	3.2333	2.5684	2.42474	4.4216	3.04182	3.10058	3.57783	2.5935	4.20678	2.65005	3.27309	4.23135	3.49074	5.7045	3.57128	2.85883	3.65377	2.40709	2.30166	2.77139	2.30246	3.92442	4.34096	2.6293	2.99173	3.48189
1261	BBB#001508	Bacteria	Bacteroidales	Prevotellaceae	Prevotella	Prevotella nigrescens			Prevotella nigrescens	-	-	-	-	-	-	-	-	-	-	-	1.61616	4.50011	5.09929	3.06123	3.04601	2.3923	2.54525	2.07252	1.53079	3.73545	1.41592	3.16656	2.76574	2.02972	4.02578	4.98861	6.01975	3.61147	3.56918	4.27715	2.27949	4.48793	2.14533	2.57154	3.62129	3.99643	3.9923	3.43207	3.85667
1262	BBB#003057	Bacteria	Bacteroidales	Prevotellaceae	Prevotella	Prevotella nigrescens			Prevotella nigrescens	-	-	-	-	-	-	-	-	-	-	-	2.84951	4.15929	3.7708	1.13192	2.26105	4.00909	2.60278	2.31767	0.649668	4.86256	0.261351	3.32761	2.18019	3.18938	1.8264	2.09788	5.84723	2.25391	5.4968	2.26016	3.8844	3.23113	4.35656	2.30658	4.25319	3.64228	3.04396	0.219665	2.67338
1263	BBB#003058	Bacteria	Bacteroidales	Prevotellaceae	Prevotella	Prevotella nigrescens			Prevotella nigrescens	-	-	-	-	-	-	-	-	-	-	-	0.609888	4.16237	4.46193	2.95309	2.82085	2.18565	1.25437	1.40587	0.418598	3.32137	1.24474	2.54669	2.44958	1.25291	3.32547	4.48757	5.0175	3.15334	3.22765	3.43212	2.0311	3.73309	1.47885	2.68944	3.52966	3.20971	3.39986	3.31412	3.73105
1264	BBB#003059	Bacteria	Bacteroidales	Prevotellaceae	Prevotella	Prevotella nigrescens			Prevotella nigrescens	-	-	-	-	-	-	-	-	-	-	-	1.65798	4.38107	4.72236	3.31308	3.03517	2.8457	2.68032	2.04369	1.17835	3.61555	1.62979	3.12362	3.11057	2.31424	4.19608	5.24975	5.95128	3.40713	3.38766	3.81375	2.42235	3.78838	2.22933	2.35602	4.2089	3.59292	3.68756	3.12344	3.56885
1265	BBB#000997	Bacteria	Bacteroidales	Prevotellaceae	Prevotella	Prevotella oralis			Prevotella oralis	-	-	-	-	-	-	-	-	-	-	-	1.62061	1.56014	-0.27688	2.04873	0.53069	1.57463	2.77768	0.596667	-1.93308	-1.64348	-2.11587	2.23997	1.78852	0.929135	0.532183	2.57355	2.81547	1.20512	1.8415	2.05535	-0.702406	0.0509848	1.04674	0	0.18742	1.17243	2.62598	-0.854536	-0.677715
1266	BBB#001025	Bacteria	Bacteroidales	Prevotellaceae	Prevotella	Prevotella oris			Prevotella oris	-	-	-	-	-	-	-	-	-	-	-	3.06599	1.71396	1.25946	1.20555	-0.842247	4.56544	2.38992	-1.60581	-1.48352	1.13907	-1.81304	2.93622	2.42852	2.68059	1.72501	0.182126	3.09894	-0.553441	1.86725	1.08399	3.67995	0.501471	2.35332	-0.801288	1.43874	1.99024	1.85356	2.29747	0.774574
1267	BBB#001056	Bacteria	Bacteroidales	Prevotellaceae	Prevotella	Prevotella oulorum			Prevotella oulorum	-	-	-	-	-	-	-	-	-	-	-	1.40417	0.121725	-0.717452	-0.0732536	-1.22903	3.31946	0.880911	-1.82385	-1.54429	-1.91294	-1.34745	0.976065	1.46207	0.930419	1.1892	-0.585701	0.504878	-1.31937	0.210328	1.2124	2.40757	-2.39843	0.842784	-0.117164	1.32373	2.07177	1.49415	0.805614	-0.224248
1268	BBB#001659	Bacteria	Bacteroidales	Prevotellaceae	Prevotella	Prevotella pleuritidis			Prevotella pleuritidis	-	-	-	-	-	-	-	-	-	-	-	0	0	0	-0.00820195	-0.263137	1.36749	0	-0.368263	-1.31711	0.0850283	-0.961695	1.11649	1.44204	-0.223279	0	0	0.766085	0	-0.147955	0	-0.267905	-0.538518	0	-1.1467	0	-0.361883	-0.542623	0	-0.311523
1269	BBB#000982	Bacteria	Bacteroidales	Prevotellaceae	Prevotella	Prevotella veroralis			Prevotella veroralis	-	-	-	-	-	-	-	-	-	-	-	2.38388	1.55408	1.05262	2.43717	2.14331	3.20148	3.84091	-0.260311	1.15347	3.53877	-0.140613	1.7371	2.58851	2.591	3.66996	3.94273	3.27038	3.85859	4.86254	1.91219	2.08711	3.01786	4.20749	2.69704	4.3768	3.32194	3.22824	0.440006	2.41241
1270	BBB#001592	Bacteria	Bacteroidales	Rikenellaceae	Alistipes	Alistipes onderdonkii			Alistipes onderdonkii	-	-	-	-	-	-	-	-	-	-	-	0.376689	-0.629009	-0.590896	-1.44047	-1.85389	-0.935436	0	-1.54418	0	0	-2.15281	-1.23396	-0.604494	-1.27535	0.114555	0	-0.336951	0	0.0333134	0	-1.74923	-1.85237	0	-0.777667	0.261145	0	0.947572	0	0
1271	BBB#001057	Bacteria	Bacteroidales	Rikenellaceae	Alistipes	Alistipes putredinis			Alistipes putredinis	-	-	-	-	-	-	-	-	-	-	-	-0.556197	-1.53287	-1.58315	-1.52391	-1.54898	-1.39124	0	-2.3776	-2.23769	-2.44303	-3.36703	-1.78961	-0.967503	-1.75099	0.080169	-1.12454	-0.532515	-1.53017	-0.0882542	-0.520603	-1.6247	-2.75795	0.0880467	-1.08607	0.0814561	-0.926469	-0.47154	-1.72292	-0.46498
1272	BBB#001593	Bacteria	Bacteroidales	Rikenellaceae	Alistipes	Alistipes shahii			Alistipes shahii	-	-	-	-	-	-	-	-	-	-	-	0	0	0	0	0	0	0	0	0	0	0	0	0	0	0	0	0	0	0	0	0	0	0	0	0	0	0	0	0
1273	BBB#003380	Bacteria	Bacteroidales	Rikenellaceae	Rikenella	Rikenella microfusus			Rikenella microfusus	-	-	-	-	-	-	-	-	-	-	-	0	0	-0.0798606	0.21323	0.419306	0.132915	0	0.289354	0	-0.691839	-0.342038	0	0.0523186	0.226295	0	0	0	0	0.790665	0	-0.581941	-0.44742	0	-0.364116	0	0	0	0	0.688238
1274	BBB#003047	Bacteria	Bacteroidales	Tannerellaceae	Parabacteroides	Parabacteroides distasonis			Parabacteroides distasonis	-	-	-	-	-	-	-	-	-	-	-	2.73033	1.89111	4.68586	1.8438	2.5529	3.95292	0	2.23352	1.35762	2.30208	1.39613	2.5188	4.65847	1.36369	2.25663	1.11174	2.76905	0.281026	2.62981	1.30638	3.33397	1.3815	2.02075	1.05582	1.81598	0.776315	1.48464	0.75981	1.8944
1275	BBB#003048	Bacteria	Bacteroidales	Tannerellaceae	Parabacteroides	Parabacteroides distasonis			Parabacteroides distasonis	-	-	-	-	-	-	-	-	-	-	-	2.11365	1.46449	3.84588	1.92164	2.36214	3.571	0.912275	1.77162	1.34727	1.96621	1.79455	1.9137	4.19441	1.5626	2.07323	0.77687	2.90352	0.983825	2.53378	1.97257	3.09739	1.33185	1.97893	1.27821	1.93328	1.26442	1.90941	0.94004	1.87144
1276	BBB#003049	Bacteria	Bacteroidales	Tannerellaceae	Parabacteroides	Parabacteroides distasonis			Parabacteroides distasonis	-	-	-	-	-	-	-	-	-	-	-	0	0	-0.155573	0.961997	0.81386	2.39747	0	-0.11677	0	0	0.756996	1.92811	1.31834	0.239301	0	0	0	0	1.52532	0	0.808647	0.3401	0	-0.55536	0	-0.559627	-0.040274	-0.359125	0
1277	BBB#003431	Bacteria	Bacteroidales	Tannerellaceae	Parabacteroides	Parabacteroides distasonis			Parabacteroides distasonis	-	-	-	-	-	-	-	-	-	-	-	1.79735	0.882845	3.56266	1.37615	1.95015	1.97658	0	2.1285	0.835796	1.32046	0.979082	1.0457	3.4488	0.60301	0	0	1.1848	0.908335	1.14474	0	1.39126	2.29735	1.12881	-0.260769	1.34895	0.50153	1.33898	0.0665337	1.33577
1278	BBB#001053	Bacteria	Bacteroidales	Tannerellaceae	Parabacteroides	Parabacteroides goldsteinii			Parabacteroides goldsteinii	-	-	-	-	-	-	-	-	-	-	-	-0.144143	0.35768	-0.283799	0.514949	-1.44972	-1.27079	-0.398065	-2.60838	-3.14458	-2.15736	-1.23581	-0.898404	-0.993809	-1.57491	0.488266	-0.432584	-1.43633	0	0.728459	-0.655145	-1.20914	-1.80211	-1.191	-2.36739	1.35837	-1.71113	0.812913	0.344773	-1.56693
1279	BBB#001034	Bacteria	Bacteroidales	Tannerellaceae	Parabacteroides	Parabacteroides merdae			Parabacteroides merdae	-	-	-	-	-	-	-	-	-	-	-	1.68102	0.376539	2.80312	1.85221	2.72878	0.831569	0.481641	0.0354744	0.051816	-0.112961	-1.54735	1.92308	1.87889	0.763415	3.3522	-0.0750318	5.93108	0.118755	2.73466	1.32575	1.31558	-0.182214	4.91876	0.159019	3.09082	0.178686	2.31987	2.33089	-0.439445
1280	BBB#001072	Bacteria	Bacteroidales	Tannerellaceae	Tannerella	Tannerella forsythia			Tannerella forsythia	-	-	-	-	-	-	-	-	-	-	-	1.51575	-0.530352	-0.365609	-1.33527	-2.04261	2.20991	0.428399	-1.27181	6.39852	-0.82952	-2.14561	3.30795	0.388364	1.94447	2.10389	1.07521	7.50059	-0.644206	3.29307	3.76935	2.14156	-0.0211282	1.57814	3.61534	1.43321	4.54626	0.746884	0.723732	1.15268
1281	BBB#000869	Bacteria	Bifidobacteriales	Bifidobacteriaceae	Bifidobacterium	Bifidobacterium adolescentis		E194a (Variant a)	Bifidobacterium adolescentis	-	-	-	-	-	-	-	-	-	-	-	0	0	0	0	0	0	0	0	0	0	0	0	0	0	0	0	0	0	0	0	0	0	0	0	0	0	0	0	0
1282	BBB#000975	Bacteria	Bifidobacteriales	Bifidobacteriaceae	Bifidobacterium	Bifidobacterium adolescentis			Bifidobacterium adolescentis	-	-	-	-	-	-	-	-	-	-	-	0	0	0	0	-3.90424	0	-1.28738	0	0	0	0	-3.26043	-2.17756	0	0	0	0	0	-2.25804	0	-3.9887	0	0	0.630629	0	-2.75023	-2.33986	0	0
1283	BBB#000987	Bacteria	Bifidobacteriales	Bifidobacteriaceae	Bifidobacterium	Bifidobacterium angulatum			Bifidobacterium angulatum	-	-	-	-	-	-	-	-	-	-	-	0	0	0	0	-4.19873	0	0	0	0	0	0	0	-2.80772	0	0	0	0	0	-1.77966	0	0	0	0	0.537363	0	0	0	0	0
1284	BBB#000969	Bacteria	Bifidobacteriales	Bifidobacteriaceae	Bifidobacterium	Bifidobacterium breve			Bifidobacterium breve	-	-	-	-	-	-	-	-	-	-	-	0	0	0	-3.17084	-3.96194	0	0	0	-3.93513	0	0	0	-2.40933	0	0	0	0	0	-2.44302	0	0	0	0	0.703182	0	0	0	0	0
1285	BBB#000970	Bacteria	Bifidobacteriales	Bifidobacteriaceae	Bifidobacterium	Bifidobacterium catenulatum			Bifidobacterium catenulatum	-	-	-	-	-	-	-	-	-	-	-	-1.63109	-2.13682	-2.54198	-3.31958	-3.23227	-3.10642	-0.659553	-3.34826	0	0	-3.51675	-2.25489	-1.46834	-3.38822	-1.5906	0	0	0	-0.937902	0	-3.49779	0	0	1.41844	0	0	-1.99721	-2.42782	0
1286	BBB#000992	Bacteria	Bifidobacteriales	Bifidobacteriaceae	Bifidobacterium	Bifidobacterium gallicum			Bifidobacterium gallicum	-	-	-	-	-	-	-	-	-	-	-	0	0	0	0	0	0	-0.469031	0	0	0	0	0	-1.82854	0	0	0	0	0	-1.55643	0	0	0	0	1.54508	0	0	0	0	0
1287	BBB#002960	Bacteria	Bifidobacteriales	Bifidobacteriaceae	Bifidobacterium	Bifidobacterium lognum			Bifidobacterium lognum	-	-	-	-	-	-	-	-	-	-	-	0	0	0	0.863611	0.92348	0.0798652	0	0.562424	0	0	0.335513	0	0	0.123382	0	0	0	0	0	0	-0.184369	0.521314	0	0	0	0	0	0	0
1288	BBB#000972	Bacteria	Bifidobacteriales	Bifidobacteriaceae	Bifidobacterium	Bifidobacterium longum	Bifidobacterium longum subsp. infantis		Bifidobacterium longum subsp. infantis	-	-	-	-	-	-	-	-	-	-	-	0	-2.6263	-3.41868	-3.30005	-3.68216	-3.3394	-0.741027	-4.05739	0	0	0	-3.32735	-1.84942	-3.54485	-1.95231	0	0	0	-2.01819	0	-3.73583	0	0	0.737901	0	-3.1098	-2.86303	-2.99011	0
1289	BBB#000974	Bacteria	Bifidobacteriales	Bifidobacteriaceae	Bifidobacterium	Bifidobacterium longum	Bifidobacterium longum subsp. infantis		Bifidobacterium longum subsp. infantis	-	-	-	-	-	-	-	-	-	-	-	0	-2.63953	-3.46709	-3.01085	-3.3137	-3.23208	-0.756917	-3.64714	0	0	-4.38335	-3.04446	-1.7159	0	0	0	0	0	-2.06841	0	-3.52237	0	0	0.68909	0	-2.66614	0	-3.31903	0
1290	BBB#000973	Bacteria	Bifidobacteriales	Bifidobacteriaceae	Bifidobacterium	Bifidobacterium longum	Bifidobacterium longum subsp. longum		Bifidobacterium longum subsp. longum	-	-	-	-	-	-	-	-	-	-	-	0	-2.07832	0	0	0	-1.91863	0	0	0	0	0	0	-2.04541	0	0	0	0	0	-2.32217	0	0	0	0	1.02938	-0.696771	0	0	0	0
1291	BBB#000971	Bacteria	Bifidobacteriales	Bifidobacteriaceae	Bifidobacterium	Bifidobacterium pseudocatenulatum			Bifidobacterium pseudocatenulatum	-	-	-	-	-	-	-	-	-	-	-	-2.00529	-3.07273	-3.07528	-2.85583	-3.80639	-3.64205	-1.66937	-3.89534	0	0	0	-3.30353	-2.22271	-2.35167	-2.27645	0	-2.44927	-2.79698	-0.345404	0	-3.89198	0	0	0.850062	0	0	-1.92805	-3.06293	-3.0093
1292	BBB#000842	Bacteria	Bifidobacteriales	Bifidobacteriaceae	Bifidobacterium	Bifidobacterium scardovii		CCUG 13008 A [DSM 13734, SBL 0071/83]	Bifidobacterium scardovii	-	-	-	-	-	-	-	-	-	-	-	0	0	0	0	0	0	0	0	0	0	0	0	0	0	0	0	0	0	0	0	0	0	0	0	0	0	0	0	0
1293	BBB#001544	Bacteria	Bifidobacteriales	Bifidobacteriaceae	Gardnerella	Gardnerella vaginalis			Gardnerella vaginalis	-	-	-	-	-	-	-	-	-	-	-	0	0	0	0	0	0	0	0	0	0	0	-0.933285	0	0	0	0	0.0758944	0	0	0	0	0	0	-0.246851	0	0	0	0	0
1294	BBB#001051	Bacteria	Bifidobacteriales	Bifidobacteriaceae	Parascardovia	Parascardovia denticolens			Parascardovia denticolens	-	-	-	-	-	-	-	-	-	-	-	0	-1.70148	0	-1.59135	-2.56578	-2.19274	-0.764806	-2.81568	-2.08214	-2.94621	-3.96143	-1.81994	-1.64267	-2.12897	-1.41417	-0.705505	-0.628978	-1.32456	0	0	-2.85834	-2.78571	0	0.341378	-1.01727	-1.67291	-1.55553	-2.58825	-2.04282
1295	BBB#001050	Bacteria	Bifidobacteriales	Bifidobacteriaceae	Scardovia	Scardovia inopinata			Scardovia inopinata	-	-	-	-	-	-	-	-	-	-	-	0	0	0	0	0	0	0	0	-3.06827	0	0	0	0	0	0	0	0	0	0	0	0	0	0	0.555507	0	0	0	0	0
1296	BBB#001337	Bacteria	Brachyspirales	Brachyspiraceae	Brachyspira	Brachyspira aalborgi		NCTC 11492 [513A]	Brachyspira aalborgi	-	-	-	-	-	-	-	-	-	-	-	0	0	0	0	0	0	0	0	0	0	0	0	0	0	0	0	0	0	0	0	0	0	0	-0.426202	0	0	0	0	0
1297	BBB#002391	Bacteria	Burkholderiales	Alcaligenaceae	Achromobacter	Achromobacter xylosoxidans			Achromobacter xylosoxidans	-	-	-	-	-	-	-	-	-	-	-	0	0.78013	0.63828	1.1512	0.95791	1.04515	2.00207	1.03822	1.00967	0.586207	0.680619	1.76543	1.05866	0.776637	0	1.46537	1.02553	1.07073	0.697026	0	-0.0429368	0.285175	0.850821	-0.545779	0	0.0881187	0	0.762545	0.403241
1298	BBB#003434	Bacteria	Burkholderiales	Alcaligenaceae	Achromobacter	Achromobacter xylosoxidans			Achromobacter xylosoxidans	-	-	-	-	-	-	-	-	-	-	-	1.80774	0	0.810479	1.38813	1.37661	1.4522	0	1.76772	0.612531	0.404191	0.852988	0.811533	1.15974	1.17592	0	2.04622	0	0.503521	0.542903	0	1.0178	0.598921	0	1.66867	1.54615	0.248847	0	0.108565	1.44018
1299	BBB#002406	Bacteria	Burkholderiales	Alcaligenaceae	Alcaligenes	Alcaligenes faecalis	Alcaligenes faecalis subsp. faecalis		Alcaligenes faecalis subsp. faecalis	-	-	-	-	-	-	-	-	-	-	-	0	0.508329	1.62229	1.20844	0.957209	0.605603	1.897	0.751514	1.47704	0.978942	1.04679	2.04869	0.837179	0.284178	0	1.60145	0.982457	2.13737	1.0091	0	0.486356	1.0788	0.738347	0.781472	0.999552	0.581178	0	1.89181	1.83199
1300	BBB#002409	Bacteria	Burkholderiales	Alcaligenaceae	Bordetella	Bordetella avium			Bordetella avium	-	-	-	-	-	-	-	-	-	-	-	0.827351	0.606111	1.53569	1.93409	1.69344	0.873904	0	1.06754	0.556013	0.634652	1.4497	2.24781	0.947809	1.13802	0	1.05088	0.91355	1.68848	1.39864	0	0.554295	0.905965	0.753524	0.52271	0	1.20273	0.369914	1.22863	1.77313
1301	BBB#001729	Bacteria	Burkholderiales	Alcaligenaceae	Bordetella	Bordetella bronchiseptica			Bordetella bronchiseptica	-	-	-	-	-	-	-	-	-	-	-	1.18404	0.537275	0.682207	1.40151	1.51772	1.37419	1.32731	1.29454	1.14189	0.626776	1.24312	1.62214	0.304532	1.50526	2.49785	1.26786	1.11313	1.86215	1.65266	0	0.541433	0.991923	2.07321	0.0259121	1.13681	1.29019	0.967572	0.73744	1.10141
1302	BBB#003668	Bacteria	Burkholderiales	Alcaligenaceae	Bordetella	Bordetella holmesii			Bordetella holmesii	-	-	-	-	-	-	-	-	-	-	-	0	0	2.28496	1.22231	1.53155	0.820916	0	1.03305	1.47294	1.17339	0.772256	2.28055	0	1.27012	0	1.75174	0	0.987149	0.133954	0	0.580209	0.908223	0.968763	1.47537	0	-0.182153	0	1.73507	2.53315
1303	BBB#001244	Bacteria	Burkholderiales	Alcaligenaceae	Bordetella	Bordetella pertussis		18323 [NCTC 10739]	Bordetella pertussis	-	-	-	-	-	-	-	-	-	-	-	0	0	0	0	0	0	0	0	0	0	0	0	0	0	0	0	0	0	0	0	0	0	0	0	0	0	0	0	0
1304	BBB#001603	Bacteria	Burkholderiales	Alcaligenaceae	Bordetella	Bordetella pertussis		Toxin Negative	Bordetella pertussis	-	-	-	-	-	-	-	-	-	-	-	0	0	0.742515	0.817084	1.12939	0.6358	0	0.766161	-0.132609	0.522202	0.0470316	0.722827	0.641567	0.710105	0	0	0	0.666134	0.373827	0	-0.104061	0.210964	0	-0.244515	0	0	0	-0.143257	1.22718
1305	BBB#003447	Bacteria	Burkholderiales	Alcaligenaceae	Bordetella	Bordetella pertussis			Bordetella pertussis	-	-	-	-	-	-	-	-	-	-	-	0	0	0.340263	1.02288	1.31174	0.951599	0	1.48148	0.481086	0.485444	0.332434	0	0.684466	1.09374	0	0	0	0.267494	0.0330233	0	0.0526184	0.198058	0	-0.445589	0	-0.410489	0	-0.326004	0.962072
1306	BBB#001454	Bacteria	Burkholderiales	Alcaligenaceae	Bordetella	Bordetella trematum		CDC KC 2015 [1779, CCUG 32381, CIP 105351, DSM 11334, LMG 13506, NCTC 12995]	Bordetella trematum	-	-	-	-	-	-	-	-	-	-	-	0	1.50392	0.927038	1.03566	0	0.737205	2.03176	0	1.85209	1.17266	0.573205	1.94151	2.52615	0	0	0	0	1.02469	0	0	0	0.509663	0	-0.221441	2.48178	1.87777	1.12285	1.82915	0.858793
1307	BBB#001557	Bacteria	Burkholderiales	Alcaligenaceae	Oligella	Oligella urethralis			Oligella urethralis	-	-	-	-	-	-	-	-	-	-	-	1.33676	2.76981	3.0918	2.00858	0.819883	0.522919	0	0.475733	0.871907	1.57077	0.061742	2.47909	1.97983	-0.0730865	2.46426	2.36482	1.25464	2.01974	2.02022	0	1.35691	1.1779	-0.0169308	1.29419	2.52375	1.81401	2.05501	2.1107	2.38338
1308	BBB#003654	Bacteria	Burkholderiales	Alcaligenaceae	Taylorella	Taylorella equigenitalis			Taylorella equigenitalis	-	-	-	-	-	-	-	-	-	-	-	0	0	0	0.365572	0.693277	0.183288	0	0.425959	0	-0.537938	-0.0201648	0	0.395506	0	0	0	0	0	0.0338895	0	-0.58734	-0.122474	0.565419	-0.133336	0	0	0	0	0.91063
1309	BBB#002411	Bacteria	Burkholderiales	Burkholderiaceae	Burkholderia	Burkholderia cepacia			Burkholderia cepacia	-	-	-	-	-	-	-	-	-	-	-	0	0.996605	0	1.22332	1.11925	0.829921	1.47815	0.615237	-0.557394	0.557437	0.575093	0.740699	1.35005	0.921924	0	0	1.05285	1.0747	0.897511	0	0.357835	0.171309	1.12715	0.0311582	1.74175	0.480955	0.348277	0.145464	0.738773
1310	BBB#002979	Bacteria	Burkholderiales	Burkholderiaceae	Burkholderia	Burkholderia cepacia			Burkholderia cepacia	-	-	-	-	-	-	-	-	-	-	-	1.24405	0.743111	0	1.50116	1.50463	0.996587	0	0.874531	-0.782598	0.823224	0.881371	0.857767	0.79847	1.0119	0	0	0.965203	0.916711	1.52349	0	0.815073	0.527927	0.828454	0.0478874	0.65511	0.541256	0.923178	-0.377214	0.810015
1311	BBB#003016	Bacteria	Burkholderiales	Burkholderiaceae	Burkholderia	Burkholderia contaminans			Burkholderia contaminans	-	-	-	-	-	-	-	-	-	-	-	0	0.737582	0.0370716	0.862715	0.785118	0.592057	1.57964	0.23681	-0.757043	0.312607	0.221402	0.566302	0.236361	0.381149	0	0.780763	0.583073	1.06629	0.998175	0	0.117662	-0.150034	0.970731	0.0311582	0	0.998818	0	0.223467	0.920731
1312	BBB#003320	Bacteria	Burkholderiales	Burkholderiaceae	Burkholderia	Burkholderia gladioli	Burkholderia gladioli pv. cocovenerans		Burkholderia gladioli pv. cocovenerans	-	-	-	-	-	-	-	-	-	-	-	0	0	0.628667	1.2898	1.43459	0.855492	0	1.10039	-0.503655	0.25137	0.91857	0	0.541769	0.959681	0	0	0	0	0.25634	0	0.50786	0.569858	0	0.174304	0	0	0	0	1.11212
1313	BBB#002899	Bacteria	Burkholderiales	Burkholderiaceae	Burkholderia	Burkholderia gladioli			Burkholderia gladioli	-	-	-	-	-	-	-	-	-	-	-	1.21319	0	-0.185231	1.09288	1.29287	1.90173	0	1.64502	0.484775	0.0691169	1.07718	0	1.40967	1.77656	0	0	1.71026	0.618295	0.887422	0	0.600254	0.447351	1.58978	0.474146	0	0.146493	0.592002	0.554323	1.67871
1314	BBB#000834	Bacteria	Burkholderiales	Burkholderiaceae	Burkholderia	Burkholderia multivorans		LMG 13010 [CCUG 34080, CIP 105495, DSM 13243, NCTC 13007]	Burkholderia multivorans	-	-	-	-	-	-	-	-	-	-	-	0	0	0	0	0	0	0	0	0	0	0	0	0	0	0	0	0	0	0	0	0	0	0	0	0	0	0	0	0
1315	BBB#003330	Bacteria	Burkholderiales	Burkholderiaceae	Burkholderia	Burkholderia plantarii			Burkholderia plantarii	-	-	-	-	-	-	-	-	-	-	-	1.29253	0.679294	3.61756	1.04045	1.70505	1.66504	0	1.58843	0.25345	1.12087	0.631821	0.355754	3.35154	0.506886	0	0	1.00845	0.803253	1.38618	0	1.39531	0.652435	0.874668	-0.365132	0.72372	0.371331	0.821565	-1.13425	1.16396
1316	BBB#003331	Bacteria	Burkholderiales	Burkholderiaceae	Burkholderia	Burkholderia plantarii			Burkholderia plantarii	-	-	-	-	-	-	-	-	-	-	-	0	0	0.191726	1.22425	1.26697	1.16974	0	0.915087	0	0.274062	0.856264	0	0.90909	1.11514	0	0	0	0.641036	0.697934	0	0.506628	0.619102	0	-0.0472128	0	0.084049	0	0	0.662609
1317	BBB#003655	Bacteria	Burkholderiales	Burkholderiaceae	Burkholderia	Burkholderia pyrrocinia			Burkholderia pyrrocinia	-	-	-	-	-	-	-	-	-	-	-	0	0	0	1.49409	1.6384	0.886504	0	0.807461	-0.0146114	0.597711	1.11873	0	0.487899	0.860594	0	0	0	1.44536	1.0567	0	0.746626	0.860077	0.950357	-0.456758	0	0	0	-0.220791	0.41843
1318	BBB#001212	Bacteria	Burkholderiales	Burkholderiaceae	Burkholderia	Burkholderia stabilis		LMG 14294 [CCUG 34168, CIP 106845, NCTC 13011]	Burkholderia stabilis	-	-	-	-	-	-	-	-	-	-	-	0	0	0	0	0	0	0	0	0	0	0	0	0	0	0	0	0	0	0	0	0	0	0	0	0	0	0	0	0
1319	BBB#003011	Bacteria	Burkholderiales	Burkholderiaceae	Burkholderia	Burkholderia thailandensis			Burkholderia thailandensis	-	-	-	-	-	-	-	-	-	-	-	0	0	0	0	0	0	0	0	0	0	0	0	0	0	0	0	0	0	0	0	0	0	0	0	0	0	0	0	0
1320	BBB#003393	Bacteria	Burkholderiales	Burkholderiaceae	Cupriavidus	Cupriavidus basilensis			Cupriavidus basilensis	-	-	-	-	-	-	-	-	-	-	-	0	0	0.574314	1.21362	1.52558	0.620626	0	0.979155	-0.637844	0.267218	0.95254	0	0.40318	0.68572	0	0	0	0	0.215007	0	0.612121	0.668011	0.599283	-0.342503	0	0	0	0	0.813009
1321	BBB#003396	Bacteria	Burkholderiales	Burkholderiaceae	Cupriavidus	Cupriavidus campinensis			Cupriavidus campinensis	-	-	-	-	-	-	-	-	-	-	-	0	0	0.717485	1.23673	1.42749	0.797361	0	1.26309	-0.713383	0.499594	0.847692	0	0.965344	0.947994	1.32865	0	0	0	0.370324	0	0.429813	0.545158	0.967466	0.111594	1.52266	0	0.243058	0	1.0253
1322	BBB#003397	Bacteria	Burkholderiales	Burkholderiaceae	Cupriavidus	Cupriavidus metallidurans			Cupriavidus metallidurans	-	-	-	-	-	-	-	-	-	-	-	0	0	1.34832	1.54187	1.80043	0.00578877	0	1.1285	-0.655402	0.592406	1.08934	0	-0.0504568	-0.027316	0	0	0	0	0.360192	0	0.637581	0.892767	0	-0.505369	0	0	0	0	0.425204
1323	BBB#003637	Bacteria	Burkholderiales	Burkholderiaceae	Cupriavidus	Cupriavidus metallidurans			Cupriavidus metallidurans	-	-	-	-	-	-	-	-	-	-	-	0	0.251129	-0.475251	1.08351	0.87738	0.963853	0	0.2101	-1.01952	0.177522	0.252356	0.865427	0.689857	0.849477	0	1.22076	0	0.913659	0.793727	0	0.401671	0.320718	1.01946	-0.472603	0	0.0724195	0.400272	-0.333047	0.576184
1324	BBB#003568	Bacteria	Burkholderiales	Burkholderiaceae	Cupriavidus	Cupriavidus necator			Cupriavidus necator	-	-	-	-	-	-	-	-	-	-	-	0	0	0.287961	1.21254	1.53413	0.521395	0	0.772852	0	0.464845	0.772203	0	0.120668	0.273089	0	0	0	0.440683	0.498713	0	0.634629	0.658809	0.73748	-0.318641	0	0	0	0	0.825165
1325	BBB#003395	Bacteria	Burkholderiales	Burkholderiaceae	Cupriavidus	Cupriavidus pauculus			Cupriavidus pauculus	-	-	-	-	-	-	-	-	-	-	-	0	0	0.754742	1.23655	1.53966	0.211366	0	0.72637	0	0.403558	0.799026	0.747086	-0.0410649	0.165605	0	0	0	0	0.110792	0	0.440259	0.515045	0	-0.915335	0	0	0	0	0.0405397
1326	BBB#003398	Bacteria	Burkholderiales	Burkholderiaceae	Cupriavidus	Cupriavidus taiwanensis			Cupriavidus taiwanensis	-	-	-	-	-	-	-	-	-	-	-	0	0	1.02845	1.42398	1.70942	0.79372	0	1.03805	-0.77559	0.472538	1.22413	0.771654	0.812594	0.8489	0	0	0	0	0.446573	0	0.775001	0.77535	1.04786	0.189856	0	0	0	0	1.389
1327	BBB#001195	Bacteria	Burkholderiales	Burkholderiaceae	Lautropia	Lautropia mirabilis		AB2188	Lautropia mirabilis	-	-	-	-	-	-	-	-	-	-	-	0	0	0	0	0	0	0	0	0	0	0	-1.78111	0	0	0	0	0	0	0	0	0	0	0	-1.80063	0	0	0	0	0
1328	BBB#001372	Bacteria	Burkholderiales	Burkholderiaceae	Pandoraea	Pandoraea apista		LMG 16407 [CCUG 38412, Hoiby 5893]	Pandoraea apista	-	-	-	-	-	-	-	-	-	-	-	0.767659	0.120746	1.56519	1.09862	1.3662	1.15729	0	0.790703	-0.68869	0.28374	0.845838	0.42931	1.34933	0.780108	0	0	1.02866	-0.0227176	0.0733174	0	0.66891	0.647577	0.743018	-0.985846	0	-0.50468	-0.18312	-1.40035	0.0875763
1329	BBB#003630	Bacteria	Burkholderiales	Burkholderiaceae	Pandoraea	Pandoraea faecigallinarum			Pandoraea faecigallinarum	-	-	-	-	-	-	-	-	-	-	-	0	0	0.68533	1.48271	1.72677	0.877336	0	0.0512523	-1.6046	0.735973	1.04802	0	0.461098	0.850699	0	0	0	0.375972	0.332217	0	0.865859	0.812893	0	0.0165427	0	0.118421	0	0	0.90464
1330	BBB#003632	Bacteria	Burkholderiales	Burkholderiaceae	Pandoraea	Pandoraea norimbergensis			Pandoraea norimbergensis	-	-	-	-	-	-	-	-	-	-	-	0	0.558842	-0.205458	0.939616	0.803691	0.646636	0	0.339061	-1.2604	0.294128	0.130068	0.963126	0.191666	0.532343	0	0.97533	0.984452	1.21368	0.741629	0	0.179899	0.154821	0	-1.00772	0	0.904205	0	-1.09572	0.0924066
1331	BBB#003631	Bacteria	Burkholderiales	Burkholderiaceae	Pandoraea	Pandoraea oxalativorans			Pandoraea oxalativorans	-	-	-	-	-	-	-	-	-	-	-	0.506324	0.523888	0.145044	1.365	1.73896	0.834242	0	0.509	-0.959325	0.734662	0.924776	0.631897	0.63384	0.860276	0	1.17567	0.846756	0.937839	0.962178	0	1.09082	0.960926	0	0.231949	0	0.737459	0.483372	-0.389434	0.974863
1332	BBB#001374	Bacteria	Burkholderiales	Burkholderiaceae	Pandoraea	Pandoraea pnomenusa		LMG 18087 [CCUG 38742, Govan C1513, Vandamme R-140]	Pandoraea pnomenusa	-	-	-	-	-	-	-	-	-	-	-	0	0.743285	2.31028	1.57904	1.91195	1.94735	0	1.65991	0.191	0.946897	1.41519	0.386874	2.48085	1.66021	0	0	1.65198	0.754343	0.809284	0	0.983066	1.1884	1.69882	0.108637	0	0.286634	0.270091	-0.251871	1.34358
1333	BBB#001373	Bacteria	Burkholderiales	Burkholderiaceae	Pandoraea	Pandoraea pulmonicola		LMG 18106 [CCUG 38759, Speert FC330, Vandamme R-650]	Pandoraea pulmonicola	-	-	-	-	-	-	-	-	-	-	-	0	0	0	0.891325	1.35245	1.40008	0	1.24429	-0.504177	0.401164	0	0	1.82159	0	0	0	0	0.637243	0.345506	0	0.338837	0	0	-0.22877	0	0.548209	0	0	0.85641
1334	BBB#003669	Bacteria	Burkholderiales	Burkholderiaceae	Paraburkholderia	Paraburkholderia caledonica			Paraburkholderia caledonica	-	-	-	-	-	-	-	-	-	-	-	0	0	0.797121	1.55099	1.82293	1.1742	0	0.74936	-0.956373	0.954426	1.49824	0	1.22791	1.474	0	0	0	0.911825	1.05689	0	0.891057	1.26328	1.5038	0.319176	0	0	0	-0.386692	1.27444
1335	BBB#003674	Bacteria	Burkholderiales	Burkholderiaceae	Paraburkholderia	Paraburkholderia ferrariae			Paraburkholderia ferrariae	-	-	-	-	-	-	-	-	-	-	-	0	0	0	0.597872	0.834834	-0.170361	0	0.889923	0	0	-0.0370891	0	0	0.148624	0	0	0	0	0.353819	0	-0.0716397	0.0146429	0	0	0	0	0	0	-0.311613
1336	BBB#003670	Bacteria	Burkholderiales	Burkholderiaceae	Paraburkholderia	Paraburkholderia fungorum			Paraburkholderia fungorum	-	-	-	-	-	-	-	-	-	-	-	0	0	0	0.711888	1.06642	0.570114	0	0.12224	0	0	0.307406	0	0	0.820155	0	0	0	0	0.34679	0	0.196111	0.155798	0	0.283127	0	0	0	0	1.09167
1337	BBB#003671	Bacteria	Burkholderiales	Burkholderiaceae	Paraburkholderia	Paraburkholderia mimosarum			Paraburkholderia mimosarum	-	-	-	-	-	-	-	-	-	-	-	0	0	-0.0276207	1.28889	1.66955	0.274739	0	0.778655	0	0.264602	0.962911	0	-0.402363	0.560252	0	0	0	-0.214669	0.637191	0	0.578614	0.853204	0.476426	-0.0172294	0	0	0	0	0.889767
1338	BBB#003672	Bacteria	Burkholderiales	Burkholderiaceae	Paraburkholderia	Paraburkholderia oxyphila			Paraburkholderia oxyphila	-	-	-	-	-	-	-	-	-	-	-	0	0	0	0.811739	1.09356	0.051135	0	0.531432	0	0	0.541133	0	0	0.107451	0	0	0	0.552532	0.587665	0	0.355998	0.323808	0	-0.3127	0	0	0	0	0.497469
1339	BBB#003487	Bacteria	Burkholderiales	Burkholderiaceae	Paraburkholderia	Paraburkholderia silvatlantica			Paraburkholderia silvatlantica	-	-	-	-	-	-	-	-	-	-	-	1.5922	1.78951	4.47237	2.14513	2.82663	2.3491	0	1.93284	0.584549	2.21635	1.75807	1.70357	4.06118	1.43536	1.98396	0	1.95598	0.839779	0.944825	0	2.14731	1.72096	1.55443	-0.084319	2.29697	0.295382	0.485133	-0.0882759	1.65821
1340	BBB#003394	Bacteria	Burkholderiales	Burkholderiaceae	Ralstonia	Ralstonia mannitolilytica			Ralstonia mannitolilytica	-	-	-	-	-	-	-	-	-	-	-	0	0	0.16909	0.538154	0.864277	0.161173	0	1.38354	0	0	-0.0366792	0	0	-0.0414756	0	0	0	0	-0.0658275	0	-0.341479	-0.0119255	0	-0.164827	0	0	0	0	0.888185
1341	BBB#001527	Bacteria	Burkholderiales	Burkholderiaceae	Ralstonia	Ralstonia pickettii			Ralstonia pickettii	-	-	-	-	-	-	-	-	-	-	-	0	0.247256	0	1.31444	0.296697	0.0818622	1.65793	-0.168905	-0.0324425	-0.175971	-0.519824	1.91732	0.619359	-0.602802	0	1.10558	0.633417	0.963387	0.899105	0	-1.08237	0	0.0511201	0	0	-0.0367538	-0.428755	0.45829	0
1342	BBB#003015	Bacteria	Burkholderiales	Burkholderiaceae	Ralstonia	Ralstonia pickettii			Ralstonia pickettii	-	-	-	-	-	-	-	-	-	-	-	0.613728	0.611192	-0.418185	1.5882	1.41438	0.605603	0.681455	0.75794	0.0608048	0.304596	0.569048	1.8337	0.256169	0.320025	0	0.556101	0.912396	0.727304	0.683766	0	0.835251	0.215462	0.52028	-0.186268	0	0.235676	0.886914	1.11304	1.2091
1343	BBB#003306	Bacteria	Burkholderiales	Burkholderiaceae	Trinickia	Trinickia caryophylli			Trinickia caryophylli	-	-	-	-	-	-	-	-	-	-	-	0	0	0.505715	1.16557	1.33018	1.15218	0	0.688993	-0.727854	0.348063	0.724535	0	0.727475	1.15172	0	0	0	0	0.0100292	0	0.362257	0.454645	0	-0.450046	0	0	0	0	0.594603
1344	BBB#002975	Bacteria	Burkholderiales	Comamonadaceae	Acidovorax	Acidovorax avenae			Acidovorax avenae	-	-	-	-	-	-	-	-	-	-	-	2.86666	0	0.855513	1.29727	1.04787	2.02401	0	0.967459	1.31662	0.372696	0.402287	1.36769	0.74705	1.13291	0	1.52858	1.41833	1.4989	1.5228	0	0.39222	1.20617	1.22933	0.101857	0	0.0476338	0.653447	0.680796	1.52165
[truncated: 3,700 more rows]
[truncated: 10 more columns]

## Sheet:  Data excluding SARS-CoV-2
		Classification								Protein			Protein domain						Fusion tag	Expression system	1	2	3	4	5	6	7	8	9	10	11	12	13	14	15	16	17	18	19	20	21	22	23	24	25	26	27	28	29
[truncated: 4,781 more rows]
[truncated: 10 more columns]
