# Supplementary material for: Antibody Profiling of Microbial Antigens in the Blood of COVID-19 mRNA Vaccine Recipients Using Microbial Protein Microarrays
Source: Vaccines (Basel). 2023 Nov 7;11(11):1694. doi: 10.3390/vaccines11111694 (PMC10674746; doi:10.3390/vaccines11111694)
Supplement: Supplementary file 1 [file vaccines-11-01694-s001.zip › Supplymentary Table S4_Machine learning.xlsx]

## Sheet: Sheet1
			Classification								Protein			Protein domain
	ID	Importance	Class	Order	Family	Genus	Species	Subtype	Strain	Description	Symbol	Name	Description	Accession	Start	End	Mutation (genetic)
1	BBR#001499	101.062	Viruses	Nidovirales	Coronaviridae	Betacoronavirus	Severe acute respiratory syndrome-related coronavirus	SARS coronavirus BJ02		Severe acute respiratory syndrome coronavirus (SARS-CoV)	S	spike glycoprotein	Spike glycoprotein S (ECD)	AY278487.3 (21492..25259)	Met1	Gln1190	-
2	BBR#000349	42.7633	Bacteria	Bacillales	Staphylococcaceae	Staphylococcus	Staphylococcus aureus			Staphylococcus aureus	scn/SCIN	staphylococcal complement inhibitor	Staphylococcal complement inhibitor SCIN	Q99SU9	Ser32	Tyr116	-
3	BBR#001098	31.5389	Viruses	Articulavirales	Orthomyxoviridae	Betainfluenzavirus	Influenza B virus		B/Victoria/504/2000	Influenza B virus		purified virus	Purified virus
4	BBB#001822	28.6269	Viruses	Hepelivirales	Matonaviridae	Rubivirus	Rubella virus		BR2S/HPV-77	Rubella virus	-	-	-	-	-	-	-
5	BBB#002717	15.6024	Viruses	Articulavirales	Orthomyxoviridae	Alphainfluenzavirus	Influenza A virus	H11N6 subtype	A/duck/England/1/1956	Influenza A virus H11N6 (A/duck/England/1/1956)	-	-	-	-	-	-	-
6	BBB#001240	12.897	Fungi	Saccharomycetales	Debaryomycetaceae	Meyerozyma	Meyerozyma guilliermondii		[ATCC 7350, CBS 566, DBVPG 6140, IFO 10279, IGC 2730, JCM 1539, NRRL Y-324]	Meyerozyma guilliermondii	-	-	-	-	-	-	-
7	BBR#001186	11.5515	Viruses	Articulavirales	Orthomyxoviridae	Betainfluenzavirus	Influenza B virus		B/Tokio/53/99	Influenza B virus		purified virus	Purified virus
8	BBB#001595	9.0881	Bacteria	Legionellales	Legionellaceae	Legionella	Legionella cardiaca		Pearce et al. 2012	Legionella cardiaca	-	-	-	-	-	-	-
9	BBB#001741	8.31318	Bacteria	Thiotrichales	Francisellaceae	Francisella	Francisella philomiragia			Francisella philomiragia	-	-	-	-	-	-	-
10	BBB#001823	8.18909	Viruses	Hepelivirales	Matonaviridae	Rubivirus	Rubella virus		K2S/HPV-77	Rubella virus	-	-	-	-	-	-	-
